# Supplementary material for: High-throughput data and modeling reveal insights into the mechanisms of cooperative DNA-binding by transcription factor proteins
Source: Nucleic Acids Res. 2023 Oct 27;51(21):11600–12. doi: 10.1093/nar/gkad872 (PMC10681739; doi:10.1093/nar/gkad872)
Supplement: gkad872_Supplemental_Files [file gkad872_supplemental_files.zip]

Archive with 8 entries (8 files):
- Martin_et_al_SupplementaryMaterial.pdf
- Martin_et_al_Table_S2_ETS1RUNX1.xlsx
- Martin_et_al_Table_S3_RUNX1ETS1.xlsx
- Martin_et_al_Table_S4_ETS1ETS1.xlsx
- Martin_et_al_Table_S5_model_params_performance.xlsx
- Martin_et_al_Table_S6_data_configurations.xlsx
- Martin_et_al_Table_S7_CNN_params.xlsx
- Martin_et_al_Table_S8_regression_data.xlsx
