# Supplementary material for: High-throughput data and modeling reveal insights into the mechanisms of cooperative DNA-binding by transcription factor proteins
Source: Nucleic Acids Res. 2023 Oct 27;51(21):11600–12. doi: 10.1093/nar/gkad872 (PMC10681739; doi:10.1093/nar/gkad872)
Supplement: gkad872_Supplemental_Files [file gkad872_supplemental_files.zip › Martin_et_al_Table_S2_ETS1RUNX1.xlsx]

## Sheet: Caption
Table S2: Cooperative binding data for ETS1 and RUNX1, reflecting the effect of RUNX1 on ETS1 binding

## Sheet: A. ETS1+RUNX1 probes
The columns represent:
Sequence	36bp DNA sequences containing neighboring ETS1 and RUNX1 sites, at a distance of 4-24bp between the binding site centers
ETS1-only	the measured ETS1 binding level (at 1nM concentration) for each sequence, in the absence of RUNX1
ETS1+RUNX1	the measured ETS1 binding level (at 1nM concentration) for each sequence, in the presence of RUNX1 (at 25nM)
ETS1+RUNX1 normalized	the measured ETS1 binding level (at 1nM concentration) for each sequence, in the presence of RUNX1 (at 25nM) after the normalization step (see Methods)
Label	the label assigned to each sequence, reflecting either cooperative or independent binding between ETS1 and RUNX1; for sequences labeled as "ambiguos", a definite call could not be made (see Methods)
All binding intensities are shown as medians over 4 replicates spots, randomly distributed across the microarray surface.
Sequence	ETS1-only	ETS1+RUNX1	ETS1+RUNX1 normalized	label
CCGGTCCGCTCGCCGGAAATGCGGGCTCTCCTGCCG	8400.54	8673	10398.2	independent
GGGGCAGCTTCCGGCAGGAGAGCCCGCATTCACGGC	731.045	741.073	751.273	independent
GGCTGGGGCGGTATCCTGTGGTCTTACTCTGGTGAC	444.729	482.663	436.99	independent
CCGCCCTAGAGCAGGAAATAGCGGTCAGCGCCAGCT	2735.08	6108.23	7278.88	cooperative
CTGCGTTTCCTCTGAGTTTTGCATGTTGAGGTTGGA	461.592	437.253	381.763	independent
CCGGGCTGCGGAAGGCGGGAATTCTGCGGTTCGCGG	405.242	1761.81	1992.7	cooperative
GCTGCAGCAGGCGGGAAGTCTGCGGTTCGCGGGCTC	621.721	5540.83	6588.79	cooperative
CCACTGCTTCCGCCTTCTCTGCTGGCTGCGGGGAGC	545.048	548.017	516.475	independent
GTGTTCAGACGGAAGCGTTATTCAGTGGTCAGAGCA	740.923	999.975	1066.15	independent
TCCAGGATGTGCTGAACCTCCAGAAACCACCGGCTT	436.252	685.478	683.657	cooperative
AATCCACCGGAAACACTTAGACGCCGCAACCCCAGT	3661.97	4839.97	5736.4	independent
CTGCACAGGGAAGTGAGTGTCGAGCTCACCGCACCG	382.594	690.395	689.637	cooperative
AGTCTCGTTTCCTGTGCGCTGTGGCCACCTGGCAGC	1109.38	985.997	1049.15	independent
CAGCCGACTTCCGGGGTGGGGCTTGCTGCCGCAGAG	1763.72	1589.17	1782.73	independent
CTTCAGGGGTGGGGCTTCCTGCCGCAGAGCCGCCTT	542.972	581.577	557.291	independent
GGGAGGGCGGAAGGCGGCTCTGCGGCAGCAAGCCCC	476.118	403.494	340.705	ambiguous
CATTCCCGAGAGACTTCCGCGCCGCAGTTTCCCTGC	522.659	435.943	380.17	independent
TTGCACACGTGGGCGGGAAGTGGTTAAGCGGCCTCA	1023.57	3642.81	4280.4	cooperative
CCCTCTGAGACAGGATTTGCTTCCCACACAAGGCTA	495.01	640.267	628.671	independent
GCAGAAACAGGAAGAGACAGGGCTGACCGCAGCAGG	1287.53	5302.53	6298.97	cooperative
CAGAGAAACAGGAAGAACAGTGGTTTCAACTGAAAT	1307.92	1197.45	1306.33	independent
TATGACCAGGGGAGGGAAGTGACCACAGCATATCAC	466.331	800.31	823.318	independent
ACAGATAGTGATATCCTGTGGTCAATTCCCTCCCCT	948.762	905.235	950.928	ambiguous
GCCGTCACTTCCGTCATTCAAACCGCCCGCCAATGG	823.207	1077.27	1160.16	cooperative
CGAGATCCTGGCCACGGATGCGGTGGCCGCGCCTCT	414.422	665.679	659.578	cooperative
GACAGGATACAAGAATTCCGCGGACTGCCGCAGTCG	641.984	656.877	648.872	independent
GAGGCAGGCGGATGTCAGTGTGGTTAGAGCACAGTG	1174.57	2848.75	3314.65	cooperative
AGGCTTCCGGCCACGCCCCCTTCCCGCGGTTGCTAG	703.509	1062.91	1142.69	cooperative
CAGGGAAGTTCGAACTGGGCGGGGCCCACCGCAGTT	335.555	524.467	487.834	independent
TTACTGCCGGAACTTGGGACCTTTGTAACCACGTCT	523.902	604.978	585.752	independent
GGCGGCCTCAACTTCCGCGGTGGGACTCCGGAGCAG	502.775	489.503	445.31	independent
CTAACCCTTCTCTTCCTGCAAAAACCACAACAAAGG	640.236	1535.08	1716.96	cooperative
TTGACCCGGACGTGGACAAAAGACCGCAAAGGACGC	806.171	2667.74	3094.51	cooperative
TTGTGCTTCCTGCTCATGAGATTGCTAGCGGTTACT	491.446	705.034	707.441	cooperative
AGCGCCACACTTCCGCTTTGCGGCAGTGTGCGCCCC	3486.2	2822.75	3283.04	independent
GCACAGGAAAAGCTGCTTTCCGCGTGGTAAATTCAA	484.329	489.931	445.83	independent
ACGCCGCGCATCCGCGCTTTACGGCGGCCGCAAAAT	404.544	586.237	562.959	independent
TCTCCCGGAACTGCTCCTTCACCATGATGACCGCTG	590.161	568.85	541.812	independent
CTGTCATCTTCCTGACAGCACGCCCACAAAGGACCA	482.266	433.073	376.679	independent
ACGCGCTCCCTCACTTCCTGCGGCTTTTGGTCCCTC	1314.62	1359.48	1503.38	independent
TGGCGGGAGAACTTCCCCCTGTGCGGTCGCGACGTG	444.32	561.96	533.433	independent
ATCTTAAGTGTTTCCTGACACCACAAATCCCCAAAC	501.151	540.531	507.371	independent
TCCCGAGAGTGCGGCGGAAACCACGCGGCGCCGCCG	1364.47	1417.78	1574.29	independent
AACTAGAGCGTCATTTCCTGTGGGTACAAGTCCAGT	1635.95	2093.52	2396.14	independent
GCTGATAAAACAGGATGTGGTAAAGAAGCCGGCCAA	5164.28	14915.2	17990.1	cooperative
TGATAAAACACAGGATGTGGTAAGGGAGCTGGCCAA	3346.51	11800.2	14201.5	cooperative
CAGAGAGAGGCCACATCCCTGTGGTCACACATACCC	427.563	608.1	589.548	independent
GGAGGTGGGGAGGAAGTTCTGAAACCACACACATTT	749.199	3541.05	4156.64	cooperative
TGGCTACTGCAGCACTTCCTCCCGCAGCCCTGGGAC	633.909	560.974	532.234	independent
CCCCAGGTTGCTTCCGTTCTGGGAACCGCGTCCTCG	1192.09	932.176	983.694	independent
CCCTACCTCTCCTTCCTGCCACAAGGGAAAGTCACT	507.868	519.03	481.221	independent
GTCTTACTTCCTGTCCCCGCCCACCGCGACTGTCTT	2559.3	3016.75	3518.98	independent
AGAATCGCATCAGGATGTGGTGAGGGAGCACATTTG	948.123	1857.44	2109.01	cooperative
GTGCAGGCAATGAGGATGTTGTGGGGGAGACAGGGA	745.584	725.531	732.371	independent
GAAGCGATATTTCCTCCTGGGGTTGACCGCCCCGTG	492.403	516.578	478.239	independent
CTCAGCTCCGCGGAAGTTGCGGTAAGTGGAGCTTTG	962.333	7304.47	8733.76	cooperative
ACAACCCGGAAGTTGGCGCAGCGCGGTTGCCAATGG	4346.57	4162.02	4911.87	independent
TGGCGCTTCCTGTCGCTACCGCTGCGGCCCAGGGCC	819.341	750.564	762.815	independent
GCCATGGCCACTTCCTGCTTGTAACCACAGCCCAGA	4430.26	10952	13170	cooperative
GGGAGGAAGTGTGAAGGGACTTTTGTGGTGAGTGAT	548.627	871.784	910.245	cooperative
CCAGAGCAGGATGTTCTGCTGTGGCTAGATAAGCCC	906.512	876.629	916.137	independent
TATGGCGGGCAGGAAGTGCGGGTGCGCGCCTGCGCA	4640.82	4772.35	5654.16	independent
AATAAAGCTACAGACTTCCGCCCACAGGTCGCCGCT	1024.43	1172.31	1275.75	independent
TTTGTCATATCAACAGGATGTGGTTCTCCCCTGGTT	6920.5	8885.93	10657.2	independent
CCCCTCACTTCCCTCAACCCTTCCCACAAACTGGGA	597.403	592.71	570.832	independent
AGCGCTTCCCCTTCCGCTGCCGCAGCCGCCGCCTCC	497.991	506.281	465.715	independent
CCAGGCGTTTCCGGGTTCCCGCGGTCCCGTCCCCCA	1335.14	1219.12	1332.68	ambiguous
ATCTTACCCCGGAAATGACAACAGTGCCGCAAACTG	7576.24	8678.75	10405.2	independent
CCTGGTCCGGAAGCGCTGTCCCCGCCTCCCGCATAG	1950.91	2117.88	2425.76	independent
AACAACTGACCGGACAGAACACAGCCACAAAACACG	606.29	570.279	543.551	independent
GTAAAAGAGGAAGTAACACCTCCTTGCGGTTGAGAC	1452.62	5747.52	6840.17	cooperative
CAACTGACCGGACAGAACACAGCCACAAAACACGAG	512.476	539.91	506.616	independent
TGTCTTCAGGAAGTGTAGCAGGTGTTGAGGTCAAGC	900.317	944.216	998.337	independent
AAAAGGCACCAGGAAATGACAGCACCGCAGCACGCC	1289.64	1785.83	2021.92	independent
GCCCCGGAAGTGGCCCGGCTGTTGGCCGCAGCGGGA	2814.78	2987.55	3483.47	independent
CTGTCCACATAAGGAAGTTGGGACCACAAGGTCTTT	869.763	1232.53	1348.99	independent
AACTAGGCTTTTCTTTCCTGTGGTCCTTAAGGAGGC	460.859	393.899	329.035	independent
CCACCGTCCCCGGAAATAACCGCGCCTGCCTCTCAA	1935.03	2830.74	3292.75	ambiguous
GCTCGGAAATACCAATATTGGGCTGTGGTATTTGAA	411.512	638.016	625.933	cooperative
TGTATAACATCCTCATGTTCTGTGGGTGAGTTGAGC	481.224	415.949	355.852	ambiguous
ACGGGGAAGAACGGAAGTGGTTTCCATGATGGTCTG	6416.25	7591.06	9082.31	ambiguous
GCCAGGAGGACTTCCGGGTGGGTGTGGTATCTGCGA	1315.93	2215.28	2544.22	cooperative
TCCAGTGCCGCCGCCGGAAAACCGCAGCGGCGGCGG	886.742	3849.3	4531.54	cooperative
GCACCCTTCCTGCTTCCCACAGTGTGGTATAAGAGG	412.059	513.881	474.959	independent
GAGATAGTCTGGAGGGGAAGTGGTTATAAGTGATAA	797.408	1182.19	1287.76	cooperative
TGAGAAGGCAGGATAAGTGACCACATATTTATGCCA	434.784	842.165	874.222	independent
CCCGCCACTTCCCTGCCTCTGCGGGAGCCCCCCAGC	573.173	571.465	544.994	independent
CTCTCTGGGCGGAAGGAACGCGGTCACCCTGAGAAA	546.583	919.312	968.049	ambiguous
GGGCTATTGTTTCCTCCCCCATGTGACCACAGCCTC	418.115	761.365	775.952	independent
CTTCGCCGCTTCCAGGAAGGGCCACAACGGCCGTCG	563.108	520.448	482.945	independent
GAGGAAGAGTCTTCCTGTAACCACTAGAGGGCGCTG	592.064	668.567	663.09	independent
CCACCCTCCGTCCGGCCGCGACCGCGAGGAGGAAGA	947.649	991.748	1056.15	independent
CCCACTGATAAGACAGGATGTGGTAAAGAAGCCAGC	5703.73	18837.5	22760.4	cooperative
ACCTGCACTTCCTCCTCCCTAGACCGCACCCTTCTC	490.66	616.948	600.31	ambiguous
GCCACTTCCGGTCACTCCCCGCTGCGGCCTCGCGCT	7031.55	6927.97	8275.85	independent
TTGCTAGAGGAAGCGCTGCCCCGGCAGCCGCAGCCA	523.692	613.685	596.342	independent
ATCCCACTATAGGAAGCTTCTCTGTGGTTTTGAGCC	369.418	1472.01	1640.24	cooperative
CCGAGCTTAACGACATCCTGCGGCTCAGCGTGGAGG	435.41	511.023	471.483	independent
CTTTGCAGGAAGCTGGGGTTCACCCACAGCCTTGTT	748.689	827.704	856.635	independent
ACAACTTCCTGTGGGATTTTTGGTGTCTGCGGCTCA	817.501	828.904	858.094	independent
CACTTCCTGCCCTCTTCCACTTTCAAAACCACATCA	869.376	1646.52	1852.49	cooperative
GCACGTGTTTCCTGGGGCTGCACCACAGCACCACAC	444.305	531.864	496.829	independent
ACCTCTCTCACTTCCTACCAGAGAACCACAGCCAAG	538.501	455.881	404.418	ambiguous
CCTCAATTTCCTGGCCAGAGAAACCACTGCCTCTCA	546.205	555.847	525.998	independent
CGAAGCCAGGAAATAAGGATAAACCACAGAAAGAAA	1064.94	2736.18	3177.75	cooperative
GAGTCTACAGCGGAAGCCACCACATGCCCCACCCCC	4824.95	4502.5	5325.96	independent
GGGGGAATGTAGGAAGTATCATCGCCCACAAGAAAG	644.011	787.033	807.17	cooperative
GTGGGGGTGACAGGATGCGGGTAGAGGGCTCAGCCA	1951.6	2400.34	2769.3	independent
TAAGAAAAACAGTCATCCTGCGGTTTCCATTTGTGA	350.881	1014.77	1084.15	cooperative
TCCCTCCTTCCGCTCTGGTTTTGTGGTTGCTTGCTG	901.603	1457.25	1622.3	cooperative
GACAGACCTTAGGAAGTCGCGGTTTCATCAGGGCTT	421.822	1528.66	1709.14	cooperative
GGCAACCCAAGGAAGTATCTCTGAAACCACACAACA	539.846	1101.57	1189.72	cooperative
TGTAAGTCACTTCCTGTCGTGGTCAGGTCTCCTCTC	8263.37	6479.2	7730.05	independent
GATGAAAGAGGAAGTTCTCAAACCACCTTGCCAGTG	1166.75	1346.47	1487.57	independent
ACCATATCCTGAGAATGAACCATGTGGTGGATGCAC	519.302	524.018	487.287	independent
AAACCAGAGGAAGTGGATTCCAACCACAAACCTCAC	749.79	3586.89	4212.39	cooperative
ACTTACAAAGGAAGTGACAGAACCACAGAAAAGACC	1232.61	2311.62	2661.39	cooperative
CAGAGACACCTGCGGAAGCCACAGGGAGGTCACAGA	495.26	627.056	612.604	independent
ACAGAGAAGCTTCCTATTGTGGGATTCACCACCACC	622.596	703.208	705.22	independent
CTGGAAACCATTTCCTTTGTGGCCATGAAACAATGG	593.884	617.134	600.537	ambiguous
AGGAGAAGGAAGAGGATGTTGAGGTTGGGGGAAACC	1605.27	2205.24	2532.01	independent
AATATAGGAAGTGTCAGCTAGGGAACTCAACCACAA	495.683	437.161	381.651	independent
CAACAAGAGGAAATCAGAAACACTGAAGCCACAGCT	419.811	504.222	463.212	independent
TCGCATAGCCGGGAAGCGCGGTGGAGGTTGTTGGGG	428.159	512.164	472.87	independent
GCATGTTCAAAAGGATGTGGGTGCTTACCTAGTGCC	955.675	1138.14	1234.19	cooperative
GTCCCCGTAACAGGATGTGGTGAGCTGTTATACCAC	6712.17	16288.9	19660.7	cooperative
TTCATTTCTACCTTCCTGTGGTCTTTTTGCCTCCGA	512.499	510.153	470.424	independent
GCAGAGAGATTGGCCGGATGCGGTGGCTCACGCCTT	4854.55	7468.76	8933.57	cooperative
GGTCTGGAGGATGTTTGCAGCTGCTGTGGGTGGTGG	586.036	558.727	529.501	independent
GGAGGGCTTCCTGCCCACCACCACCCACAGCAGCTG	729.954	679.079	675.874	independent
TCCGGAAGTGGCACTGATGGGCGCCTGCGGCGGGGG	2721.79	4647.95	5502.87	independent
AATGCCGGATATTGGTTCTGGTAAGCCACAAAAAAG	1720.07	3484.55	4087.93	cooperative
CTGTCCCTAGCAGGATGTGGTTTGCACATTGCTGCT	3220.86	10423	12526.5	cooperative
GCAGTCGCTAAGGGCGGAAACCACTGTTTGGGAGCT	2113.7	2734.3	3175.46	cooperative
CGGGGGCCAGGCTTCCTGTGGTGGGAGCGGCAGGCC	442.994	515.745	477.225	independent
CTTAGCACTTCAGCCGGAAACCACAGCATACATTTC	3976.24	8467.26	10148	cooperative
CTTGTGAAATGTATCCTGTGGTTGCCGGCTGAAGTG	499.268	467.585	418.652	independent
GAGGGACAGGATGCCGCCAGGAACCACAAGAGCTTC	996.261	2204.44	2531.03	cooperative
ATGGGTACAGGATTTCCTTTTGTGGTGATGAAAATG	696.763	967.605	1026.78	cooperative
CAGCGGAAGAAAGACCTGCCACCTCCACCACAAAGA	440.13	510.597	470.965	independent
TGGGGACCACTGTCAGGATGTGGTCACTGGAGTCAC	1022.65	5530.32	6576.01	cooperative
CGGGGACCACTGTCAGGATGTGGTCACTGGAGTCAC	907.001	6987.92	8348.77	cooperative
TATTCTTCCTGTACTTAAGCTTGCTGGTGTGGTTTC	396.949	527.566	491.603	independent
AGAAAAGGAAATGGTGGGCTGCACACCACAGCTCAC	477.461	502.297	460.87	independent
AGCCCTCTGCAACTTCCCGGCCCCACAGCCCCACCC	677.902	595.961	574.786	independent
CACTTCCTGTCAAAGCCAGTTCCTTAACCGCTTAGG	1614.77	2213.34	2541.86	cooperative
CAGGTTGTTGAGGATGTGGAGAAACCGCAACCTCGT	580.631	6177.78	7363.47	cooperative
CCAGGGCCGGAAGTGCTGGTGGTGGTTTCCATCATG	8964.98	11529.1	13871.8	independent
TGGGCTTTGCAGGAAGCTGTGGTTCACCTACAGCCT	1157.8	1854.96	2106	cooperative
AGTTGGTTCCTTCCGGTGGGTTTGTGGGCTTGGGGT	1404.13	1959.04	2232.58	independent
GCAACTGAACAGGAAACTAAAAAACCACAACACTTA	1401.43	12956.8	15608.3	cooperative
CCCTCACCCCAGCTTTCCTGTGGTTAACCAAACCCC	518.409	799.207	821.976	cooperative
GTGTGAAGGAAGTGTGAGATCAAACCACAGCTGGGT	456.643	864.186	901.004	cooperative
TGGAAGAGGGCAGGAAGTGTTGTGGTCACTCCCACC	4450.41	23904.2	28922.6	cooperative
AGGGTGTACTCGGAAGTTTCGAGTGGTTGCTTGGTT	450.569	545.036	512.85	independent
CAAGGGAACATCCTTAAACAGCTTGTGGTATTGCTG	735.299	994.345	1059.31	cooperative
TGTTGTAGGGGAAGTGGTGTGTGGTATTCCTGGGGA	797.363	1509.68	1686.07	cooperative
GAGGTTGGGAAGTTCTTCCTTTGGTCTGACCACAGT	453.097	613.016	595.528	independent
TACGGGAACTTCCTTTTCTTGTGGTGTGGCCGGGTC	570.917	824.663	852.936	independent
TTTTCCCACTTCCTAGGTTGTGGTGGGGATTACACA	474.983	592.575	570.668	cooperative
CACTGCGGAAGCAGTGTAGAGAGGTGGTTATCAGTG	707.028	682.829	680.436	independent
CTGCTGCTTTTAGGATGTGGTTTTATTATTGTCGGG	670.453	4199.31	4957.22	cooperative
GAGAAACAGGAAGAGGGGTGGTGGTTACGGAACACG	2294.32	3448.82	4044.47	cooperative
GAAAGCACGTGTTTCCTGCGGCTGCACCCCAGCACC	478.677	440.98	386.296	independent
ACACCGCTCAGGAAGACAAAGCCACACCTCACACCG	456.738	416.009	355.926	ambiguous
TTTATCATGAATGCAGGATGTGGGCAGACTCACAGC	2592.23	5809.23	6915.23	cooperative
GGCAAACAGGAAACACTCCCAGGGCTGTGGGCTCCT	1546.21	1598.3	1793.84	independent
GACCCATTTCCTGGCTCAGGAGCCCACAGCCCTGGG	463.919	455.85	404.381	independent
GGGCTCCCAGAAGGATGTGGTTTCTGAGTACGTTGG	581.84	3018.51	3521.12	cooperative
ACCAGCAACGGAAATCAGATCTCTTGTGGTTATTAT	1478.07	6014.25	7164.58	cooperative
CAAGCCAGGAAGAGGGCCCTCACCAGAAACCGCACT	406.662	1472.54	1640.89	cooperative
AGGTACTCACCATTCCGGCGGTTGCTACTGTCACTG	459.218	475.264	427.992	independent
CAGCAAAAGGCAGGATGTGGTTAAAACTGTGCTCTG	4323.3	23957.8	28987.8	cooperative
CCAAAATTGCCACGGAAACCACATCTTTCAGGCGAG	486.32	688.411	687.224	ambiguous
TCTCCTTTCAGGAAGCTGCACCCAAACCACCCTCAG	606.018	624.577	609.589	ambiguous
ATTTAGGAGGAAGTTTCCAGTACCACAACCTCACAG	430.238	706.016	708.636	independent
CGTCTAATTGCAGGAAGTGGTTTGAAATGTTAATCT	4179.79	6492.06	7745.7	cooperative
GTGGGTTTAGGATATGGGTGTGGTTTCTAATTGTCT	427.768	660.128	652.826	independent
GGTCCCCCCGGTTCCGGCGCGGTTGAGGCCTTCGGT	683.137	679.233	676.062	ambiguous
AGACAGGAGTTCAGGAAGCTGCGGTCTAGATTATGT	753.838	5263.75	6251.81	cooperative
GACACGTCTTTGGAAGGATGTGGTTGCCGTGGGTTT	724.473	4712.95	5581.92	cooperative
GTTGAAATTGAGCTTCCGTTGGTGGTTAACCCTCTG	647.792	880.392	920.714	independent
ACAGATGGTCCGGAACTTCAGAAAACCACTCATTGT	582.647	609.758	591.565	independent
AAAGAACTTCCTGAGGTGCTTGAGGTTAGGCTATGG	487.188	533.115	498.352	ambiguous
TAAATGTTTCCTAAAAGCTCTTTCATAAACCACAGT	390.359	673.092	668.593	independent
AGTTACAGTAAAGGATGTGGTGAAACAGATGTTTAT	846.805	1341.85	1481.94	cooperative
CATCAAGTATTTCCTCACGCAAGCAACCGCATCCAT	391.959	645.063	634.504	cooperative
CCCGCGACACAAGGCGGATGTGGTACCCTCACTTGT	3250.52	4292.54	5070.61	cooperative
TGGGGTTTCCTGGGGAGAAACTTAGCCCTACCACAC	527.491	521.806	484.597	independent
GTCTTCCTTCCTGAGAATCTTAACCACCAGCTTGCC	434.217	520.841	483.424	independent
ACCCAGGGGACTTCCTGGCTCAGTGCCACAACCCAG	544.741	446.668	393.213	independent
ATAAAGGATGTACAGTATTTAGAGAACAGTGGTTAA	553.448	522.313	485.214	independent
GCCACACTGGCGGAAATGGTGGTTACTGTTCGAGCC	3506.37	5685.17	6764.35	cooperative
TGGGGAACGCTGCGGATGCTGCGGTAAACCATGCGA	642.881	4333.81	5120.81	cooperative
ATCTCCACATCCTCCCCATCGACCGCATGGTTTACC	438.737	660.038	652.717	independent
GCAGTCAGAAGGTGCGGATGCGGTAAGGTATGCGCT	1127.84	6272.01	7478.07	cooperative
AACTTCCGAGGGAACTAACTGGTTTTAACCACATTG	366.79	881.971	922.634	cooperative
TTCAACAGGATATTGCTTTGTTACCACAGGCCCTTT	1587.81	2607.44	3021.17	cooperative
TGGCTTGAGCTCAGGAAGTTGTGGCTGCAGTAAGCT	1473.84	1743.44	1970.36	independent
CCTCCCTGAGGGGGAAGTGGTTTTTGAGTCTGAGTC	579.422	1098.16	1185.56	independent
AGAAGCTTCTACAGGAAACCACTAATGGAGACAGAG	1443.1	1740.85	1967.22	independent
GTTTCTCTGGCCAGGAAATTGAGGTTTCTGTTAGTC	2014.17	2802.29	3258.15	independent
TGACTTCCTCCTCTTCACTAACAGAAACCTCAATTT	440.023	555.89	526.051	independent
TTTATCCTTATTTCCTGGCTTCGCCCACAAGCACAG	598.944	637.192	624.932	independent
GGGGCTGGGAAAGGATGTGGTAAGGGCCAGTCAGTC	883.644	2786.66	3239.14	cooperative
GGGACAGACTCTCCAGGATGTGGTTGGATTTTGGGC	1524.01	6245.8	7446.19	cooperative
AGAAGCTGCAGTCCCGGAAGCGGTTTTAGGGGGCCG	4220.08	8455.4	10133.5	cooperative
GAAAACTAAGCAGGATGTGGTCTCGGCTGGAGCCTG	2728.93	4546.88	5379.95	cooperative
ACAGCGCCTCTTCCTGCTCTACCACATCTGATGTCC	511.71	412.848	352.081	independent
CCTCTCAACAGCATTTCCTGGTGGTCAGATATCTGA	580.18	606.052	587.058	independent
ACCTGTAGGCGGAAGTCTGTGGCTTTATTTACACAG	2336.82	4818.6	5710.41	cooperative
AGCCACGGACTTCCGCCTACAGGTCGCCGCAGGTCC	701.271	848.716	882.189	cooperative
GTGGGAGCGGAAGCCTGAGCGGCCTGCGGCCTCCGG	863.248	1004.75	1071.96	independent
GTCCTCCACTATTGTTTCCGGCCGCAGCAGAGGCGG	1874.66	1843.45	2091.99	independent
GCATTTCTCAGAAAAGGAAGCGGTTGTGCCGGGAGG	1532.4	1845.94	2095.03	cooperative
AAAGTAGGTCCGGTCCGCGGGTGCGGTCGGGCATGC	426.756	571.163	544.626	independent
GATTGTTATGTCCGGAAACCGCTTATCAGAGCCCTG	2868.33	4237.34	5003.47	cooperative
GCCCACCCGCTTCCGGTTGTGGGCCCCGCCCGCCGA	5538.52	6169.81	7353.78	cooperative
AAAGACAGGATGTGGGGGAGTGAGCCACAAGGGCCC	1164.37	1539.64	1722.5	ambiguous
GATATGGCAGGAAGTAGGGCCTGGAAACCGCACGGC	3390.36	21079.6	25487.3	cooperative
CGCCCTCCGGAAGAGAGGGCGGACCGCGGCCGCGCA	569.923	646.506	636.259	independent
GACAATGAGCGCACAGGATGTGGTTTGGCGGCAGGG	6679.25	27619	33440.5	cooperative
GGCTGCGACTTCCGGACTGCTCCTGGCCGCAGGGGG	2065.79	2176.36	2496.88	independent
CAGTGGCTAAGGATCCGGTGTTGCGGTGATACATGA	429.784	652.118	643.084	cooperative
AAACATCATAGGAAGTGGATTTTGTGGTGAGAGACA	1155.45	3314.53	3881.14	cooperative
AACCCCAAAACGGAAACACCGGAGCCACAAGCTGAG	730.952	913.111	960.507	independent
AGGAGTGACGAGGCGGACGTGCGGGGGCGGGGGTGT	460.885	500.186	458.302	independent
GGTCTCACCGCTCTTCCGCTTGCGGTTTCGGGGGCC	779.646	4539.05	5370.41	cooperative
GTGGCGGGGCGGAAGTTCACATGTGTGGTATGTAGA	2718.93	4232.58	4997.69	independent
TGGAATTGAAAGGAAGCTGGCGCCACCGCAGAGGAC	658.07	2450.28	2830.03	cooperative
TGAAGTTGGTGTTTTCCGGGGGCGGTTTTTCCATTG	503.868	494.048	450.838	independent
AATGTAGGAAATTCCACTGCATAATTTGTGGTAGTG	478.434	566.595	539.07	independent
TAAGCAGGGAATAGAGGAAGTGGTTTTGTCTCAGGC	3272.79	6599.38	7876.22	cooperative
CCGCCTCCGGAAGAATTCTCTGCGGGCATGTTGCTG	736.449	760.817	775.285	independent
GTAAAAGGAAGTAAAGGCTTGGCCGGGCGCGGTGGC	568.979	461.416	411.15	independent
GGGGGAGTTTTCGGAAGCGCTAACCGCGTTGGGGCC	364.634	841.701	873.658	cooperative
AAACAGGAAATCACAGCAGCGTTGCGGAGTGGAGCA	1098.37	1033.34	1106.73	independent
ATGCAGAAGCTACAGGAAGAAGCCGCAGGCCAAGCT	844.43	1041.09	1116.16	independent
CACTTCCCCCAGCCTCTCTTTTTAATACCACAATAG	633.715	843.232	875.519	cooperative
GCCCCTCTTCCTGACTCACACAACCGCCTCTAGTCT	456.603	394.967	330.334	independent
TACCTACAGGAAATGAGACACACCGCAGGCCGATCC	2132.79	6426.76	7666.27	cooperative
TGTCTCATTTCCTGTAGGTAACAGGCACCACAATAG	1545.21	1332.33	1470.37	independent
CTCCCACATCCGAAGCGGCGCAACCCACAACAGCCT	445.115	406.239	344.043	ambiguous
AGACCCGGAAGAACTTGTCCCAGTGTTGACCACACC	504.895	1026.6	1098.54	cooperative
TGCTTCCCTTCCGTTCCGACAGCGAAAACCGCTGCC	531.845	766.788	782.548	independent
CAAGCACATTACGGAAGAGGCTGACCGCAAATACGA	595.248	5615.08	6679.11	cooperative
TTGGTCAGGATGTGGCTGAAGAAGCCACAAGAAAAA	795.892	898.521	942.763	cooperative
GAAGTGTGCTCTTCCGGTACCTGCGGTTCGTTGCGC	1769.56	5990.94	7136.22	cooperative
CCTCCAGGAAGCGATAAGTGACTGTGGTGGAGAGAG	662.767	633.148	620.012	independent
GCACTCGGATGTTGGCCGTAGTTGTGGTTATAGTTG	463.698	1022.92	1094.06	cooperative
TACCTACATCCTGCCACCACCCGAGGGGACCGCAAG	495.978	923.878	973.602	cooperative
TGGCAGAGCACATCCTGTGCGGTTTTCAGTTTTGCT	1115.9	3281.24	3840.65	cooperative
CGCCGTAGGAGGAAGCCGCGGCCGCAACGCTCCTGG	454.198	794.69	816.482	cooperative
CTGTCCGCTACATCCGGGACCTGCGGGACCGCCGAT	1769.12	2124.06	2433.27	independent
AAAGGGAAGTTGGCGGGAGTTCAAAACCACCGGGGC	347.223	529.74	494.246	independent
TCGTGAAAAAGGAAGTGGATAAAGTGGTTACGGCAA	2037.79	2802.41	3258.3	ambiguous
AGGCCGCCTACAGGATGTTGGAAACCACAGGGCCCG	2911.25	24024.5	29068.9	cooperative
CCTCCTCTTCCTCCCCACTCTGCACATGCGGCTGGG	520.334	406.447	344.296	independent
AACAAACCGGATGGGGTTGCCACCCGCAATCTTGTC	2032.86	4342.93	5131.89	cooperative
CGGGTTGGGCAGGAAGCAGCATGACCGCAGTGGGTC	1743.99	14096.3	16994.1	cooperative
GCTCCCGGATGTTCTGGGGATCTGCGGCCGCCTGGC	1303.11	2130.39	2440.98	cooperative
GGGGCAGCTTCCGGCAGGAGAGCCCGCATTCCCGGC	902.561	757.306	771.016	independent
AAAGAGGAAATCACGTACCCGAAAACCACATGCACA	529.595	1251.32	1371.84	cooperative
TACTAGTTTGGGGCATCCTGTGGTATAGGGGAAGCA	4099.23	3873.46	4560.92	independent
AAGACAACATCCTGCCGGCACAGCCTGCGGGTTACT	576.454	1342.29	1482.48	cooperative
CCTGGGGGGCCGGAAGCCCCGCTGCGGCCCCAGCCC	3058.33	2160.21	2477.24	independent
CACCCTCAACTTCCTGACCCATAAACCACAAGCTAT	467.823	1612.78	1811.45	cooperative
GACCACTTCCTTTCTGTGTTTTGTGGTTTCACAACT	555.021	1479.48	1649.33	cooperative
GCAGCATTTCCTGACTTCTTCGCCCCTGTGGTTGCA	439.515	518.275	480.302	independent
GTAAACTAGCTCTTCCGGTCTGTGGCCCTCACAGGA	2838.86	2799.12	3254.29	independent
GTGGCTTCCTGCCATTGACAATTGCGGGATGGCTTT	529.201	568.664	541.587	independent
GGCGGATGGGGAGAAGAGAGTGGCTGTGGTCTCTGG	371.178	526.821	490.696	independent
TGACATTTCCGGCCCCACCTCGGCCCGCAGCGCCGC	1181.84	1089.01	1174.43	independent
GCCACCGTATTTCCGCGTTTTTCGCGGTAGGCGGGA	465.02	597.227	576.325	ambiguous
GCAGTGCAGGAAGTGCTTTGTGTGGTACAATCCCAA	1924.95	1859.76	2111.84	independent
CCAGAGCACATCCTACACGCACCACAACCTGAAAAC	453.38	448.582	395.541	independent
CCAGGATGTAGTTTGGCCACTATTGAGTGGTTTGTT	448.453	536.245	502.157	independent
GATTAAGAGGAAGTGTGTGTGATTATTACCGCTGGA	1305.33	1393.59	1544.87	independent
AGGCGCCGGAAAAACTACATCTCCCACAATCCTCGG	484.269	448.836	395.85	independent
TTTACTGAGAGGAAGTGGTTCTTGTGGGTGAAGGTC	2415.1	5111.71	6066.89	cooperative
GGTCTCTGCTTCCGGTCCTTGTGGTAGCACCTCTGT	4513.1	4384.83	5182.86	independent
CACCTCCTACTTCCCCCCGCTGATAACCACCAACCC	1702.41	1593.24	1787.69	independent
GAGCAGGAAGCACCCCCAGCACAGGCCTGCGGTGAG	437.57	1232.16	1348.54	cooperative
CTCACTCATCTGACTTCCTGCGGTTTACGACAACAG	1200.01	1747.19	1974.92	independent
AAAGCAAAGTCAAGAGGATGTGGTGACCAATTCTGC	1320.53	2478.1	2863.87	cooperative
AAAACAACTCCAGGATGTGGTTTTACTCAGAATGTA	1312.46	6215.4	7409.22	cooperative
CAGATTTCCGGCTTCTGAGGAGCTGCCCTACCACAG	530.057	450.587	397.979	ambiguous
TTTTTTCCGCCTGTAGGGTCACATTGTGGTTGATTG	446.377	719.256	724.739	independent
CTTAGCGGAAGAGGCGTGACCCAGGCGTACCGCAGG	497.223	1206.57	1317.42	cooperative
TCCGGAAGTCGGAGGAACACCCCAGCCGCCGCAGCC	1835.72	1773.82	2007.31	independent
TGAAGTTCAGGGGGAAGTGGTTAGAGTCCCTGCGAG	494.488	677.142	673.519	cooperative
GGCTGTGCTTCAGGATGTGGTAATGCTTGGGAGGCG	990.342	3558.78	4178.2	cooperative
CTCTTTCACAAAGGAAATGGAAACCACAAAGAGGAC	2136.83	12185.4	14670.1	cooperative
CCACGCCCCCTCCTTCCGCTGCGGGAGATAGCCACT	787.099	741.207	751.435	independent
TGGCAGCGGGTGCGGAAACCACAGGCCTCCAGGCTT	700.655	1372.04	1518.66	cooperative
AGGGAACAGGAAATGCAAAAAACCACAAGGGACAAG	2100.14	15008.8	18103.8	cooperative
GACCAATGTAAACAAGGATGTGGGTTCTCCGGGCAC	928.966	1788.76	2025.48	cooperative
GAGGACTTCCGGGTGGGTGTGATATCTGCGGGCCCG	848.299	679.673	676.596	independent
ATGTAAACAAGGATGTGAGTTCTGCGGCCACACTCT	448.139	750.376	762.586	cooperative
GCGCTACAGGAACTTCCTGCGCGGTTGCTGTCGTTG	1364.48	1417.67	1574.16	independent
GCGCAAGGATCCGGTTTGTTGTGGTGTGGGGAGGGG	517.468	537.001	503.078	independent
ACCAGAAGCACTGCAGGATGTGGTATCAAGACGCCT	2252.34	5611.81	6675.12	cooperative
TATTCAGGCTTCCGGGTGATGTTTGTGGCCACCCGG	3803.14	4253.29	5022.88	independent
CACTTCCTCTGTGACTGCAGGTTTCCAACCACAAGC	601.029	1367.99	1513.74	cooperative
GCATCATCACTTCCTGTTGTGGGCAGTCGTTGCCTG	3302.12	4313.51	5096.11	independent
GGAGCAGGAAGCGTCGCCGGGGGGCCCACAAGGGTA	527.536	628.01	613.764	independent
TTGTCACGTCCGGCACGCCGCGAACCGCAAGGAACC	570.966	1600.99	1797.12	cooperative
TCCTATATACTTCCGTTTGCCTCGCGGTTTCTTTCT	1302.39	3737.19	4395.19	cooperative
GTTCTTCCACGTCCGCGTTACCCACAACGGCAGTGG	564.091	621.849	606.271	independent
TCTTCTTCCTCCCCCACCCCAAAAGCCACAGGTGAC	491.861	485.761	440.758	independent
CCCTCTCTTCTTCCTCCCCCACCACAAAAGTCACAG	549.515	650.311	640.887	independent
CCCCCTGAACATCCGGGGCCTTTTAACCGCCCACGG	1291.61	1516.48	1694.33	cooperative
CTATATCACATCCTTTCTCTGACCGCGCTGACTTCG	451.799	519.023	481.212	independent
GCGCGGACAGAGAAAGGATGTGGTATAGCAGAAAGT	1498.94	3702.09	4352.49	cooperative
GGCCGGCTTCCGGGGCGGGTGGAAAGGAGCCACAAG	501.104	533.102	498.335	independent
CAGGCTCGCCACAGGGGAAGTGGTTAGGGCGGGTCC	683.748	2046.36	2338.78	cooperative
CGACCGGAACCACTCTGAGGCGCTGCCGCAGACACC	533.443	602.955	583.292	independent
AGGCCCGGATACCCGCCCCCAAAACCGCGTCCACAA	523.36	986.946	1050.31	cooperative
GTTGGGAGGCGCACATCCGGCGGTTACCCGGTGCTT	2364.6	2661.35	3086.74	independent
GTGCCTCACCGCTTCCGGCGCTGCGGGATGACGTCA	2385.43	4005.59	4721.62	cooperative
TAGGCTGAAGACTTCCGCCCCGCAGAGGACTTGCCT	1036.2	924.558	974.43	independent
GCGCCAGTCACCGTTTCCTGTGGTTTGCTGCCCGCC	1788.25	2595.61	3006.78	cooperative
TTATTTCCGGTGTTGATCTTTTTAGTGGTACCAGGC	3398.06	3116.7	3640.54	independent
CCTCTTGCTGCCTCTTCCTGTGGTCTTTTCTCTGTC	737.046	905.04	950.691	ambiguous
CTCTGCTTCCTGTCTTTGAATGCCTCTGTGGTTTTC	675.182	2214.21	2542.92	cooperative
TGGCCAGGAAGCCACTCGATTGCCGGCGCCCGCAGC	415.466	500.246	458.376	independent
CTACAGGAAGTTCGAACTGGGCGGAGCCCACCGCAG	1322.34	1723.92	1946.62	independent
CCGGGACAGGAAGAGGCTGGGGACCGCGGCGAAGGT	1437.25	1399.54	1552.11	independent
CCACGGCTGGCTTCCTGTGTGGTTGGCACGCCTTAC	951.415	1120.06	1212.2	independent
TGCTTTTCAGGTGCAGGAAGTGGTTTGCCTTTGCCC	7812.5	9164.48	10995.9	independent
TCACCTCATCACAGGAAACCGCGAGCACCTCCTCCT	2182	4596.62	5440.43	independent
CCACCCACTTCCTGCCCTAGCTAGTGTGGTATTTTT	1052.69	1469.72	1637.46	cooperative
GTTTTCAAGGCAGGAAGTGGCTGTGGTGGCACGGAG	13722.1	17648.9	21314.7	cooperative
GCGGCTGAGAACACAGGATGTGGCTTTTGGCAGATG	6076.89	10660.8	12815.8	independent
CATGACGAAGGGGAAGGATGTGGTTTGAGGGCAGCA	774.159	7078.13	8458.48	cooperative
CTCCGATTGAGAACAGGAAGCCACAGGCCAATACAA	2657.76	2800.8	3256.34	independent
TTTAGACACCGCTTCCTGCCACAAGCCCAAGACTTA	758.494	812.889	838.616	independent
CCGGGCTGCGGAAGGCGGGAACTCTGCGGTTCGCGG	483.795	2305.96	2654.51	cooperative
GATCCCCCTCCTCCATCCTGTGGCTTCGGGTTGCCG	482.069	469.093	420.487	independent
AGTGGATAGCACTTCCTTCTCTTACCACAGTTCCTT	365.434	581.783	557.542	cooperative
GGCTTCCGGCGGGGTACCCTCCTCTGTGGGCGGGGC	562.689	593.28	571.525	independent
TACCCCGCCGGAAGCCCCCTGCTCTGTGGGAACCGG	2476.01	3134.09	3661.69	cooperative
GAGAGAGGCAGGAAGTGTTGTGGTTATTGTTTGAGC	4714.14	19999.6	24173.7	cooperative
AGTCTAACCAACAAAGGATGTGGTAGGTAAAAGGTT	1249.72	2294.66	2640.77	cooperative
ATACCGGCGCATCCGGATTTTGAAGCCGCAGTGGAC	727.944	759.689	773.914	independent
CTCACAGAAGAGGCAGGAAGTGGTTTGAGTTATCAT	9455.44	11380.3	13690.8	cooperative
CTCATTGACAGGAAGTCTAACCACAGGCTTAGGCCC	3725.77	24092.6	29151.7	cooperative
CACCCCCCCAGTGCAGGAAGTGGTTTTCGAGGGCAG	4490.63	11869.2	14285.5	cooperative
TGCAATCAGGAAGCCTGCCCCTCTAGAACCACAAAA	540.026	1120.79	1213.09	cooperative
CTGCTGCCGCGAACAGGAAACCACTACAATCAGGAG	2839.59	3849.13	4531.33	independent
CTGGCAGGCCTCACTTCCTCACCACATGGCCCTCCC	542.73	649.394	639.772	independent
ATGCCTTCTTCCAGAGGATGTGGTCGCTACTAGTGG	1316.41	3635.68	4271.73	cooperative
AGCAACAGGAAAGAACAGCCTGACCACAGCAGCCAC	392.592	720.801	726.617	cooperative
CAGCTGACAGGAAGGAGAGAACCACAGACAGTGCGA	782.306	1991.17	2271.66	cooperative
TCCCTAAGTCACATCCTGTGGGCAAAGGCCCTAGCA	880.432	892.311	935.21	independent
GCAGAACCAGAAACAGGATGTGGGTTCCCCTTTAAG	7387.27	15631.6	18861.3	cooperative
TTTGAGCGGGCAGGATGTGGTGACAATGATACTGCA	4283.96	6820.29	8144.89	cooperative
CCTGCAGCAACAGGATGTGGTTTGAAAGGATGAAAG	7249.67	26543.8	32132.9	cooperative
GGAACAGGAAGCGGCAGAAATAGCAGCCACCGCGGC	959.61	1390.48	1541.09	independent
CTCGTGCGTCACTTCCGCCCCGCAGACCCGCCCACT	2412.23	2543.82	2943.8	independent
CAGGCTGCTTCCGGCGCGCGGCAGAGCGGTCAGAGC	989.719	1079.28	1162.61	independent
AGCCGGAGGCGGAAGGAGCAGCGCTACCGCAGCGTC	638.765	1055.5	1133.68	cooperative
GCAGGGACCGGAAGTCCATGGCTCTGCCGCAACCCT	13437.4	11425.7	13746.1	independent
GAGCTGCTCCGGAAGGGTGGTGTGTGGTCAACCTTG	758.835	1377.29	1525.05	cooperative
GCACTGTGGGAGGAAGTGGGTATGTGGTGAGCTCTT	1650.79	4229.31	4993.7	cooperative
GACCTGCCTTCCGGCCTCCGTCACATGACCGCACAG	555.728	1114.35	1205.26	cooperative
CATAGACCGGATGCCTCGTCAACCACAGAAACCAAT	2616.23	9325.76	11192.1	cooperative
ACGTACGGGATGTGGGAGGTTTGTTTTGACCACACC	491.985	893.091	936.158	ambiguous
TTTTGCCCAACAGGATGTGGTTTCTAAAGCAGACGG	6624.89	26146.5	31649.7	cooperative
CGTTTGCCTATCTTCCTCCCCACAGAAGCACTCCAT	453.379	451.069	398.565	independent
GCTCCCTGGACAGGATGTGGTGCCGAGTAAACAGCT	4465.5	4548.18	5381.52	independent
GCCGGGCACTTCCTGTGGAGGCCGCAGCGGGTGCGC	1333.71	1405.74	1559.65	independent
CTCACCCCTGGAGGATGTGGGTTTCCAGGCTGACAG	836.366	1877.6	2133.53	cooperative
GCAGGACTTCCTGTGTTGTGCTAACCTCAAATTACA	975.326	2310.41	2659.92	cooperative
TGTGCTTTGTAGTGAGGATGTGGGTGCCTGCCTCAC	796.655	956.177	1012.88	independent
CCGGGAGGGACGGAGGATGTGTGGTTCTGTCTCCTT	672.911	578.15	553.123	independent
GCCCCCATGCTTCCTGTTGTGGGAGATGAAGTGTGG	1709.87	1526.47	1706.48	independent
ACACACTGACTTCCTGTTGTGGGAGATAAAGTGTGG	2499.66	2406.38	2776.64	independent
CCCTTCCGCGTGGGTTGCACCTGCTAACCACAGAGC	329.156	835.701	866.36	cooperative
GCCACGCAGTTCCCTTCCTGCGGCGTCCTCCACACC	560.671	469.249	420.677	independent
GCCACTTCCTGGAAAACAGTAATTACCACACGTCTC	463.575	572.659	546.445	independent
AATCCCGGAAACGCGGATTCAGCGGAGCGCGGTGAC	1283.48	1354.66	1497.52	independent
GAGGCCGAAAGGAAGTTTGAGGTTAAGCACAAGATG	974.761	1688.97	1904.12	cooperative
CCTGCTGCTTCCGCCCGGAGTTGTTGTGGGCTCCAG	642.704	667.117	661.326	independent
AGCTTGCTTCCTGTCCCCAAAACCCACAGCACACGG	687.7	1041.11	1116.18	independent
CTTTGCTGCCGCCTTCCTGTGCGGGGCCGTGGCGGC	492.526	443.203	388.999	independent
CAGATCTGAAAGGGAAGTGGTTTCAAGAGGGTTCTT	967.095	1053.81	1131.62	independent
GGCTGCAGGAAGTGGGAAGGTGTGGCTTTGAGTCTC	1826.57	2144.41	2458.03	independent
GGTGGCCGCCGGAAGTGTGACCGCGGGAGGGGAGTG	7652.37	21104.4	25517.4	cooperative
CCGCCGACACACTTCCGGCGGCCACCACAGGGTATT	3142.98	3134.63	3662.35	independent
GCCGCTGCCTCTTCCTGTGTGGTTTTTCAGGGCTTA	650.681	1448.37	1611.5	cooperative
CTTAGAGTACCAGGATGTGGTTTGGCCTGGGGGTGG	1793.27	7152.27	8548.65	cooperative
CCTCCCGGCTTCCGTTCCTTGACCACCTCCTTCTCG	559.505	535.211	500.9	independent
TTTCTGACTTCCTGTGTGCTTCAGAAACCTCAATGA	2022.58	2233.81	2566.76	independent
GAAAGGGTTCATCCAGGAAACCACAACCCAGTGCCG	808.149	1616.73	1816.26	cooperative
GCAGGCGGAGCTTGAGGAAACCGCAGATAAGTTTTT	463.214	2187.8	2510.8	cooperative
TGACTCACCTTCCTGTAGGTTGGTTTTCTGCATATC	471.738	376.475	307.843	independent
TGGGACGAGTGGGCGGAAACAGCCGCAGGTCTCTCT	1989.84	2386.48	2752.43	independent
CTGCCCAGCCACTTCCTGCCCAACCACAGACTGACA	2207.35	4160.36	4909.85	cooperative
CAGCAGAGGCGCGGATGTGGTTAAACGAGTGCCGTC	774.685	5691.91	6772.54	cooperative
GAAAAATGAAGTTTCCGCAGTAACCACAACACAGCC	556.064	1687.73	1902.61	cooperative
GGCCTGTCACACACAGGAAGCGGTCACAGAAAAGCT	4528.89	6599.93	7876.89	cooperative
CAACTTCCGGGGCCGGTTGCCTGGCAACCGCAGGAG	811.655	3359.87	3936.28	cooperative
GGCAACCGGCCCCGGAAGTTGCGGCAGGTGCGTCCA	5776.53	6773.15	8087.56	independent
GAGGTGCCGGAAGCCAGTAGGTGGTTTTGGGTGCTA	1527.16	1866.66	2120.22	independent
TGATGCACTTCCTGAGGGCCCGCATGTGGTAAACAC	494.651	847.158	880.294	cooperative
ACACAGAGAGTGAGAGGAAGTGGTTTAGAGATGAGA	2437.41	2759.63	3206.27	independent
CCTCAAAACCCGGAAACGCCTTGCGGGGCAGTGTGG	3330.71	3803.21	4475.48	independent
CCGGCAGGAAGTTAGCATGGGCGGACCACACGGGGG	1401.69	1380.25	1528.65	independent
AGGGACTTCCGGTGACCAGAGCACTAGCGCCGCAAA	2164.43	1757.77	1987.79	independent
TACCACTGAAAGGATGTGCGGGTAGAAATGAGCAAT	829.662	894.636	938.038	independent
GAGGGTTGCTGGGGGGAAGTGTGGTAAATCTTTTCC	458.275	514.31	475.48	independent
GCTGTAGGAAATGTTATTCGCCGCGGTCAGGACAGG	546.449	707.487	710.424	independent
GGCGGAACTTGTGCGTACGCTGGAAAACCGCTGGGG	384.602	571.384	544.895	independent
GAAACCTCACTCTGAGGATGTGGGTTCTGCCTTCTT	522.093	1528.33	1708.75	cooperative
AGCTGAAGGGCAGGATGTGGTTTCAGCATTCGGTGA	3086.58	13593	16381.9	cooperative
AATTGAGACAGGAAATGTTGGTTTGTGGTCAGGCAC	5017.41	23125.3	27975.2	cooperative
AGTAGAGGAGGAAGTTAAATGTGGTTTTCTGGGTGG	863.891	2556.43	2959.14	cooperative
TCCAGCTCCACAGGATGTGGTGAGTGAAGCAGCAAG	2591.7	5269.22	6258.46	cooperative
GAAGTGAGGTCAGGATGTGGTGGGTGACCCCTGAAA	910.776	1221.41	1335.46	cooperative
AGAAGCAGGCATGCAGGATGTGGTTAGTGCATGGTA	2232	14462	17438.8	cooperative
AACAGGAAGTGGTCTTAGAGATCATGCGGTTCAGAG	2215.5	8451.64	10129	cooperative
TCATTTCCTCTGGTGTTATTGTGTTGTGGTTTTAAG	417.139	1409.1	1563.73	cooperative
ATACTGAGTCATTTCCTGTGGTGTTATTGTGTTGTA	1758.46	2181.19	2502.76	independent
GCCACCTCTTCCTGTGTTGCAAACCACAGGTCCACC	805.363	1212.44	1324.56	cooperative
GCCGCCTCTTCCTGTGTTGCAAACCACAGGTCCACC	1247.39	2048	2340.77	cooperative
ATAGTCTCTTCCTGTGTTGCAAACCACAGGTCCACC	742.96	1512.17	1689.08	cooperative
TGGATGGCGGCGGATACTGCCCATGCCGCAAGGCCG	463.88	560.487	531.641	independent
GCCCAGGGCGGCCGGAAGTTTGCGGGGCGGGGCGGA	8880.57	13343.2	16078.2	cooperative
CCCCTCCCTGCTTCCTGTGTGGTGAGGGGTGATCAG	2040.62	1798.74	2037.62	independent
CAGAGCAGAGAGGAAGTGGTGGTGGCCACAGTCCCA	1758.32	2399.95	2768.82	cooperative
CTCAGAGGCACCAAGGGAAGTGGTTAAAACAGAAAG	677.43	1593.37	1787.85	cooperative
CAGATTCGTGTTTCCGTGCCCGCAGCTCCGTCAGCT	467.265	421.243	362.291	independent
TGGAACAATGCTGCTTCCTGTGGGTGTCCCCCGGCC	1142.42	1275.61	1401.39	independent
ACACCCCAGGAAGTGGCAGAGACCACAACAAGTCAG	703.688	1608.02	1805.66	cooperative
GTGGTCTCTGCCACTTCCTGTGGTGTAAACAGTCTC	2679.29	3192.43	3732.64	cooperative
ATGAACCACTTCCTGTGTGTTCCCACAGAGGTCAGG	2667.35	3676.17	4320.98	cooperative
AGGCCGTGCAGGAAATGAGACCCACAGCCACGTCAC	1802.98	1918.69	2183.5	independent
GAATGACAGAAGCGGAAACCACATGAAAAAGGTGTT	2009.38	3598.63	4226.67	cooperative
GCGATACGAGACTTCCTGCGGGCTCGTGACATCAGC	518.298	657.713	649.889	independent
ACTGCACGGCTGGGAGGATGTGGTCACACACGCCAC	1383.81	9527.44	11437.4	cooperative
AGCGCCCCATCCCGCGGATGTGGTAAAGCTTCGCGC	658.459	3739.63	4398.15	cooperative
GGGTCCTTCCGGGTTTTGTGTCGAATCTGCGGCGGC	485.757	448.192	395.067	ambiguous
TCAGGGGTGGGAGGAAGTGGTTAGGATCAGCCTGGG	1908.1	2687	3117.94	cooperative
CTGCAGATGCATTTCCTTTTTGTGGTAGCAAGCGTG	569.559	889.942	932.328	cooperative
TGACAGACCCGGAAATAAGAGGAGACCACACACTTG	1897.08	2312.29	2662.21	cooperative
TGGTGGCTATTTCCTCTCCCGCTGTGGTCCCTGGAG	563.059	563.194	534.934	independent
CCCACCCTCGCCGGAAGCCGAGCGGTTTCTACATCA	2124.62	3082.07	3598.43	cooperative
AGGACACAGACAGGAAACCCGCAGGCTTTGTTTTTT	2581.96	4475.15	5292.7	cooperative
AGGACCTAACACTCAGGAAGTGGTCAACCTTGCTGC	2759.4	3170.21	3705.61	cooperative
TTCTGGACATGCTTCCTGTGGCTTCTCTCCTGCGCT	844.809	615.084	598.042	independent
TAAACCCTGCTTCCTGTCCCTGCGCCCCACAAGGAG	1287.69	1067.26	1147.99	independent
TGGCTTTGCAGAAGGAAGCTGTGGTTTCTGGTCTTC	619.932	2871.81	3342.7	cooperative
TCTTTAAAACCCGGAAGTTCCTGTGGTTCATACGCT	8501.44	13662.2	16466.1	cooperative
GGTTTCCGGGTGAAAAAAAAAAAAAAAACCACGCCA	460.834	558.677	529.44	independent
AACCTGCAGACTTCCTGCCATGTGACCACAGGGTCT	900.87	2705.16	3140.02	cooperative
GAGCCACCGGAAACGGAGCTGCGGCCGCGCCCCGCC	5338.04	6552.32	7818.99	independent
CTTCTGGCGGAAGCGGCACAAGCCGCAGTACAGCGC	1072.66	2072.85	2371	cooperative
CTGCACTTCCGGTCAGGCGGTCGGGCTGCGGGGCCC	5688.54	5636.89	6705.63	independent
AATGAAGGAGGGGCAGGATGTGGTCTTGGTGAATCA	2519.17	6009.83	7159.2	cooperative
TAAAACACCAGGAAACTCTGTGGTGAGTGGGAGGTG	787.016	1128.37	1222.31	cooperative
AAGGACCGACCCGTTTTCCGCCCGCAGCGGAGCTTG	439.236	499.388	457.332	independent
GCCCACTTCCTGCCGTAAGAGAAAACCACTAACACA	890.24	1921.36	2186.75	cooperative
AGTCCTGCCCACTTCCTGCCGCAAGAGAAATCCACT	1929.07	2804.08	3260.33	independent
AGGCCCACCTGCTGCGGATGTGGTCTCTGTGTGTGC	2336.32	5255.54	6241.82	cooperative
CCACTAGCAGGAAAACGGGCCGAGGGACCGCAAGCA	395.197	688.806	687.705	cooperative
TGTTCAGGAACAGGAAATGAAACCCCGCAGCTTTGA	8524.23	9437.29	11327.7	independent
ACAGGAAATGTTAGAGGTTGAGTTAGCGGTTATGAG	1621.37	3114.54	3637.92	cooperative
ACCAGAACAGGAAATGTTAGTGGTTGAGTTAACGGT	3760.54	4890.13	5797.41	independent
GAAGAGGGTGGAGAAGGAAGTGGTCACACCACTTGC	1142.83	2079.26	2378.79	independent
AACCTAGAAAAGGAAGCTGCGGTTTTTCAGGGTATG	697.246	5412.93	6433.25	cooperative
TTGGAGGCGGAAACAGGCACCGAAAGCGGTGGAAGT	2149.69	1869.78	2124.02	independent
AGACGGTAGGCCAGGAAACCGCAGGCCCCTGCCGGG	924.617	3189.23	3728.75	cooperative
ACACAGGAAGCAAAAGTTAAGCTATAAAACCCGCAA	571.043	752.365	765.006	independent
GGAGCGCGCCGGAAACGCGCGGCTGCGGCCCGGGAG	4282.63	3685.27	4332.04	independent
TAACGCGAGAACTTCCTGCGGGCCACGCCCTCTTTC	570.879	503.635	462.498	independent
TGTTGCACATGTTCAGGATGTGGTAGACAGCTTTCA	1410.43	2623.12	3040.24	cooperative
GAAAAAAATGAGCTTCCTTTAACCACAACTGTATTA	507.943	1207.26	1318.25	cooperative
AATAAACAGGAAGGTCTCTTGGAGCTGTGGTCTTGG	676.625	1032.64	1105.88	cooperative
GAGGAAAAAGGAAACAGAAACTCCGCAACTTGCGCC	502.685	461.465	411.209	independent
CCCTTGCCAGAGGAAGCCACTGCCACCGCAGAAGCA	417.384	1553.91	1739.85	cooperative
CTTACAGTCACAACAGGATGTGGTTTGACATTTACT	6780.11	27119.3	32832.9	cooperative
GGCTTGCCAAGAGGAAATTTGAAGCCACAATAACAT	808.334	905.642	951.423	independent
AGGCAGCACAGGAAGTTATAACCACATGTACACTTG	3794.75	9904.33	11895.7	cooperative
GCGGAGCGAGCGGCCGGATGCGGTCACCATAGAGAC	4211.15	20820.8	25172.4	cooperative
ATTAAAGACTTCCGTGCAAGACCACAGCTGCCTGAC	555.416	545.058	512.876	independent
TTTACAGGAAATATCCAGAACAGGTAAACCCACAGA	777.919	1463.19	1629.52	cooperative
CTGCCGCTGCCTTCCGCCCCCACACACGCACACCAC	686.425	732.931	741.37	independent
GGTCACATCCTTTCCCTTCTGTGTCTCAGCCGCAGT	421.465	492.216	448.609	independent
GGCTCGGTGCTGCTTCCTGTGTGGTCAGGATCACAG	1872.77	3630.47	4265.39	cooperative
AACTGGGCGGAAAGAACGGCTAACCGCAAGCTGCCG	429.394	2992.26	3489.19	cooperative
TACATAGGCGGAAGTGGCCTGCGGGCGCCGGAGTTG	3981.71	7917.42	9479.24	cooperative
GCAGTTTCAAGAGGATGTGGTCTCTTTCACTGCCTG	1155.13	1600.35	1796.34	cooperative
TCTCTTCCGTTCTCTGGTAGCTTTGTGGTAGCTTTG	369.472	562.207	533.733	cooperative
TCGTGTTCTCTTCCGTTCTGTGGTAGCTTTTTGGTA	654.952	581.741	557.49	independent
TGCAAAAAAACAGGAAACACCCAGCCGCAAATTATA	1740.74	5076.87	6024.53	cooperative
GGCGGAAGCTGCCGCTGCCTTGCGCCCCCACACACG	639.888	686.423	684.806	independent
CCCCGTTACGCCCATCCGGCTCCCGCATAGGGCGTC	442.245	454.08	402.228	independent
AGCGCTTCAGCAATTTCCTTGTGGTAGAGAGGAATG	506.592	505.769	465.092	independent
CTGACGCATTTCCGGCCTTTGCGGTTGATCGGTCAT	5219.35	25470.8	30827.9	cooperative
ACAGCTCACACAGGAAATACAAACCTCAAAAAGCAA	2605.03	6277.57	7484.83	cooperative
CTTTGCTGCAGGATGTTCTAACCACAAGCCCAGGAG	1065.81	5610.16	6673.11	cooperative
TGCAGCCGCCGCGTCCGGTCCAGCCGCAGGGCCATG	535.791	570.162	543.409	independent
ATCTCAACTAGGAAATGTTTTTGTGACCACAAAGGG	619.69	2022.28	2309.5	cooperative
AGGGGAGGAACCAGGAAGTTGTGGTAAACTGTAGCA	2488.48	13144.7	15836.7	cooperative
TAAGTGAATTTCCTGCCCGCCTCCGCCCACAGCGTA	774.544	734.82	743.667	independent
TCAGAACCAGGAAACTGAAGGCGGTTACTCCACATA	526.391	668.316	662.784	independent
GATCTGTGCTCAGGATGTGGTGAGAGAATAAGGAAG	1208.67	2481.23	2867.67	cooperative
ACCACCCACTTCCCGCGCAGTTCCAAACCGCGACCA	302.1	776.646	794.536	cooperative
CCCTCAGCGGAAGTGGAAGCTGTGGTTTCCAAAGGC	4751.58	14113.1	17014.6	cooperative
GGGCGGGTGAGACCAGGATGTGGGTTCCCCCACCTT	1875.74	3031.28	3536.65	ambiguous
CGTAGCGAGGAGCGGAAAACGCGGTAACCAAGGCGG	732.17	987.366	1050.82	cooperative
AGCTGTTTGGTCACAGGATGTGGTTATTAGAATAGG	4800.44	23037.5	27868.5	cooperative
GTTGTCTTGCCCAAAGGAAGTGGTTACTAGACCAGA	1767.84	4128.82	4871.49	cooperative
TGACTTCCGGTCCGTAGTGGGGCCTGCGGTGGGAGT	3690.58	8940.94	10724.1	cooperative
CCATTTCCGCGCACGTCTGCAGATGCGGTAGTCGAT	413.23	504.085	463.044	independent
ACAGAGCAGGAAGCAGCCCTCACCACAGATGAAGCA	686.236	1121.44	1213.87	cooperative
GAGGGCTGCTTCCTGCTCTGTGGAGGCCGCAGCGGG	555.346	611.591	593.795	independent
CCCAGGGCAGGAAGGGCCAAACCGCTACTGCCACTG	881.651	1837.72	2085.03	cooperative
GCACCGTACCCGGAACTGCTCCCTCCCGCAGGCGCA	539.407	567.279	539.902	independent
TTCAGGAAATGCAAACGGCTGCAGAGACCGCAGAGG	499.051	2171.86	2491.42	cooperative
GCCACTATTTCCTGCCTTCTGCGGCTGAGAGTCCCA	980.573	943.463	997.421	independent
CGCCGAACTTCCGGCAGTAAATTCCGTGGTTTCCCT	2795.76	4478.62	5296.92	cooperative
TACAATTCGCACCGGAACTTGCGGCCCGGCTTCATT	3627.5	3941.66	4643.87	independent
TGAATCATGACAGAGGAAGTGTGGTTCTGTGATTAC	1757.42	1845.37	2094.33	independent
GCAGGAAGACTAACACAAAACCATCAAACCACTCTG	510.681	569.936	543.134	ambiguous
GGGGTCAGGAAATGGGTGTGCCGCGGGTAAGGCGCT	949.072	880.988	921.439	independent
TTCTGTAGCTTAGGATGTGGGTTTCTTTGTTTCTGA	451.703	958.445	1015.64	cooperative
ACAAAGAAACCTACATCCTAAGCCACAGAATACAGC	545.036	553.42	523.046	independent
CATGTGCTTCCGGCTTGATCTGTGGTTATTCTGGTT	1368.87	2571.92	2977.97	cooperative
GCCATCCGCAGGACTCCGCGTTCTCGCGGTAAGTGG	383.865	504.568	463.633	independent
TGATCAGCAAAAGGAAGTGGTTAACATGGCCCAGAA	1539.59	4043.06	4767.19	cooperative
GAGCATAGCCTAGCAGGATGTGGTTAAATACATTTG	3320.96	27130.6	32846.5	cooperative
TTTCTCTTCCTGTTTCCACCCTGACCACAGCCAGCT	476.247	1230.92	1347.03	cooperative
CAGGGTGGAAACAGGAAGAGAAACCACACTTAACCT	1545.03	6033.07	7187.47	cooperative
GGGGCGCTGCGCAGGAAGCCGCAGTCCCTCTGCGGA	929.617	1116.84	1208.28	independent
CTTAGTGGGGCAGGATGTGGTCAGGGAAGCTGATCT	4442.49	24723.9	29919.5	cooperative
GCCGGAAGCCACGCAGGGCCACGTCTGCGGTTCTGA	976.497	3789.57	4458.89	cooperative
TCCCCTGTCTTCCGGAGGCTGCGGCGCAGCGGCGCA	403.445	549.974	518.856	independent
TGTCCACCTCTACGGAAGTGCGCCGCAGTCCGCCAG	1619.08	2075.63	2374.37	independent
GGGGGCGGAAGTTTCGGTGCATTGTGGGTTCTCCTG	1259.02	1755.06	1984.5	cooperative
CTTTCGGGGGCGGAAGTTGCGGTGCATTGTAGGTTC	7764.18	16545	19972.2	cooperative
AAGAACCTAGAGGATGTGTGGTTTTATGTGCAGGGT	709.932	1631.41	1834.12	cooperative
CATGCGTCACCTTCCTGTGTGGTCAGCAGTGCTTGC	383.305	508.157	467.997	independent
CATCAAAAACAGAGGAAGCCACAGCAAATTGCTGCC	523.035	467.127	418.096	ambiguous
GCGGGCGGAAGTGCCGAGGTTGTACCGCGGCGCTGG	2020.44	1982.79	2261.46	independent
TACCAACAGGAATCTTTGGGGTCTAAACCGCAAACA	481.295	1903.05	2164.48	cooperative
ACCTCATCCTGCTGTTCTTGTGTGTGGTTGAGCAGT	453.329	478.151	431.503	independent
GACACAAGAACAGCAGGATGTGGTCAGAGGCGTCGT	2607.94	14650	17667.5	cooperative
GCAGGACTCCAGGAAGCCCGCGCAGCCGCAAAAAGC	597.257	1235.35	1352.42	cooperative
TACAACTTGCAACGGAAACCACTTCAGGTTCATTAC	1322.92	1177.61	1282.2	independent
TGCCCAGTACTTCCTCTTGTGGGGGAGCACAACTTG	568.618	471.819	423.802	ambiguous
CACCCAAGGATATGCTTTTTTTTGGCAAGCCACATC	429.643	493.783	450.515	independent
TATTCATGACATCCTGTCGGGCTTGTGGGCTGCGTA	1018.74	1429.9	1589.04	independent
AGAACAAAACAGGAAATAGTGGTTTGCAAAAATATA	5777.13	7030.64	8400.73	independent
GAAACCGGAAGCGGCGGCTGTCCGCGGTGCCGGCTG	5801.91	5723.08	6810.45	independent
CAAACAGGTTCCGGCCGGACTACAGCGCCCACAATG	431.532	501.302	459.659	independent
AGCCGTTTCCGGCGCTCTACCCCGCCGCAGGCCGAG	833.012	928.028	978.65	ambiguous
GGAAAAGGAAGTGGCTTTGACTTGCGGGCAGGGAGA	1020.37	3172.11	3707.93	cooperative
CCATGCACAACAGGATGTGGTTAGACAGTCAAAATT	6696.77	24450.3	29586.7	cooperative
GGCAACCTGAGCTTCCGTGTAAAACCACAGTGTGAC	372.444	916.162	964.218	cooperative
GCAGGAAACGCTTTCTTAACACTATGTGGGTGAGGT	762.663	691.165	690.573	independent
AGCGTTTCCTGCCTGTCTGGGGCTGACAAACCACAA	622.704	527.666	491.724	independent
GGTGTTAGTAGTCAAGGAAGTGGTCACCCTTGACAG	1012.95	1890	2148.61	cooperative
GACATATCCTGCATTCTCAGAAAAACCACAGGCTAG	391.114	988.144	1051.76	cooperative
TCTGAGAATGCAGGATATGTGTGTGGTCTCTAGTCA	1241.13	1364.03	1508.92	independent
TCTGGCTTCCTGTCTTAATAGGGCTTTGTGGTGTGC	761.881	1009.05	1077.19	cooperative
AGAGCAACAGGATGCAAATAACCACAAGCAAGAATA	919.681	3559.15	4178.66	cooperative
TGCATGCAACAGGAAGTGGGGTGTGGTTTGTTCTGG	11627.2	32298.7	39132	cooperative
GAGACACTCTGCTTCCTGCGGTGGAAGATTCAGTAT	472.959	519.714	482.052	independent
GAAACTTCTCAAGGAAATAGCTGTGGTAAACAATAC	724.752	1548.69	1733.51	cooperative
CTTGCTTGAGTCACAGGAAACCACTCAGAGGCTAAC	2595.1	2472.96	2857.62	independent
CAAGAGCCGGAAGTCCCTTGTGCCGCAGTCCTTCCC	5721.89	5617.45	6681.98	independent
TTTGCTGCAGAAGGATGTGGTTTATTCAGGTTTGAC	676.071	3101.17	3621.66	cooperative
TTTCCTACAGAAGGATGTGGTTGGTGGGTTTGGTTT	619.419	2760.78	3207.66	cooperative
GGGGCAGGAAGTGGAGGTTTGAAGTGGTTTAGAGTA	1742.89	2020.72	2307.6	independent
TCCCTTACCTTCCTGCTGCCACCAAACCACCAAACC	460.257	982.04	1044.34	cooperative
GGTCCGGATGTATAAAGCGCGGCCCCCTGCGGGGAG	910.255	957.964	1015.06	independent
AACAGGCAAAGGACAGGATGTGGTGAGCGTCGGCCC	4150.05	9012.67	10811.3	cooperative
GCTCATTTATGCATCCTGTGGTCTGTGTGTGTTTCG	569.066	806.541	830.896	independent
AGAGGAAGTAAATTCTAACAGTGGAAACCACAGATT	647.221	2008.18	2292.34	cooperative
AGCTCCAGGAAGAGGGCCTGAAAACCAAACGGGGGA	407.949	513.326	474.284	independent
ACTGGCTTCACTTCCTCCGCGGTTCCTCGGAGCCGC	497.083	545.983	514.001	independent
CCCACTCCACTTCCGCCACCGCCGCAGCCGCCGCTG	1428.4	1289.44	1418.2	independent
AAGGCGGTACTTCCTCCAGCATTTGCCGCAAGTTAT	416.644	563.427	535.217	independent
GGGACGGGGAGGGCAGGATGTGGTCGCTCTTCCCTC	3325.04	7792.46	9327.26	cooperative
TTCAACAGGATGTGGGAACTTGACTCTCGCCGCAAA	3561.19	11431.5	13753.1	cooperative
GCCCAGGGAAGCACTTCCTGCGGGGCGCGGTGCAGC	1029.38	1166.73	1268.96	independent
AGCGACAGCGGATGCTCTCTGGCCGCAACATTCTTT	879.962	2543.2	2943.05	cooperative
TGAGGGGCTCGCCGGGAAATGTGGTTTAGCGGCCCT	564.124	1136.34	1232	cooperative
GTGCTAGGACACAGGAAGCGATACCACAAAGAACAT	3200.75	16422	19822.6	cooperative
GTGGCGAAAGTGCGGATGCGAAACCGCTGGCTCGGC	586.934	992.497	1057.06	cooperative
CGGGACTTCCTGTCTTCCCTGTTGCGGAGCTCTGAA	1717.56	1627.85	1829.79	independent
CTGCTGGCGTTCCCGGATGTGCGGTGGCGGTGCTAC	4905.04	7806.04	9343.77	cooperative
CCATCTTCATACAGGATGCTGTGGTATGTAAAACAA	2110.27	3079.14	3594.86	cooperative
CATACAGGATGCTGGGGTATGTAAAACAAACCACGG	708.42	681.222	678.481	independent
TTTCACTTCCGGCATGTTTTTCACCCACAGGGATAT	3911.95	3397.75	3982.36	independent
ATAAACAGGAAGCTGAGTATGTGACCACAGACATTC	1671.13	4401.97	5203.71	cooperative
TGAGAGTAAAAAGGATGTGGTTTCCTTTCATTTTTT	1578.52	5708.87	6793.17	cooperative
GAAACAATTTCCTGTACCTCTGTGGTAAAAATGATA	1040.6	1476.73	1645.98	independent
CTTAGTGTTTGAGGATGTGGGTTTTACAATCAGATC	845.162	2168.94	2487.86	cooperative
CGGTCAGGTCGCAGGAAACCACAGCGGCAGCGCGGC	731.893	1658.87	1867.51	ambiguous
TGCAGCTTCCTGTCTGAGGCTTTGTGGTCCTTTCAT	753.422	854.163	888.814	ambiguous
CGTTTCCTGTCTGGGACTGCGCCCACGCGGTCACGT	725.361	881.035	921.496	independent
CCAACACAGGAAATAATTTGAAACCACAATCAGAAA	1268.97	3788.52	4457.61	cooperative
GACTATGTGCTTCCGGTCTCCAATACCGCAGGAGGG	4951.22	11269	13555.5	cooperative
TAACTTGAACTTCCTTTTGACCACCTGTACGGTATA	497.221	502.812	461.497	independent
GAGACAGGAAATGTAGACTTGAGTCCTGTGGTAAAC	1908.48	5667.99	6743.45	cooperative
AACCAAACAGCCACAGGAAGTGGTTTCTGTGATTCA	7843.16	13906.6	16763.3	cooperative
AGATGCAAACACAGGAAACTTGTGGTCTATGCTGCT	1804.11	6249.89	7451.17	cooperative
GGCCTTCTGCCTACATCCTGCGGCGCCCGCGACCCG	679.216	610.95	593.015	independent
TGAAGTACTAGTCAAGGATGTGGTTTTACATAGCAG	585.614	4167.27	4918.26	cooperative
GACCAGGAAACGGGGCGTGGCGGCCGCCGTGGTTAC	449.364	522.539	485.489	independent
TGAGAAAGCTATTTCCGCCCACAAAGAGGCAAGTCT	1420.5	1248.94	1368.94	ambiguous
GCTGCGCAGAGGAAACCAGGCTTGTTGGTTTTCATG	431.731	499.069	456.944	independent
GCCCGCGGCTCCGGAAGCGGCTGCGGCCCCGACCGG	2996.44	3300.19	3863.71	independent
AAAGAGAAAGGAAACAAAGTATAGCACCACAGTGAG	474.844	578.577	553.643	independent
TCTAAATCACTTCCTGTTACAGAAACCACAGGCCTG	4301.72	10830	13021.5	cooperative
TCTGTCGCACATCCGGTGTGAGCTGCGGGGCGGTGG	7928.72	8814.03	10569.7	independent
CAGCTCCGACTTCCGGGTGCGGTACGGCGAAGCAGA	1324.6	1448.07	1611.13	independent
AGCACCCGGAAGTCGGAGCTGCGCACGCACCGCGGG	2178.08	1692.02	1907.83	independent
TCCTCCATGCAGGAAAACCTCTGTGGTCTGGGAGCT	437.927	1136.82	1232.58	cooperative
CTCAGCGGAAGAGCGGGCCTCTGGGCCGCAGTGACC	477.678	476.881	429.959	independent
ACGTCTGTTTCCTGTGATTGAAACCGCAAGAAGAAG	783.065	1970.9	2247.01	cooperative
TTCAATCACAGGAAACAGACGTCACCCACAGACCTA	1088.31	1929.32	2196.43	independent
CGCCTGCCCCACTTCCGCCCGGACCCGCAGCCCCTA	2445.17	2763.74	3211.27	independent
TTACAATCATTTCCTCTCTGTGGTTTGGTGACAAAT	721.564	1771.44	2004.42	cooperative
ATTGTAAATTTCCTTTAAACGTCCCCACCGCGCTCC	462.669	518.339	480.381	independent
TCCAGCCCCACCGGAAGTGGATGTGGTTAATCTAGT	28815.7	46466.2	56362.7	cooperative
CCTGTCCGGAAGTCCTGAGAGGGAATCGCCCGCAAA	2299.04	4533.12	5363.21	ambiguous
TCTGGATTTCCTGTGGGGCTCTCCCACAAGCAGTAC	518.085	539.192	505.743	independent
TCTGTGAAAAAGGATGTGCGGTTATGGAGGAGAACT	969.565	2971.12	3463.48	cooperative
CTGAAAAACCGGAAGTGGGTGGTTTGAAACGTAAAT	17982.2	17226.2	20800.7	independent
AGATTTTGTCTTCCTGTTGTGGCAACATCTGTAGAA	520.762	457.479	406.361	independent
GTTTAACAGGAAACCCTGCAGACCACAGGTTCTGTC	1219.5	3111.02	3633.64	cooperative
ACCCAGTAGGGGCCAGGATGTGGTGAAAAGAGAATT	1608.83	3100.17	3620.44	cooperative
TTGTCTGCATCCTGTGCTGTGTGGTAGCTCTGGGTT	510.33	568.564	541.465	independent
GGGGCTCCGCAGGAAGTAGGGCTCCCACAACTTTGC	2967.95	2023.31	2310.75	independent
AGCAACAACAAAGGAAGTGGCGGCCGCAGGGGGAGG	1318.9	1899.31	2159.94	cooperative
TGGGATTCTCACTTCCGATCAGCGGTCCTGAACCCG	706.824	634.38	621.511	independent
ACAGGAAGTGTCTCTATAGAAACCAAACCACAGAAA	1274.12	6293.61	7504.34	cooperative
AGCGGTGTTTCAGGATGTGAGGGCCCGCAGGAGCCG	665.609	811.776	837.262	independent
AGCTGAGAGCCTGCCGGAAGCCACAGCTTCTTCTCG	4179.5	4786.61	5671.51	independent
GCCGCGAGTTCCGCCGGGTGGACCACAAATCCCGAG	372.912	493.963	450.734	independent
TGGTCCACCCGGCGGAACTCGCGGTCCCGGCAGGCA	519.619	449.619	396.802	independent
CCCCACATCCGGGGGCCGGGGCCGGGCTGTGGGCTT	524.152	547.829	516.246	independent
AGGACGGGCGGAAGTGGCTGCGGTGGATGGTGGGAG	4177.64	11727.5	14113.1	cooperative
CTCTCCACCTCCTTCCGACCAGGACCGCACCCCCCC	985.685	895.63	939.246	independent
GCTTCGTTTCCCGCCGGGGCTCACCGCGCCCCCCTA	621.259	629.157	615.159	independent
GGCGCCTCTTTCCGCCCCCGCCCACAATCGAGCGCA	535.344	451.285	398.829	independent
CGCCTACTCTACTTCCGCGGTCGGCCGGGTAAGGAC	602.837	742.964	753.572	ambiguous
ATCACTTGTTTCCGCCAGCAAACCACAGGTCCCCAG	417.385	790.442	811.316	cooperative
GTTAGCGTGATCGGAGGATGTGGTTTTCCTCCCTCT	1439.87	10286.8	12360.9	cooperative
TGCCACATCCTGCCCCTCCCCAGGTCTAACCACCAA	695.943	743.104	753.742	independent
CTGCTGGGCCCCTTCCTGTCAGCGGTTGCTCTTTAC	673.387	712.209	716.168	independent
TAGCCATCGTGCAAAGGATGTGGTGAAGTCAGTCAG	942.375	2280.93	2624.07	cooperative
AGCCACATCCTCCCTTAGGTCTGACCGCAGCTTAAC	380.597	1909.16	2171.92	cooperative
ACAGGTTCAGGAAGCGGCCGTGGTTGTTAGTGGTGT	717.617	648.496	638.679	independent
AGAGACAGCGGGCGGAAACCGCAGAAAAAGTTGAAA	1637.16	2803.26	3259.33	cooperative
TGCCGTTTCCGGGTCACCCAGGCAGCTTGTGGCGGC	528.227	516.63	478.302	independent
GCAGGAAATGACGTCAGACCTCACTGCGGGTCTGAG	852.865	949.923	1005.28	independent
AAGAGGAAGTCCCAAATTGCTTTTTAACCACCAACA	522.105	842.039	874.069	cooperative
TGAAGGAGCGGAAGGGTTGCTTGCAGACCGCACGGT	573.575	1240.25	1358.38	cooperative
TGTGAACTGACAGGATGTGGTACAAGGCTTACAAAG	4828.42	7375.5	8820.14	ambiguous
TGGGGTGGGGTGGGAAGTGCCAGCGGTCTGGGTGTC	536.953	522.591	485.552	independent
TCCAGCGGAAGGGGGCATCTTTGCGGCAGAGGCAGC	469.772	478.113	431.457	independent
AAGATGCCCCCTTCCGCTGGAAAGCGGTAATGCCCA	723.943	702.628	704.515	independent
TATCTCCTATCTCCAGGAAGTGGTTAGCCCTAGGAG	3214.08	8081.94	9679.32	cooperative
TTGAGGGGAAGGGGAGGAAGTGGTCATTGGAACTTG	2531.33	2711.21	3147.37	independent
TGGCAGCCACATCCTGCCTGTGGCTAGGTCAACCCA	1219.51	1183.18	1288.97	ambiguous
GCTCCTCCCGGATATAAAGCCCCAAACCACGCCACT	724.318	1449.15	1612.44	independent
GGTTCATTTCCTTTTCCTCCTTGTGGTATAAAAGAG	697.385	933.532	985.344	independent
CAGCTAGAGGAAGCGCTTCGCCCGCGAACCACAGGG	374.875	702.678	704.576	cooperative
ACAAGGAGGAAAAGGAAATGAACCACGAATAGCAAA	1220.1	1074.09	1156.29	independent
ACGACGTCCCGGAAGTGCTGCGGCAATGTTGCTCTT	5566.97	5566.64	6620.19	independent
ATGCCTGTAGGAGGATGTGGTTTCTACACAACTCTG	980.534	4757.95	5636.65	cooperative
AGTGTAAACACGGAAGTGGCCGCAGGGGTGGGGGAT	1815.78	2333.3	2687.76	independent
ACTTACTTCCCGACGTCACAGCCTCCGACACCACAG	470.642	470.984	422.787	independent
CACCGCCGGAGTCCCGGATGTGGTTGCTAGGGCAGC	5068.4	12403.1	14934.7	cooperative
GGAGCGGCGGAAGGGAGCTTGCGGCGGGAGGCTGAA	422.636	522.476	485.412	independent
CGCCGGATGCATAAAAGACTGGCTGCGGTGGCTCAG	603.961	1194.03	1302.17	cooperative
CCGTACTTCCGCTTTACTCAGATTTTGGACCGCGGG	1813.46	1584.73	1777.33	independent
CAGTCTCCTTCCGCGTCACCTCTGTGACCGCTGTGC	413.852	602.544	582.792	independent
GCGCACTTCCGGGCTGGTGAACGCGGTGACGTCACC	1248.74	1118.78	1210.64	independent
GACCTGGGTTTCCTGTCTGTACATCGCGGTTCCTAC	936.242	1162.95	1264.37	independent
CAGCCAGCCAGGAAGCAGGGGCTGCGGGGCTGACAG	690.719	554.494	524.352	independent
GCCACAGCCGGAAGCAGGCTGACCACAAGTGCTAAG	1884.78	15501.4	18702.9	cooperative
TTGGTCAGCCTGCTTCCGGCTGTGGCTTCAGTTAGT	1766.8	1703.38	1921.65	independent
GGGGCGGCTTCCGGCGGCGTGACCTGACCGCAAGAG	994.746	4168.29	4919.5	cooperative
GCACCACCGGAAGTAGGGCTCAACCACCGCTCATTT	10312.7	11138.8	13397.1	cooperative
TTCTTAGCAGAGGAAGCTGTTTGCGGGGAAAAAGGG	1120.28	1933.2	2201.15	cooperative
TGAGCCCTACTTCCGGTGGTGCTGTGGTCTGCCCCT	10653.6	10982.6	13207.1	independent
CGCCGCTCAACTTCCGGCAACCACAGCTCTCTCTGA	1831.51	3302.73	3866.79	independent
ACAGGAAGTGAGGCTGTGAGGAGTTTGTGGTGTGTA	2077.92	4200.37	4958.51	cooperative
TGGCATTCTCCTTCCTGTCTCCTAACCACAGCCCAC	741.285	1811.37	2052.98	cooperative
GTTGTGCTCTTTCCTGCTTCCCGCAGTTTTTTAGTT	625.703	880.546	920.902	independent
GCTTGTCTTCCGGTTTCGTCGCCGCCGCAGGCGCAC	1726.55	1672.92	1884.6	independent
ATGACTTCGAGGAAGTCTTCAGAAACCACAGGCTGA	405.324	1301.17	1432.48	cooperative
TTTGATTTCCTGTCTCCATGTTGTGGTCAAGATTGC	1079.18	2585.82	2994.88	cooperative
GACTTGGGGGAAGTGGCTTGGTTTGCGTGGTTTCTC	433.414	572.394	546.123	independent
CTCTCACTTCCCGTGTGAGAAAAACCACAGAAAAGC	651.314	1832.89	2079.15	cooperative
GAGTTCTAGACTACAGGATGTGGTTAGAAGAAAAGA	4673.3	46909.2	56901.5	cooperative
ACCCTCTTTCCGGTGGAAAGCTGCGGCCTCCCAGAG	463.598	435.782	379.973	independent
AGCAGGTATACCACTTCCTGTGGTTATCATTTGAGG	2327.49	6703.03	8002.27	cooperative
TCACATCCTGTAATGGTTTGCGCATACCACAGTTCT	455.421	685.994	684.285	independent
AACCATTACAGGATGTGAGATTCAAACCACTAACAG	2274.35	3565.36	4186.21	cooperative
CCTTGCAGCAACGGATGTGGGTTTTTTTTTTTCTTT	4026.86	14298.5	17239.9	cooperative
ACTCCAGAGGAAGTGGCAAGACGAGCGCGGTAACGG	1082.07	1402.58	1555.81	independent
CAGGCCTTTCCTGCTATCGTTTGTGGTTTGAGCAGT	428.865	1046.62	1122.88	cooperative
GGGCAGGAAGGAAGAGGGCTCCTCCCCACAAGCTCT	436.677	527.84	491.935	independent
GCGAGGAGACAACTTCCTTTTGTGGTCTGACCCTGG	637.994	1432.41	1592.09	cooperative
CATTGATCAAAGACAGGATGTGGTAACAGGCAGTTA	8337.49	32564.1	39454.9	cooperative
CGGGCTGGGAGGAAGTGATGGCTGACCACAGAGGAG	1132.71	3915.87	4612.5	cooperative
TACCACCTCAGGATGTCTGAACCACATGCAAGCAGG	439.214	592.639	570.746	ambiguous
AGCAGGAAGTATGTTGAAAGTCATAACCACAGCAAA	908.016	2631.6	3050.55	cooperative
GGATGGCGGAAGAGGCGGCTGAGGCCGCAGGACGTG	4630.51	4066.48	4795.68	independent
GACACCTGAGAGGATGTGTGGCTTTGTGCTATGAGA	769.279	819.639	846.826	independent
GCTCCGCTTCCGGGAGGCGGGGCTTCTGCGGGTTCC	698.178	2191.81	2515.68	cooperative
CAAATGAATAAAGGATGTGGTAAATTATTTTCTTCT	935.473	4775	5657.39	cooperative
CTACCCTCCCTCTTCCTGTGGTTTCTCAAACATGTC	728.619	893.646	936.833	cooperative
TTAAACACGGAAGTGCATCGGTTGTTGTGGTTATTC	1257.63	3711.42	4363.85	cooperative
GCTGCAAGGCGGAAGCAGCGCGGTCGGACGGGCATG	1651.89	2097.14	2400.54	independent
AACTTCCTCCGCGCGGGGCCACTGCTACCACAAAGG	372.526	606.661	587.799	cooperative
ACCTGTGTTCTGGCAGGATGTGGTTGACCTCAGCAG	4141.12	15467.2	18661.4	cooperative
CTCCCCCAGCACATCCTCTGCCACCGCTGCCTTTCC	579.214	420.5	361.387	independent
GCTGCTGTAGTCGCTTCCTGCGGCCAGCCCGGGTTC	526.032	557.439	527.935	independent
GTGGGGCAGGATGTGCTTGCCTGGCTGCGGTTGGAC	2168.85	9513.97	11421	cooperative
CCTAGAACCGGAAGAGAAAGGGGCTGCGGTGCAGCA	1678.66	5278.11	6269.27	cooperative
AGGAGTGTCACTTCCTCTTTCCTCACCACAGCCTCC	1096.29	1309.13	1442.16	independent
GGGCAGCATCCTGTGCCTGCTTCTCTTACCCACATC	493.981	495.688	452.832	independent
TGAATATTCTTCCGCACGTACCCACATGGCTCACTT	485.889	400.123	336.604	independent
AACATCCTGTGTAAAGAGAATTGAATGTGGTTTTCT	559.086	1240.2	1358.32	cooperative
CACTTCCCGTGGGAGGATCTTGGGCTGCGGCTAGGG	421.494	782.606	801.786	cooperative
TCCTCCCACGGGAAGTGCCGTAGGACCGCAGCCCGA	870.238	1083.3	1167.49	ambiguous
TCCAAGGCGGAAAAAACCCGCCCTAAACCGCACCCC	463.653	979.392	1041.12	cooperative
CTCCTTCCTGTGTGTTACTCTTAAAAACCACAGAGG	518.566	1587.1	1780.22	cooperative
TAGCATGTGAGCTTCCTGTGGGTTTGTGCAGCCCCA	615.765	661.096	654.003	ambiguous
ACTCCTCCCGCTTCCGCTGCCGCAGCCGGTCGTAAC	1284.18	1502.24	1677.01	independent
AGACGGGACCGGAAGCCGGGCCGCAGGCGGCCGGGC	5404.82	5588.89	6647.25	independent
GAACTTCCGGGACCACGTGACGTAGAACCACAACAA	587.254	1029.31	1101.83	cooperative
CCCAATTTCCTTTGCTCTGCTGTCTGCCAACCGCAA	418.448	527.109	491.047	ambiguous
GATGCTTGTTCAGGATGCGGTTTCTTGCAGCAAGTT	674.154	2080.08	2379.79	cooperative
AACACCACTTCCTACTGTGAAACCACACTGTATTTG	456.451	606.935	588.132	ambiguous
TTTCGAGAAAACCGGAAGTGCGTGGTCACGCCCCGC	29367.1	31450.5	38100.5	cooperative
GAGGAGATTTCCGGCCCCCATCCCCGCAGCGACCTT	1687.57	1759.89	1990.37	independent
GCACGCGCCGGGCGGAACCCACAGGCCTGGAAGCGA	537.32	783.995	803.474	independent
TGTATGAAAAAAACAGGAAACCACAGAGAACTGAGG	2205.06	3611.29	4242.06	cooperative
CTGACACTTCCGGGAGCCTTGTAGCCACAGGAATCA	2492.85	2249.56	2585.92	ambiguous
AGTTGTGTTTTAGGATGTGGTCAAAGCCCAACAGAG	580.569	1892.94	2152.19	cooperative
ACCTTCCTTCCTGCCTCCCTTGTGGCTCCAGTCCAC	551.579	379.831	311.925	independent
TCATTCTCTGATAAAGGAAGTGGTTACAGCACAATT	2909.24	8522.18	10214.8	cooperative
AAAGTTGTATAGTGAGGATGTGGTCAAGAACTCACC	576.832	3722.34	4377.13	cooperative
ATTCTGCATCCTGTGCTCTTTCCATGAGACCACAAA	448.144	743.168	753.82	ambiguous
ACTGCTTGATTTTCAGGAAGTGGTAAAGTGGCAGGT	3698.02	7563.62	9048.94	cooperative
ACGTAGACAGGAAAGTAATGTGGTTCAGGACTGAGT	746.366	752.878	765.63	independent
AGGGTTACAATTTCCGTAAACCACAGAAGCAGCAGA	549.606	928.097	978.734	cooperative
CGGTTCCGGCGCCTGAAGTTTTAGCTGCGGTGGCGG	347.316	679.515	676.405	cooperative
GAGCAGCGGGAGGAAGCTGCGGCGCGCAGAGCAGAG	533.993	522.67	485.647	independent
ACACTGGCCGGAAGGGGCGGGACCGCGAGTTAAGAG	1283.57	2082.9	2383.22	cooperative
GATTTGTCACAGGAAGTACCCACAGGCCAAGAAGTG	5227.39	4884.22	5790.22	independent
TGGGTACTTCCTGTGACAAATCGAGTTGACCACATG	1185.54	1953.42	2225.74	cooperative
CTGGAGAGGATGTGGCCCCAGTGTGGTTCTGTAACT	610.308	761.012	775.522	independent
AGTTTCTCAGCTTCCTGTGTGGTTTTCTTGATCTGC	1478.73	2285.36	2629.45	cooperative
GCCTGCGCTCTTTCCGGTAGCCACAGCCTCGTCTAA	1291.66	1126.88	1220.49	independent
GGGCTTCCGGCTGAACCCATGGCTGCGGGCTGTGCT	445.12	393.883	329.015	independent
CACCGGAAAAGGCAAGCGCGGCCGCGCGGTTGGCGC	674.737	1020.55	1091.18	cooperative
CCTGCCTGAGGCAGGAAGCCGCAGCTGAGGGACGGC	2979.71	4554.15	5388.79	independent
TTTCCTCGGATTCCCGGATGTGGGTGAGTTCATTTG	5692.05	8042.9	9631.85	ambiguous
CATTCAGTAAAAGGATGTGGTTTAGAACAGATGAAA	1232.16	5338.49	6342.71	cooperative
GCTCAAGTACCGGAAAGGCCCGCAGAAAGAAGGGCA	1397.93	1164.62	1266.39	independent
GCGCTTCCTGCCAGCTTGGAGGATAACCGCCTACCG	505.214	545.103	512.931	independent
CAAGCTGGCAGGAAGCGCGGTGCAACCACAAGAGTC	1874.09	5626.32	6692.77	cooperative
GCGGGCAGGATCTTCCTGTGGTTTGCCTTGCCCACT	387.651	660.639	653.448	cooperative
AGGCAAACTACAGGAAGATCCTGCCCGCAACTTGGT	454.01	1899.78	2160.51	cooperative
GTAAGTAGGCCAGGAAGTGGTCACTGCAGCATGTGA	3742.96	4199.91	4957.96	cooperative
AAATATAGTGCTAAAGGAAGTGGTTTTCATGCAACT	2377.54	3528.46	4141.32	cooperative
CTCGGCGCGACGGATATTCCCGTGACCGCCGGGTTC	672.477	879.525	919.659	ambiguous
GAGCGGAAACCCGAGAGTCAGTTCAACCACAGCCAC	592.14	928.808	979.598	cooperative
GAGCAGTGGTGGGAAATGTGGGGTTGGGGGTAAAGG	493.243	444.134	390.132	ambiguous
AAGAGGAAATAAATACCAGAGTGAACCCACAAACCT	440.662	898.391	942.604	cooperative
GTATTTATTTCCTCTTCGAAGAAATGCGGGGGTGCC	473.121	483.086	437.505	independent
GGATGAACAGGAAGCTAAAGTAAATACCACAGTGAC	1714.92	3294.98	3857.36	cooperative
AGGAGAGGATGTTGCTTGAAGGTGTGGTCTCCTCCA	549.341	502.928	461.637	independent
AGGCTGTGGCGGAAGTGGTCGCGTTACCGCTTGTTT	6335.22	10045.7	12067.6	cooperative
GAGGAGGAAAGCGGAAGCGCTGCCCGCAGTGGTAGG	4261.16	7173.28	8574.21	cooperative
CACCCAGTTTGAACTTCCTGGCGGTTTTGTTTACAC	672.94	824.322	852.521	ambiguous
CCGCCGCGCGCCGGATGCTAAGACCGCGATTTCCCC	4180.87	6360.02	7585.11	cooperative
GCCCAGGAAGTGGGTACAAAATGAGCCACAAGACCT	616.338	813.291	839.105	cooperative
CTTGTGCCTACATCCTGTAGCTGTGGTTTAGGGACG	1417.77	5723.49	6810.96	cooperative
TGCCACCTGCTTCCTGCCTGTGTAGCCACAAGGGAC	782.679	912.349	959.581	independent
AACAGTCACATCCGGGGCCGAGAGGAACCGCGAACG	1102.71	1831.76	2077.78	cooperative
GTTCTCCTTCCTGTGCCGAGTGTGGTTTGCTATCAA	580.452	634.83	622.058	independent
GCGCCGGTGACGGAAGTGCGGTGTTGAGCGCCGGCG	2434.85	2644.93	3066.77	independent
CCTCTTGGTTTCCTGTCCCTCACCACAAGAAGCAGT	625.365	1372.05	1518.67	cooperative
GGCAGCCGGCTTCCGGCTGTGGGTGGTGCGGGGGAC	1374.32	1617.03	1816.62	independent
GTTGAGTAGTGACAGGAAGTGACCGCAAGGGGGCGC	10674.9	36976.4	44821.1	cooperative
AAAGCAAACAGGAAGTGCTGTGGTAACAAGGCCCCA	6828.12	12086.3	14549.4	cooperative
GGCCGGAAGCGCTCTCGTTGGCCCTGCGGCGCTGGA	2117.79	2427.24	2802.02	independent
GGCCAACGAGAGCGCTTCCGGCCGCAGCCACGGCGG	1949.89	2588.01	2997.54	independent
ACCGGAAGGGCGGGGGCGTGGCGAGGTACCGCAGAC	1166.61	2470.58	2854.72	cooperative
GGCTGGCCTAGGAACTTCCGCCACAAGTCCCGCCCC	1860.77	1947.56	2218.62	independent
GGACACAGGCTTCCGCGTTACCGACACCGCGTGGGG	451.427	379.037	310.96	independent
AGTTGCTAAGGAAATGACTGCCCGCAGCGCCTGGCC	422.518	886.973	928.718	independent
AACATTACGGAAGTTTCTCTACCCATGCGGTGTCTC	520.579	685.254	683.384	independent
CGGGGCATGCCGGACGCTGTGGTCCTGAAGGCCTGG	535.791	471.085	422.91	independent
GCAGAAGGAAGTGTGGCTTGGCGCGGTGGCTCACAC	475.212	456.33	404.965	independent
AGATGCAGAACAGGAAGTGGTTTAGAAAGCCACTCT	8983.48	11393.8	13707.3	independent
CTTTTCCATGCAGGAAGTGGTTTTTAGAGTGTAGAG	7751.49	16620.8	20064.4	cooperative
GCGGAGGGAAGCGGAAATACTTGCGGTGGGGGCGAC	3702.38	16063.8	19386.9	cooperative
TTTCAAAACCCGGAAATGACCGCCAGGCTGGCATCA	7802.66	5321.04	6321.48	independent
ATGGCGGAGCGGAAGTCCCAGCCACAACGCGAAAAG	3810.98	4785.83	5670.56	independent
GCCGGGCACCCCGGAAGACCGCTGGGAACCGGCTTT	1077.4	1005.99	1073.46	independent
CAGATCCGGCGTGGACGAAGCTCGGGAACCACAACA	352.714	498.536	456.296	independent
TGAAACCCAGCAGGATGTGGGTTAACGGCAGGGGAG	2591.88	5414.99	6435.75	cooperative
CAAGGCACCAACGGATGTGGTATCTGGTGAGGGCTT	2147.3	5666.19	6741.26	cooperative
GCGCGGCGCGACCGGACGCTGCGGGCGGGGAAGAGG	3225.53	5046.81	5987.96	cooperative
AACAAACAGTAGGCAGGAAGTGGTTAAACCGAAAGG	8581.44	23886.9	28901.6	cooperative
GGGCAGGGCATTTCCTTTGTGGCTGGTGCTCACGGA	492.761	462.733	412.752	independent
GCGCAAGGCGCTTCCTCCCCCGCAGCGCGAGCCCCA	477.169	480.657	434.551	independent
AAGGGAGCCGCCCGGAAACCGCGCGGCAAAGATGCC	1560.43	2543.98	2943.99	cooperative
AGCCAACAGGAAGCTGCAGAGACTAAACCACAGCAA	1153.97	4178.94	4932.44	cooperative
GCCGGCGGCCGGAAGTCTATCCCGCAGAAGCGCAGC	9358.72	15857.9	19136.6	cooperative
GGAGGAAGGCAGGAAAGAAAGAGGTGGTTTCGGCAC	605.069	749.635	761.685	independent
CTGAGGCGCGCCGGAAGGGCTAGCGGTCCCAGCATA	1274.99	1296.36	1426.62	independent
CTCACAACTCGCGTCCGGCGGAGACCACAATTCCCG	412.318	558.783	529.569	cooperative
CGCCGGTCCCATATCCTTTCTGCGGGGTGAGCAGCA	464.655	477.934	431.24	independent
CAGATTCCCGGAAAGGGGGACATGTAGCCGCAAAAG	508.604	1763.55	1994.82	cooperative
CCCGGTGCACCGGATCCGACCACACCCTGGGTGGGC	525.462	452.062	399.773	ambiguous
CCCAGCCCTGCTGCCGGATGTGGTGAGGCCCAGGTG	5030.3	10968.7	13190.2	cooperative
CCCGGAAACTCAACTGCCCACTGCTGCGGCCGCCAT	599.232	705.413	707.903	cooperative
TCTGTCGTCCCACTTCCTGCTGCGGTTTCCACCTCG	3343.89	12373.7	14899.1	cooperative
CCCGCTTCCGCGTTTTACTCGGTGCCCGCAGCGCCG	444.811	443.44	389.287	independent
TCTCTTCCTGTGATGGAAATACATTGAGGTTTGCGA	523.084	734.2	742.914	independent
GCCGTGGGTACGACCGGAAGCCGCAGGTGGGTGAAG	17976.5	28935.7	35041.9	ambiguous
AATCATTTCCTGCCCTAACGTTTGTGGTCTGCCTAG	728.35	1539.62	1722.48	cooperative
AGATGAGGAAGTTGGGGTTTAGAGTGGTTAAACTGT	501.758	661.698	654.736	independent
TTCTCCACTTCCTTCTTTACCTCACCTACCACATAA	568.416	570.636	543.985	independent
CAACACAGGATGTGCAGTATTATACCGCAAAGCACT	1710.89	5839.78	6952.38	cooperative
AAGCTTCCTGGCCCTTTAAAAATGGCGGTTCCGCAC	518.95	710.511	714.103	independent
TTCACAACACAGGATGTGCGGTATTATACGGCAAAG	5116.94	9331.54	11199.1	cooperative
TGCTTCTGAGGAAGTGATCTGTGGTCAAAGAAAGAA	746.612	1801.17	2040.57	cooperative
GTAGCTCCTCCCACTTCCCGTGGTTTTCGGTTGAAC	564.078	876.415	915.877	cooperative
AGCTAGGACAGGATGTGAAAACCACACTGACAAAGT	2616.5	9860.8	11842.8	cooperative
GTGGATTTCACATCCTGTCCTAGCGGTATGTTTGTC	1466.71	1446.03	1608.66	independent
AACACCTCACACTTCCTGCCCACAAGATAAGAGCCT	895.185	1696.51	1913.28	cooperative
TTTGTAAGAGGAGGAAGTGGTTTGTAAGAGGAGAAA	2176.58	2805.44	3261.99	cooperative
AGTACGATGGGAGGAAGTGGTTTGTAAGAGGAGGAC	1736.91	2908.86	3387.76	cooperative
CGGCGCTCGCGGAAGTGCCGCGGTGCCTGCTCTGCA	795.652	747.266	758.804	independent
TTGCGTCACGTCCGGCCTGCGAGTTACCGCCCACTC	689.692	618.902	602.686	independent
GCACCGTGGCACTTCCGCGAGCGCCGCAGGCCCTGC	461.233	419.134	359.726	independent
GCGAGACGCGGAAGAGGCTTGCGGTTGACCAAAGAA	407.035	1777	2011.18	cooperative
CCCTACTCAGGAGGATGTGGTTGGAGAACCCGCTGA	814.946	1982.44	2261.03	cooperative
AACTGTCTCTACCCAGGAAGTGGTTTTATTTAAAAG	5164.25	12359.9	14882.2	cooperative
TGATTAAAAACAGGATGTGGGTGAATAGTCATGCAT	4807	6355.5	7579.61	independent
CATGGTTGTTATTTCCTCACCACAATATGTGACATT	386.224	504.134	463.104	cooperative
GGGGAAGAGGAAGCTGTGTCCGCGGTGCAAGGGGTT	533.369	568.654	541.574	independent
CAGACAGGAGGCGGATGTGGGTGGCGCAGAATGAGC	1815.53	1977.33	2254.82	cooperative
GAGAAAAGAGACTGAGGATGTGGTTTGGGGTGTGGG	660.51	5267.28	6256.1	cooperative
TGAGCACAGTATTTCCTGTGGTTTCTATTGCATTTC	1011.61	1395.7	1547.44	cooperative
ATAGAAACTACAGGAAATACTGTGGTCAGGTTTTGA	2769.95	7936.76	9502.75	cooperative
ATGTGCCCAAAGGATGTCACCGCAAAGATCATAGGA	560.724	1271.74	1396.68	cooperative
TTGAAAAGGAAGTTCATTTGTACTGAGGTGGTTTTA	601.541	697.588	698.385	independent
GTGTGCGTGAGAAGAGGAAGTGGTTAGGAAGACACA	4027.79	10116.5	12153.8	cooperative
TAAGAGATTTCCTGTAAAGGTAACCACCAGCAAAGA	521.685	710.418	713.99	independent
TAAAGAAACAGGATGACTGTGGTTTACTGCGAGCAT	500.407	945.216	999.554	cooperative
CTAACAGCAGGAAGTGCTTGGTGGTTTAGCACCTCA	2986.52	6006.13	7154.7	cooperative
GGACTGCGTTTCCGGACACTGCGGGTGCCGGTAGCC	1291.67	1505.09	1680.48	independent
CCAAGCACTTCCTGCTGTTAGCTTTGTGGGCTGAGT	826.05	962.141	1020.14	independent
GCTCGCGTCATCCTGCAGCGCCGACACCACAGACAC	500.603	538.767	505.225	independent
AGGGCTGAAACAGGATGTGGTGAGTGAGGTAGGGTG	6018.71	13747.9	16570.4	cooperative
GACTCCCTCAGCGGATGCGGGTGCTGCTGCTGCTGC	1288.83	1273.52	1398.84	independent
CAGCAGCACCTGCATCCGCTGCGGGAGTCCGAGCCG	515.342	526.674	490.517	independent
AAGGCAAACAGGAAATCATAACCACAAACCAGGAAC	2962.63	21081.6	25489.7	cooperative
AAACCAGAGAGGAAGTGGCACCACATGGCCAGACTG	2027.11	1891.28	2150.17	independent
GTTCCTTTGAAAGCAGGATGTGGTTTGCCCCAGCTT	5392.68	24165.1	29239.9	cooperative
TGGGAAGGGTGAGGAGGAAGCGGTGGCCTTGCTCTG	603.792	619.949	603.96	independent
TAAACGTCAGCTTCCTTTGTGGCTTACCCTCCCGCC	494.95	601.644	581.697	independent
AAATGTGGCCGGATGCTCTGTGGGCGGGCGGCAGCT	2887.27	3226.83	3774.48	independent
GCAGAAGGATTTCCTGTTTCAGGCAACCACAGCGAC	1631.11	2135.46	2447.14	cooperative
ATGGAAAGGAAGTCGGTGGGAAACCGCCTCAGCGGT	797.254	962.492	1020.57	independent
CTCCGCCTTTCACTTCCTAGTAACCGCCCTCCCTTG	522.439	655.499	647.196	independent
GTGGCCTCTTCAACAGGAAACCACAATATTTTTGTT	4610.04	8734.98	10473.6	cooperative
TGTGGAGACAGGAAGCACTAACCTCAAACCTCTTTC	2731.54	7381.18	8827.05	cooperative
AACAGCTTCCGGCACGGGGGCTGTGGTTGTGTTGGA	670.104	1056.02	1134.31	independent
TGCGAGGTTGCCAGGAAACCGCGAAGCCGAGGTCCC	808.432	1915.34	2179.44	cooperative
CCAGCCACTTCCGCTCGTCCGCCTAATACCGCGCCT	2133.84	2124.28	2433.54	independent
TTCATCTACTTCCCGCCACACCCACAGAGAAGCCCA	468.814	433.337	377.001	independent
GACTGCGCCGGACGCGCCAGCCCTGCGGGATGACGT	649.762	781.636	800.605	ambiguous
TACCCAGAAAGGAAGTGGAACCTGCGGTGAGGCCCC	1126.06	4766.65	5647.23	cooperative
TGTCTCTGCCGCCGGAAACCGCGCCGTAGATCATGC	5364.05	6532.64	7795.05	cooperative
GCCGTAGCGGAAGAGTGTTCGTGGTCATGTGACGCC	671.057	792.769	814.146	independent
TGGCAGGATGCCGTTAAATATGTAACCACATGTCTC	500.042	1153.32	1252.65	cooperative
GCAGCTCTGGCAGGATGCGGTTAAATATGTATCCAC	2014.64	10591.7	12731.7	cooperative
TGCCTCTTCCTGTGGCTGGGCTGTATCTGACCACAC	502.521	503.501	462.334	independent
GGCTTCCTGCCCAACTACCAAGAAAAAGCCACAAAG	452.804	914.489	962.184	cooperative
CTCTAGAGGCTTCCTGCCCAACCACCAAGAAAAAGC	597.655	672.913	668.376	independent
CCAGTACCCCACTTCCTGACCAAACCACAAAGGTCA	634.903	2136.47	2448.38	cooperative
CCCTCATCTTCCTGCTTCAGGCAGCTGTGGTTTACC	420.03	1396.03	1547.84	cooperative
TTCTTGTTTCCTGTCAAGGGAGGCTCTGACCACCTC	727.713	742.768	753.334	independent
CACCTCCTCTCCGGATGCGGTTTGTTCTGCTTGTAG	2575.93	10399.6	12498.1	cooperative
GCTTCTGAGGAAGTGCGTTCTGTGGGTAGGTGGAGT	676.972	946.987	1001.71	independent
AGGAGTGAGGAAGTGAGGCTGGCCTTGTGGGTGTGG	643.987	738.26	747.851	independent
TAGCCGTACGGAAATGTTTGTGGTTCTCTGCATCTA	647.334	953.19	1009.25	cooperative
GGTTTAACGTTTCCGGTTTGTGGCTAGTTTCTTGTC	7539.98	10382.4	12477.2	ambiguous
TAGCCACGAACCGGAAACGTTAAACCACAGCTCCGT	9649.39	38256	46377.3	cooperative
CAACTCACATCCTCTGGCAACAACCACTAATCCACT	460.001	555.391	525.443	independent
CCGCTTCCTTAGAGGTTAAGTGGTGGTGGTTCAGTT	472.561	444.801	390.942	independent
ACCAGGATGTAGTTTAGCTTAGGGGTGGTTATATCG	602.736	529.173	493.557	independent
CCATCCAGGAAGCTTATGGTGCGACCGCAGTGTGCC	507.952	1666.26	1876.49	cooperative
CACCGACCGGAAGGGCCCCAAGGATCCCCGCAGCAG	2131.21	2355.44	2714.69	independent
CTAGGGAGAGGATGTGAGTTTGTCTGTGGGGGTGGT	796.011	804.524	828.442	independent
GAGAGGAGGATGTTGTCAGATACCCACAAATGAGAA	565.664	634.356	621.482	independent
CCCTGACTTTTACGGAAATAGCGGTCCAAAAGCGCC	986.016	1013.88	1083.07	independent
GACTTTTACGGAAATAGCAGTCCAAAACCGCGTCTA	691.266	1226.49	1341.64	cooperative
TGTGTCACTTCCCTATCTGTTGCGGTTGTTCACTCC	409.161	814.747	840.875	cooperative
GGGCCCACATCCGGCGCGCGCAACCGCAGCCTACTG	1123.8	5497.45	6536.04	cooperative
CGGGCGAGCGCAGGATGCGGTTGTCGAACGCGCGGC	763.667	988.603	1052.32	cooperative
GTCAGGGGAACAGGATGTGGGTGGGAGCCAGCCCCA	4247.63	4691.46	5555.78	independent
GGACAGGAAGTTCCTGCAGCTTCTACCACAAACCTA	2448.57	4223.87	4987.09	cooperative
GGAGTGAGGAGGAAGCGGAGGCGAGACCGCGCTCAA	464.333	451.743	399.386	ambiguous
CTGGGGAGGAAGCCTGAGGTGTGTGGTTTTGTTAAC	373.922	789.917	810.677	cooperative
TTGCCATTCCAGGAAATGAGCTTACCACATTGACTG	1983.67	5239.7	6222.56	cooperative
GCAACAGGAAGGACCAAGTCCCCTCCCGCAATTTTA	626.941	908.216	954.554	independent
AGTGCAGAGTGGACAGGATGTGGTGGAGGTGAGAGA	5687.61	7734.29	9256.51	cooperative
TCGCTTCCTGCTCCACTTCTCGGCGCCCACATCTCC	513.97	553.081	522.635	independent
CCTCACTAACATCCTGTTGAGGTGTCCCACAAACCA	1105.29	1018.16	1088.27	independent
CCCCCACATCCTGTTTGGTTTGTGGGACACCTCAAC	2100.27	2221.72	2552.05	independent
CAAGGTTCCTCCGCTTCCTGCCCGCAGGCCGAACCT	956.04	1441.62	1603.29	cooperative
AGGGACCCGGATGTCTGGTCTGCGGCTGCTCCTCTA	1462.62	1865.08	2118.3	independent
GCTCCTGGCCCGCACTTCCGACCACACACTGGGGAC	556.857	610.257	592.172	independent
CTCTGAGCAGGAAGTGACAAAACCACGCAGGGCAGG	3148.66	5688.97	6768.97	cooperative
GTTTACAGGGGACAGGAAATGTGGGTGAACTCAGCC	6164.83	3999.32	4714	independent
GACGCATAAACAGGAAGGCCTGCGGGAGGGCCCGCC	855.123	902.58	947.699	independent
ACGTGATGGCAGTCTTCCTGCCCACAAGTTCTGGTC	422.395	522.958	485.999	independent
CCTGTACGGAAGCTACTCTGGTTTCATGTGGTTTCA	441.479	661.166	654.088	cooperative
GAAGCTACTCTGGTTTCCTGTGGTTTTCTGAGCACT	596.71	1208.27	1319.48	cooperative
CCTTTACTTCCTTTTACTTCTAACCACAGAATTAAA	444.089	1611.07	1809.37	cooperative
TCACCCTCTCACTTCCTGCGGGTCCCAGGCTCAGGC	895.566	773.325	790.498	independent
CAGTGAACAGTTTCCTGTTCCTGTGGTTTTGACTTT	1232.47	4805.31	5694.25	cooperative
GTCCTCCAGGAAGCCCGCGCTAACCACCGTGCCTTT	420.111	689.315	688.324	independent
GAGTGGGGGTGGGGAGGAAGCCACAGGGCCGGGCTG	624.276	756.973	770.61	independent
AGCACCCCACATCCTGCACCCCACAACCCAGATCCC	509.952	572.146	545.821	ambiguous
CTGCCTTGCTTTTCCGGTCGCCGCGGTCCTCTGCGC	2131.18	1857.14	2108.65	ambiguous
TGTTTTTGTTTCCGTTTACAAACCACAACAAAGGTG	735.823	1454.05	1618.4	cooperative
GACAGTCATGTTTCAGGATGTGGTTTTAGCCAAAGG	1545.68	11004.1	13233.3	cooperative
ATAGTCACCGTTCCGGCCCTCCTCCACCGCACTTCT	444.796	598.258	577.58	ambiguous
GTGCTCCTCGCTTCCTCCGCGGTCTTCCGAGCGGTC	465.302	423.42	364.939	independent
CTCCCCCTTTTTTTCCTGTGGTTTCATTGCATGTTG	454.218	589.093	566.433	cooperative
CTTGTTCTATTTCCTGTTTGTGGTGAGTGACTGTCT	4296.75	7201.6	8608.64	cooperative
CCTACACTTCCCAGAGAACCTAGCGGTTACGCCAAC	400.989	538.719	505.167	cooperative
GAGCAACCAGGAAGAGCTTTGGCTGTGGGCTAAGAT	511.382	485.946	440.984	independent
TATGTCTGACTTCCGCTCGTGGTTTCCATCTTAGCC	2874.44	4425.75	5232.63	cooperative
TCTGGAGAAGCAGGATGTGGTTTGCAAGAGGCTTGC	4754.48	13884.8	16736.8	cooperative
CTCATCAGTCATCCGGCTGGACCGCAGGAGCTCTCC	403.022	534.627	500.191	independent
GGTGCCAAGGGCAGAGGATGTGGTGAGGTGTGGAGG	999.293	3745.76	4405.61	cooperative
GGTACCAAGGGCAGAGGATGTGGTGAGGTGTGGAGG	940.348	2708.45	3144.02	cooperative
CCACTCCCAGCTCCATCCTGTGGGTAGAACTCAGTG	477.019	495.082	452.095	independent
GCCGATGAGGAAGTGAGGGCCAACCACACTGCTCAG	544.092	677.017	673.366	independent
GGAGGAAGAGAGGAAACGGGGGCGGCCGCAGCTTCT	835.583	1006.77	1074.41	cooperative
GACATCTTCCGGTTGCTACAGGTTACGGCGGTTGCT	2697.18	2296.22	2642.66	independent
CTGCTGACCAAAACAGGATGTGGTCTACACAAAGTG	10259.3	30220.8	36604.9	cooperative
CTACCGGAAATGCAGCACCACGTAAAATGCGGTCGG	3649.17	13084.1	15763	cooperative
GGACCGGAAGTAGGTTTCTACCCGACCGCATTTTAC	12093.7	36232.8	43916.8	cooperative
ACCTTCGCCGGATGCTGTGGCTGAAACCACAGCATT	2485	11019.3	13251.8	cooperative
ATTTCCATTTCCGGACTCTTCTCCTGCCCGCAGGGC	2268.67	3050.15	3559.61	independent
GCACTACATTTCCCAGCTTTCCTCGCGGTAAAGAGA	456.48	475.962	428.841	independent
TCCTTAATGGTTCCGGCGGCAGGGACCGCAGCGACG	460.356	555.844	525.994	independent
TCCCGGCGTTCTTCCGCTGGCTCAGCCGCAAGTACC	572.698	798.908	821.612	cooperative
ACCTCTTCCGAGACCCAAAATGCGCGGTCTGGAGAG	447.929	393.327	328.339	independent
ATCTTCCGTAGCAGTCAGGTGTTTTGTGGTTTGCAG	459.8	1196.2	1304.81	ambiguous
GGGGCTGTGCTTCCGGCTGTTTGTGCGGTTTTGTGC	1645.2	5671.24	6747.4	cooperative
GACTGGTTTCCTGGTTTTGATGTGGTTTAGAGAAAA	504.007	641.748	630.472	ambiguous
TTCGGATTCCCGGAAGAACCCGCAGCAGCTCCCAGG	792.001	964.849	1023.43	independent
GAGACTTTCGCTTCCGGCTGCCGCAGGCGCTTCGCT	1832.27	1521.08	1699.92	independent
TGCGAGCACCCGGAAGCCGCTTGCGGGCTCCCGGAG	2836.99	4747.28	5623.68	cooperative
AGGGCGCCGCTTCCGGGAGCCCGCAAGCGGCCTCCG	605.844	711.295	715.056	independent
TCATATCCGGCAGGAATGGGTTTTGTGGCTTTGTGC	751.907	1276.63	1402.62	cooperative
TGAGCACTGAGCACTTCCTGTGGCTTCTGAAGCTCC	1856.54	1802.21	2041.84	independent
GCAGCTGCAAACAGGAAACCACAGCAGCGTAGCGGA	2905.59	7089.28	8472.05	cooperative
GGGCCCCCGGAAAGAGCTTTGACCGCTCGAGCCTGC	456.19	525.156	488.672	independent
CAGAAAGAGGAAATGATGCGAGTCCACACCGCAGGC	788.427	2273.25	2614.72	cooperative
GCCTGCAGCTTCTTCCTGTGGCTTCTGCATCTCAGG	4415.85	3352.41	3927.22	independent
CCGCTGACATCCGCTTGGCCTGCGGCTTCTTTCTGT	714.536	971.087	1031.02	independent
TGTCATCCCGGAAACTGATAACAAGACCGCGAGTCA	1910.6	2205.87	2532.78	independent
GTCGTCCCGGAAACCGGGATGCGGTTATCAGAGCGA	1858.84	5970.2	7111	cooperative
GCCGCTGGGTAGGCGGAAGTAGCCGCAGGCATGGCA	5590.81	6206.17	7397.99	independent
GCCTGAGCGGAAACCCGGCGCCACCACAAGATGGCA	637.209	1803.92	2043.92	cooperative
CTTGTTATCCTTCCGGAGGCGGTAACTCATGAGAGA	497.316	412.794	352.016	independent
GCTTAGGCTCTTTCCTGTGTGGTGAGCACTAACCTC	487.961	389.931	324.209	independent
CAAGCCAACATCCTGACAGTTTAGAAACCACAGGAG	464.151	1498.4	1672.35	cooperative
ACGGTGTGTCTCATTTCCTGTGGGTAACAGGCACCA	2119.46	2787.39	3240.03	independent
GCGCACGCGCGTTGTTTCCGCGGTAGTCAGGGCAGT	476.73	422.804	364.189	ambiguous
TCCCGAGAGCCGGAAGCAGCCGCAGGCCCCGCCACA	3945.54	3745.66	4405.49	independent
CCCGGACCGTTTCCGTGCTGTGGTCCCGGGTTCTGG	442.553	462.211	412.116	independent
CCCCGCCTCTTCCGCTTCTGTGGTCTGATCTGCCTG	703.88	979.955	1041.8	cooperative
GTGCAGGCCGGAAGGAAAAGGGTTGTGGGGCTCATT	1182.31	1287.24	1415.53	independent
GCACAGGCCGGAAGGAAAAGGGTTGTGGGGCTCATT	1285.76	1095.17	1181.93	independent
GAGCACAGGAAAAGCTGGTGCCAACCACAAGTGCTT	368.136	1050.61	1127.73	cooperative
CTAAGTGCTCTTCCTGCCAACCTGTGGGCGCCTGGC	559.357	687.479	686.091	independent
GCCCAGGCAGGAAGCCAGGCGCCCACAGGTTGGCAG	990.475	1016.74	1086.54	independent
AGCGGCCTGGGAGGAGGATGTGGTTACGTGGAGACC	1120.73	12600	15174.2	cooperative
CAGGAGCAGTGTAGAGGAAGTGGTTTCCATCACGGA	2628.7	4129.69	4872.55	cooperative
TGAGTCACAGAGACAGGATGTGGTGCAGGGGGTATT	7584.08	11220.3	13496.3	ambiguous
AGCGGCCGAAGGAAGTGACGTTTGCGGCAGTAAGGC	997.462	1317.63	1452.49	independent
TTTTCCGACGGAAGCCTTACTGCCGCAAACGTCACT	556.205	536.779	502.807	independent
TACACTCCCACATCCGCTGCGGCGCAACTCACAACA	969.42	1156.16	1256.1	ambiguous
ACAGGAAATGACATCAGAATCTCCAAACCACAACCA	1028.96	4252.2	5021.55	cooperative
TCGCCCGCCGCTTCCTGTCGCGGCGCCGCAGAGGCC	1736.73	1680.17	1893.42	independent
GGCCGTTCTTCCGCCTGCAGGGTGGTCAGCGGAGGT	570.652	490.313	446.295	independent
GGCCAGGCAGGAAGTCCCGCGCCACAAGCGGCCGTC	3053.79	2838.75	3302.49	independent
GGTTTCGCTTCCGGGTTAGGCGGCCGCAGAAGCGTA	947.482	1224.44	1339.15	cooperative
GAGGGGTGGGGGAGGAAGGCTGCGGTTTCTGCTGGG	389.946	1916.4	2180.72	cooperative
AAGTTCTTCCGGGTCTGCAGTCTGTGGTGTGTTTGC	477.683	470.384	422.057	independent
CTGAAGGCTGGGGAGGAAGTGACCGCCCTCATATGC	2124.77	2040.81	2332.03	independent
CCGATTTCCCCGGACGTGGTGAGACCGCGCTTCGTC	591.147	826.384	855.028	cooperative
TCCCACTGCGACGGAAGCACAGCGGTTAAGATTGCA	820.677	2148.81	2463.37	cooperative
TGCAGTCTCAACTTCCTGCGGTCAAGTGATCCTTCA	653.622	1280.41	1407.22	cooperative
GGCTTTTCCGGGATCCCTTTCGCCTCATCACCGCAG	522.312	371.009	301.196	independent
CGGCAGGCAAGCAGGAAACCGCGAGTGGAGAAAGGG	1956.03	2585.04	2993.93	cooperative
TCGGAACGGAAGGGAGGCACGAAACCGCGAGTGGAG	606.816	1633.27	1836.37	cooperative
AGCTTGACGAAGGCTTCCTGTGGTTTGGGTTGATGT	485.9	915.741	963.706	cooperative
GTCGTCAGCGTCTTCCTGTCAGCGGTCGGCAGAGCC	706.218	585.142	561.627	independent
CAGTCAGACGGAAGCCCGGCTTCTGTGGTGCCTGCC	458.52	512.6	473.401	independent
GTTCAGCAGGAAGTGGATGTGGATGTGTGGTTGCCA	3230.96	5924.83	7055.82	cooperative
GAGGGGAGGATGTCTGAGCTTTTAATTGTGGTTTCA	369.548	990.03	1054.06	cooperative
GTATGGGAAGTGATCTGGCTGCAAACCGCAAGAGAG	548.951	2370.51	2733.02	cooperative
CCTGCCGAGGAAGTCCCACGTCACTGCGGTTAGAGT	355.935	1838.92	2086.49	cooperative
ATACAGACACAGGAAGTTGTGGGGAGTGCAAAAGCC	5086.78	4795.34	5682.12	independent
GCTACGGGTTCCCCGGATGGAGCCGCAGTCCGGCCG	858.445	711.466	715.264	independent
GGTGGCAACATCCTGGGGAGGGGAACCCACAGGGGA	364.236	494.951	451.935	independent
TTTATCATGAATGCAGGATGTGGGCAAACTCGCATC	2341.27	5137.9	6098.75	cooperative
GCTTCTTCAGCCACATCCTGACCACAGCCCAGATTC	495.897	1166.92	1269.19	cooperative
GAGAGCTGAGCGGAAGCTCAGCTGTGGGGCTGGTTG	1743.89	1756.97	1986.82	independent
CGACAGAGGACACTTCCTTTTGCGGGTGGCGGCGAA	550.043	1087.04	1172.04	cooperative
TCCCGGGGAGGAAGTGGCGAGAATGCGGGGGTGGGC	1344.73	1311.46	1444.99	independent
GCTGCTTCCGGCCGCTGGTCGCAGGGCTGCGGGACT	865.222	945.797	1000.26	independent
ATGTCTTCCTGTACAGGAACTGGGTCCCAGCCGCAG	4117.62	3765.7	4429.87	ambiguous
TGGCTTCCTGTCTGTCCTTCATCAGCCCACAGAGGC	517.288	558.391	529.092	independent
ACTCGGGAATGTCCGGTCGTGGTAAGCAGGGTGGCA	516.1	557.975	528.586	independent
GTGAACTTCCTCCCCCACTGCCTATTTTTACCGCAG	624.428	613.147	595.687	independent
CTCCTCCCCCACTTCCTATTTTTACCGCAGTTGCAC	751.736	1221.35	1335.39	cooperative
CGCCTCATTTCCTGTGCAACTGCGGTAAAAATAGGA	1859.52	4236.39	5002.32	cooperative
GGTTCGCGGCTTCCGGGACATTTGTACCGCAGGGGG	960.397	2041.5	2332.87	cooperative
ACCCCAGGTACCGGAAGACCACAATTCCCAGGAGTC	2221.76	3173.23	3709.29	independent
TGGTGTGACCAGGATGTGAACCGCGGCAAGCTGCCT	994.871	939.269	992.322	independent
TCAGGAAGTGGTGTGACCAGCATGTGAACCGCGGCA	680.874	1039.48	1114.2	cooperative
TTGACTCGGGAATGTCCGGTCGTGGTAAGCAGGGTG	769.702	828.722	857.873	independent
CAGCTGCCTCCAGGAAGCGGTAAGTGACTCTGGTGG	1150.2	1488.11	1659.83	independent
ATCACAAGCAGAGGATGTGGTTAGTGTTTCGTTCCA	804.132	4707.99	5575.89	cooperative
AAGTTGATTTCCGGGTAGTCTGTGGTTTCCTAATCA	1037.62	3500.66	4107.52	cooperative
CTGGCTACAGGAAAAACAAAGTCAAACCACAGCACT	473.217	887.129	928.907	cooperative
CCAGAATGCAGGAAGTGCTGTGGTTTGACTTTGTTT	3551.65	7812.47	9351.6	ambiguous
AGGGCATAAACAGGATGTGGTGTTGGATGAAACCTT	5292.91	6282.59	7490.93	cooperative
TCCTTTTCCGGTGGCGGCGCCGCGCGGTGAGGTTGT	754.48	628.912	614.86	independent
CTGTGAGGCGGAAGTGGCGGGCTCTGTGGGCGCAAG	3856.35	6920.99	8267.37	cooperative
CTGTTTCCGAGTAAAGTAGGGTGTGTGGGTCACATG	456.308	448.352	395.262	ambiguous
AGGCCCCGCCCCTTCCGCCCACAGAGCCCGCCACTT	779.066	945.861	1000.34	independent
CTTTAAGGAGGCGGAAAAGTTAACCGCGATGGGCAG	532.938	1300.03	1431.08	cooperative
CTTCACTATGCATCCTGTACTGCAACCACACCAAAC	586.758	775.004	792.539	independent
CAGATTCAAGGAAGTGGTGGTGGTTTGGTGTCGTTG	737.912	1248.33	1368.2	independent
CTGACAGTTACTTCCTGTCTTTGTGGGCGATTGTGA	3174.64	3918.97	4616.27	independent
GAGCAAACGGAGGCAGGAAGTGGTTATGTAACTTCA	7028.95	10306.7	12385.1	cooperative
GCGAGCACTTCCGGTGTGTGAGCCTGCGGTTGCTAC	7481.81	18573.1	22438.8	cooperative
TGAAGGGACGGAAGGGACAGAACTTGCGGGAGGCAC	497.45	465.182	415.73	independent
GGGCGGAAGTGCGTCACTATGTCCGACCCGCAGTGC	1627.92	1810.17	2051.52	independent
GCCCCAGCCCCCGGATGTGGTGACAGAATCGATACT	3217.43	5095.97	6047.75	cooperative
TACTACTTACCAGCAGGATGTGGTCCCTGCCCACTG	3233.68	5911.14	7039.18	cooperative
TGGGGCTCTTCCTGCTTATGTGACCACAGCACCTTG	401.557	681.549	678.878	independent
ACTTCCAGGAAGCCCCATAGTCCAGAAACCCACACA	493.17	454.133	402.292	independent
GGACCGGAAGTTAAGGCGTTCGCGGCGTGTGGTAAG	8558.08	9832.49	11808.4	independent
CCCCGCGGAACTCTGGCACAGTCAGCTGACCGCAGA	423.985	1765.76	1997.51	cooperative
GCTTGCTCCCACAGGAAACCGCAGGCTTCGGGCACA	3187.15	8187.69	9807.94	cooperative
CACGCCTGCGGAAGATGAAAACCACACGTCATGCAG	447.511	784.005	803.487	cooperative
CTCACAGCAGCCCCAGGAAACCACCTCTTCCTTCAG	847.086	843.349	875.661	independent
ACATTCTTCCGGTTGGACCTCCGCGGTCAGCGCTGT	870.973	1526.23	1706.19	cooperative
GAAAACACAGGAAGCCGTCCGCGCAACCGCGTTGCA	1516.6	1897.43	2157.65	cooperative
CACCCGAACGGAAACACCTGCGGCTGAGGGGAGGGG	959.102	1032.57	1105.79	independent
GGCACCGGAAGTAGAGCTGCCCCTAGTTGCGGCAGT	9244.22	10652.1	12805.2	independent
GTCGGAAGTGGCCGTGAGCCCAAGCCGCGGTCCCGG	479.673	522.978	486.022	independent
CGGGTGGTGGCAGGATGTGGGTAGGGGGCCAGGCGA	2934.78	5765.2	6861.68	cooperative
CACCTGCGGAAGTCACAGGGAAGCCACAGAGAGATG	848.783	1074.69	1157.03	independent
ACCACGAGCCCAGGATGCGGTTTATGCGCTGTCGGG	698.62	2497.42	2887.36	cooperative
CCTTGCTACAGGATGTTTTGACCACGAGCCCAGGAG	1441.97	1966.34	2241.46	cooperative
ACTGAAAACAGCACAGGATGTGGTCTGCCAGGTGCC	4267.26	8456.95	10135.4	cooperative
GGAGCATCCCGGAAGTCGTCACTGCGGCCGCTCCCG	6418.9	6755.29	8065.84	cooperative
AGGGAGACCGGGCCGGATTGCGGGGAGTGAGCAGGT	543.216	418.974	359.531	independent
GGCGGGACTTCCGGCGTCTCCCCTCGGCGGTTGCTT	2326.39	2339.37	2695.14	independent
AGCTTGCCGGAAGCTGGTTGTTCGCTGCGGCGACCA	4099.38	3721.5	4376.11	independent
TCTTCAGGCGTCTTTCCGGTGGTGGTCGTTTTTGCT	1528.67	1213.43	1325.76	independent
GGTCCAGGAAGACGTCAAGGGCTTGGTTTTGTAAAC	504.674	491.462	447.692	independent
GGGGCCTCTGCTACTTCCTAGACCGCAAAATGGAGA	413.118	1416.44	1572.66	cooperative
GGGAGGCCCCATCCTGTGTGGCTGTGGCTTTTGCCT	413.843	494.364	451.222	independent
CTAAGCAGAGGCCGGAAGCGGTGGTTTTTAGCGGCT	10184.2	16884.3	20384.9	independent
CTGCCCACCGGAAACGATGGCGCGAGGCCGCAGAGC	6164.64	6532.12	7794.41	independent
GGTGACACGGCCGGCTTCCTGCCGCAGAGCTCCTGG	719.086	649.064	639.371	independent
GACATCCAGGAAGTGGTGAGAAACCACGTGTGTGTT	1628.71	3533.58	4147.55	cooperative
CCCAAGCTACGGAAGTTAAACCTCAAACATGAAATC	1105.29	1287.19	1415.47	independent
GCTAAAGGAAGCTCTGTACAGCTGTGGTAAGGTGGC	551.951	774.377	791.777	independent
TCCTGTAGTTTCCGGCTGAAGTGGTAAGGTTTTTGA	845.263	824.206	852.38	independent
CGTACGCGCACTTCCGGTCTTTGTGGCTTGCAGCTC	18010.2	28381.4	34367.8	independent
GCTCATTTCCTGGCCGCTCCTGGGCTTCGCGGTGAG	497.713	712.181	716.134	cooperative
GGCGCGGGCTGCTTCCGGTCTGCGGGCCTGAGGAGG	5651.23	4246.13	5014.16	independent
CTCGGAGCGGAACTACTAGGGTGGTTTCTCCTGAGG	464.391	399.426	335.757	independent
CTGAGCCGGATGTTACTGGTTAGTGGTTTTCTTTAT	3289.2	4407.55	5210.48	cooperative
GCTGCCACTTCCCTTGCTTATTTCATGTGGTTTGGA	552.006	776.113	793.889	independent
TGTCAGCTGCGTTTCCGCGGTCGCGGGTGAGTGTGC	417.587	607.063	588.288	ambiguous
ACTAGAAGCGGAAGTAGTTGTGGGCGCCTTTGCAAC	5717.4	6267.24	7472.26	independent
CCGACCTTAACGACATCCTGCGGCTCAGCGTGGAGG	488.642	482.949	437.338	independent
ACCCTGAAATTACCCGGATGTGGTCCCCGCGCGCGC	6468.83	6785.05	8102.03	independent
CGGAGGCGGCCGGAAGTAGCGCTGCGGTTGGCAGCT	16846.7	52828.4	64100.5	cooperative
ACGCTGGAATCGCGGAAACCGCCGGTGCACGTTGGA	530.908	638.67	626.729	independent
CTGAAACAGGAAGCTGAGGGTGCGGTTGGGGGAGGA	2214.57	5615.62	6679.76	cooperative
CTGAAGAGGAAATGTATTCCTCATGTTGTGGTTGGC	742.374	1752.8	1981.74	cooperative
TTCAACAAGGTTTTCCTGTGGTTACCCCATGCTTTG	363.647	493.973	450.747	ambiguous
GTTGGGCTTTGAGGATGTGGGTTCTAGAAGTTTACA	928.155	1863.83	2116.78	cooperative
GGGAGGTCACATCCTGCCCGCGGTCTCAGAAAAGCT	820.599	936.409	988.843	independent
GGCTTGATTGAACGAGGATGTGGTTCTTGGGTGGGA	686.069	1580.98	1772.78	cooperative
GGGAACTCACACCGGAAACCACAGAACCAAGAGTGG	7142.34	13560	16341.8	cooperative
GCACACCGGAACTCACACCTGAAACCACAGAACCAA	868.167	3659.13	4300.24	cooperative
CTCCGGCGGAAGTTGTCTCTTCGCCGCCGCCGCAGC	3585.44	4397.43	5198.18	independent
CCCCTCTCTCCCACTTCCTGTGGTCTCAGTCTTTGT	3355.29	4105.58	4843.22	independent
GACTTCCTGTTGAAGATTGGCCTCTGCGGTACCACG	950.578	2052.7	2346.48	independent
CTTTGTTGAAAAGGATGTGGTCATCTGATCTTGCTG	1071.62	2853.45	3320.37	cooperative
GAGTGGGCGGAAATCCGTGCCTGGCAGACCACAAAG	1315.87	4182.7	4937.02	cooperative
AGGTGTACTTTCCGGGTGCAGACCGCGAATGGATCG	383.075	562.382	533.947	independent
CTCCGGGAACAGCGGAAAAGGGACCGCATGAACCTC	900.061	1329.37	1466.76	cooperative
GCCAGGGCAGGAAGTTGCTAACCGCCCCAGAGCAGG	2841.53	4110.31	4848.98	independent
GCGACCCGACCCGGCGGAAACCACCTCGACAGCCTC	915.435	949.662	1004.96	independent
TATTTCCTGTGCACAGAAGCAGCTGGGCCGCAGAGT	556.542	682.885	680.503	cooperative
GACATGCTCCGGAAGCTTGAGGTTTTAACGTTAAGG	2042.83	4257.96	5028.56	independent
CGACGTCACTTCCGCTGGTTCAAGCACCGCGAGACT	1902.1	1358.6	1502.32	independent
GCCACACAGGCAGGAAAGCCACAGCCCACGTCTCCG	471.123	433.942	377.735	independent
GATACCTAGAAGCCAGGAAACCGCGAGCTGCAGTCC	1082.91	1874.4	2129.63	cooperative
ACTACAGGAGGAAACTACAGCCTAAACCACATGCAA	510.47	951.636	1007.36	independent
GGCGGCACTAGGCTTCCGCCTCACCGCAGTGGGGTT	361.661	817.94	844.759	cooperative
CTTACCTACAGTTCCGCTTGCTGTGGTTTCAGTTAC	402.522	816.488	842.993	cooperative
GGCCGACGGGAAGTGTAGTCCGGCCTGCGGTCCGGG	800.636	1697.54	1914.54	cooperative
GGCTTCCGCCTGCCGAGCGGCCCCGGACCGCAGGCC	342.554	754.999	768.209	independent
CCAGACCCGGCGGAACTACCGTGCCCACAAGGCAGC	396.2	587.041	563.937	independent
CGGGGCTTCCGGCGCGCTGCCTTGTGGGCACGGTAG	590.712	625.865	611.155	independent
GTGGAAAGGAAATGTGTCATCTGTGGTTTGGTTTTA	645.294	1855.66	2106.85	cooperative
AAACTACTTTCCTTCCTACCAAAACCACACTAAAGA	620.15	817.24	843.907	independent
TGAAGCCATGGTTTCCTGTCTGCGGCTCAGATCAAG	1017.54	1437.79	1598.63	independent
TCAAGTTTGGTAACAGGATGTGGTAGGAGGAACACA	8316.6	11166.1	13430.3	cooperative
TCCGGAAATAGATAATATCTAGTTAAACCTCAAAAT	1542.14	2466.95	2850.3	cooperative
AGAAGCTGCACCCGGAAATGAAACCACCAGGACCTC	4625.77	7775.75	9306.94	independent
TCTAGTTCTGGTTTCCGGACCGCATTCGGAACTAGA	1004.66	1262.64	1385.6	independent
CCCTCCTCTTTCGTTTCCTAACCGCAAATTCCATCA	487.47	1540.34	1723.35	cooperative
CCAAAAAGGAAGGAAACCAGAAAGCCACAGAATGGT	486.654	1106.66	1195.9	cooperative
GTGCGGAAGCGCGCCAAGGCACGTGACCGCTTCTGT	381.196	513.773	474.827	cooperative
GCGCGCTTCCGCCTTCATGCTAGCAACGCCCGCAGT	566.051	583.869	560.079	independent
GTTAGAGGAAGAGGAAGCGGTCAAGAGATCGTCACA	956.399	1178.54	1283.33	cooperative
TCTGGGGGAGGGGAAGGATGTGGTTTGCAGAGCGGA	872.506	4756.09	5634.39	cooperative
CTGCCTGGCACAGGATGTGGTCATTTGTGCTGAGGA	5880.58	14856.1	17918.2	cooperative
CCACGTAAAGGCGGAAGCGGTTGAGTGGACGCCATC	3094.36	3535.69	4150.12	cooperative
TGGCTGTCACTTCCTGTCCCACTGTGGTTCCTGGGA	4942.22	4841.94	5738.8	independent
CCCCACCCAGACAGGAAACTGTGGCTTCTATCAGAT	3017.42	3953.14	4657.83	independent
AAATACCAGCCCACTTCCTGTGGCTTTGATCTGCAG	2086.05	2872.13	3343.09	cooperative
AGCTCAATTTCCTGGCGTGTAACATGGCCACAAGGG	826.733	612.575	594.991	independent
TGACTAAGACCGGAAGAAACCACAAAAACACAAAAA	2584.35	5656.06	6728.94	independent
AGCTTGCGCAGGAAGTCTGCGGCAGGAGGGCGTCCT	1915.78	2394.79	2762.55	independent
TCCCTCATGAGCTTCTTCCGCCCGCAACACGAGACT	480.756	518.797	480.938	independent
TTACACAACAGGAAACTATGTTTAGCGGTTAATCCA	2486.06	7548.16	9030.14	cooperative
GGCCGGGGGCAGGAAGCTGCGGCGCTGGCTCCCCCC	2507.48	2907.59	3386.22	independent
AACTGCCTGGTGGCCGGAAACCGCTGGAGGGAGGGC	4742.31	8447.08	10123.4	ambiguous
CACCTGGCCCGGACGGCTGCGGTCTGGAGGGCTGTC	385.548	774.807	792.301	cooperative
GCCATTAAAGCAGCTTCCTGTGGGCGCGGCGCAGGA	888.047	836.473	867.299	independent
GCGCAGGTCCCGGATGTTGCGGACAGTATGAGGCAA	3253.87	3869.69	4556.34	independent
ACTATTTTTAGACTTCCCCACCCCGCAGTTTCAAGG	601.317	579.238	554.447	independent
CAACCTGCTATAAGGAAGTTAAACCGCAGCTCACCG	717.953	5042.15	5982.3	cooperative
GCTCTGGCGGAAGATGTCCCTGCGGTGCAGCTGCCG	397.325	505.905	465.258	independent
ACCCTTCCTGGAGCATTGTCGCAGCAACCACAACAG	456.915	924.868	974.807	cooperative
CTCTTCAGCAGGAAATGATGTGGTAAAACAGGGTTA	3003.9	8443.11	10118.6	cooperative
CGAGCTATTTACTTCCTGCGGGTGCACAGGCTGTGA	654.235	514.153	475.289	independent
TAAAGCGGAAGGGGCCGGCTCTGCGGCCTGGCCGCT	553.147	756.805	770.405	cooperative
ACATTTCCTTTTGGTATTTAAAGTAACCACACAGAA	495.183	672.517	667.894	cooperative
TTCTTCCGGCAACTGCTGCTGAGGCTGCGGTGGCGG	455.335	862.935	899.483	cooperative
TTAGATGTGCCTACATCCTGACCTCAAAAACCTCTG	560.722	754.052	767.057	independent
ACAGGAAATGACTTAGGGAAAGTCCCAACCGCAATC	2798.5	13047.9	15719	cooperative
GGCCGGGGACGGAAGGCGGGCCCGCAGCAGATCCTG	474.642	421.18	362.214	independent
TCTTGTTTCTTCCGTTACCGGAGCGCGGTCACGTGA	454.711	483.121	437.548	independent
CGTGGCGGAAGCCGCGGGGACTGCGGGGGCGGAGTG	536.944	557.645	528.185	independent
ATTCCTAGAGAGGAAATGCGGGCTCAGGGTGTCGGC	1552.94	1402.08	1555.19	independent
GAGTACAGGAAATGCAAAGTAAAACCACAGTGAGAT	1457.47	3861.19	4546	cooperative
AAACTACACCTCAGAGGATGTGGTTCCTTCTCTCAT	1132.09	1547.09	1731.56	independent
GACGGGATGTAGGTTTTCAGCCGTGGCCACAGGAGA	495.56	582.675	558.626	independent
AGCTCCACCGGAAACGGCCTGGCCGCAGCCAATCAG	7110.34	13855.4	16701.1	cooperative
AGGGAAGCAGGAAGTGACTGCGGGAGTGGAGCCGGC	3919.93	3032.96	3538.7	independent
GCAGGGGCCCATTTCCTGCCACAAGCCCACACAGGA	1386.39	1177.9	1282.54	independent
TGCTTCCGGCGGGCGCTTGCTCCCCGCGGTCCGCAC	657.014	750.147	762.308	independent
AGGGAAGCGGCGGCGGAAGCCCCGCAGGAGGCCGGC	806.269	889.968	932.361	independent
GCACTTCCGGAGCCGGGCGTCTACAGACCGCGGCCA	867.96	983.58	1046.21	cooperative
ATGTGCGTGTGCACAGGAAAACCACTGCCAGTATTT	755.782	772.003	788.89	independent
GCGGGAAAAGGGAAGTTTGCGGGAGGTCAAATCCAC	563.102	575.36	549.73	independent
TGCACTCCACTTCCCCTCGCCCGCAGTGAGCAGTCA	425.62	493.177	449.778	independent
GTGGGTAGGGAGGAAGCTGTGAAACCACCTCCCCTC	688.177	848.79	882.279	independent
GTGCCACTGAGAGGAAGGGGGCAACCACAGTGGGAG	366.709	608.882	590.5	cooperative
CTGCACAAGGAAGCGCCTGTGTTGCTGTGGGCGGAG	472.271	454.267	402.455	independent
TCAGAGACTTCCGCTCAGCAGCAGCTGCGGCCAGGC	965.539	1219.85	1333.57	independent
TGCCTCCTCGTCACAGGATGTGGTCGCTGCACCCTG	5198.64	13248.3	15962.8	cooperative
ACAGGAAGTCAGCTGAGTACCGAGCAAGCCGCATGC	1766.39	1842.02	2090.26	independent
CGAAACGCGTTCCCCGGAAACCGCGCCCGGCTCCGA	1809.61	2776.16	3226.37	independent
ACACAGGAAGGACGCACGCTCCCGCCCCAACCACAT	689.738	586.202	562.917	independent
GCACCGTCTACCCGGAAGTTGTGGGCTGGGAGGGAT	5614.52	8339.2	9992.21	cooperative
TGCAGTCGTGAAAAAGGAAGTGGTTAAAGTGGATAC	2881.34	7718.98	9237.89	cooperative
GTGCAGACAGGAAATAGCTGCTCTGCGGCAGCCCGA	5829.68	5348.24	6354.57	independent
ACAGCATTTCCTGGTGGCCAGATATCTGAGGTTTCA	426.457	566.593	539.068	independent
TGCCCTGACTTCCTGGTCCTGTGGTCAAGGATGGGG	1337.93	2434.18	2810.45	ambiguous
GGCAGGAGCTTCCGGCTCAGCCCTGCGGCCTGTGCC	497.679	754.88	768.065	independent
CCGGGCGCCACTTCCGGTCCCCGTGGTCACGTGACC	14797.9	13358.5	16096.7	independent
CTACTTTCCGGTCAACGCGGCCTGCGGTACCACCTC	438.402	715.084	719.664	cooperative
GTGGGGAGAGGCAGGAAACCGCTGCCGCCGACGGGG	3545.73	4015.27	4733.4	independent
GGACGCTTCCGGTGGAAGGGAGCTGTTGCGGGGCTT	1406.44	1490.38	1662.59	independent
ATTACATCCGGGCTCCGCGACACGCCCGAACCACAA	549.166	474.092	426.566	ambiguous
TGCCGCGGATACCCAGCCAGCGGCAGTGCGGTTAAC	348.648	908.893	955.377	cooperative
GATACCCAGCCAGCGGAAGTGCGGTTAACTGCCCGA	4464.08	15239.8	18384.8	cooperative
ACCGGCCGAGCCAACTTCCGGCCGCAGAGGCTGCCG	5830.68	6399.78	7633.46	independent
GTGCAGGGCCCGGAAGCTCAGTGTGGTTAAAGACAT	2008.56	4449.51	5261.52	cooperative
TTCTATCCTGCCTTGCATGTCTTTAACCACACTGAG	396.274	525.426	489	ambiguous
CTGGTTTCCAACATCCTGTGGGCGGCCTGGTTTCAG	1258.79	1165.08	1266.96	ambiguous
GTGACGGATATCCACCGGGCCCTGTGGTTTCCAACA	394.021	1106.52	1195.73	cooperative
GTGTTTCCTCTTTGTTTTGGGGCTGTGGTTGCCACA	414.355	617.049	600.432	cooperative
CACCCATAGCACCCCGGAAACCACCTCCACCACCTG	1894.8	1965.88	2240.9	independent
TGGCTACCCGGAAGGCGCGTTGGCTGCGGCTACGCA	548.707	885.151	926.502	cooperative
ATGTACATAGATACAGGATGTGGGTTTGTTACAAAG	7935.29	20192.6	24408.4	cooperative
ATGCTAGAAAGCAGGAAGCCACAGACACGCCCCAAC	1179.73	1046.08	1122.23	independent
GAAATGAAGGCCGGATGTCAGTAACCACAAACGAGC	7622.33	39213.5	47542	cooperative
GTTCTTATCCTGTGGCTCGTTTGTGGTTACTGACAT	424.913	732.84	741.26	cooperative
TGTCGTACATTTCCGCCTTGTGGGCACAATCTGATT	965.215	1173.48	1277.17	cooperative
GTACGACAGCGGGTTCCGGTGACCACGAAGGCGGCA	403.721	507.039	466.637	independent
TACAGCCAGGAAATGGGGAGGGTGCTGCGGGCGGCA	858.161	1506.59	1682.3	cooperative
GGGTCGCGGCCTTCCGGCGAACGCGGTTACCGTGGA	554.523	1094.28	1180.85	cooperative
AATCTGAAACAGGAAATAAGTCTGTGGTTGTGTGTT	7065.33	19543	23618.4	cooperative
CTCTGAACTTCCTCTCTTTTAACCACAACTTACTAC	548.665	1293.26	1422.85	cooperative
GGCCTTCATTACACAGGATGCGGTTGAAATGCATCA	4114.07	15267.8	18418.9	cooperative
GGCAGGAAAGAGCTGATGCATTTCAACCGCAGCCTG	519.71	2123.79	2432.95	cooperative
GACAGGAAGCCCGCGGCAGCCTCCGTGGTTGCAGAT	561.578	688.378	687.184	independent
CGGGGATGGGATTTCCGGTGGTTTTTCTTCACTTTC	4494.75	4040.76	4764.39	independent
GGAGGAAGAGGAGGATGTGGTGAGCCGCTCCCCGCC	923.22	1658.9	1867.55	cooperative
TGGCTGCCACTGAGAGGATGTGGTGACAGAGGTGGG	1699.44	3699.98	4349.94	cooperative
GCACTCATTTCCTGTCCCCTGTGGTTTAAAGGTTTT	1987.46	3923.82	4622.17	cooperative
CGAAGAGGAAGCCCCTGTATCACCCCACAAGAAGCC	544.294	580.044	555.427	independent
CTGGGGATGTGTGACACTCAGAGAAACCACAAGGTG	494.76	1268.64	1392.9	cooperative
AGGTACCAGGCCCGGAAACCACGGAAAGGGGAACTT	3052.65	4641.95	5495.56	independent
GCTTACACTTCCTCCCTGAACCCCTGCGGTTTCACA	510.965	1736.65	1962.1	cooperative
AGCGCCGGAAGTGTGTCTGCGTAAAACTGCGGCTCG	3492.43	3184.73	3723.28	independent
ACTACAACTTCCGACTTGCATCACTGCGGTGGCGCT	425.298	594.872	573.461	independent
ACTGAACAAACCGGATGTGGTTGCCACCTGCAATCT	19765.7	31753.8	38469.3	cooperative
GCGCGGCCCGGAAGGGGGTAACCGCTGAGTCTTTGA	794.164	1697.35	1914.31	cooperative
AGGGTTGGGGAGGATGTTGTGGTTATTATTGACATA	844.943	4229.51	4993.95	cooperative
GGACTCTGGCAGGAAGCTGTTTGTGGTTGTCACACC	3135.08	9174.68	11008.3	cooperative
CTGCCTTTCCTGCTAGGGTACAAACCACAGCCTTAG	369.039	759.678	773.901	cooperative
CAGTTCCAGGAAGCAGCCCCAAGCTTGTGGCCCTGA	525.836	373.891	304.701	ambiguous
CTGCGAGCTCAGAACGGAAACCACAGCAACTACCGT	2174.34	3625.56	4259.42	cooperative
GATCTGCTTGGCTTCCTGTGGTCGCTGACTCACAGT	905.384	950.58	1006.08	cooperative
TGAGGCTCAGAGGAAGTGACTGGCCCGCAGGGTCAC	1050.03	1398.74	1551.13	independent
TGCGCCGGAAGTGCATGAGCTGCCGATGTGGTGCTT	4761.89	4573.38	5412.17	independent
CTCTTCTCAGGAAGGGGCTGTGGGATGTAGGATTCC	637.9	625.082	610.203	independent
TGGGGGCGGAAGCCTAAACCCCTCCCGCAGCCAGTC	625.44	638.824	626.916	independent
CGGCCTCTTCCGGTCACCTGGCCCGTCGCGGTCCCG	1801.01	1371.22	1517.66	independent
TTCTCATCCGGCCGGCTTGCTTTCCCCTGCGGTCGT	394.287	650.659	641.31	cooperative
TGGGCAGGAAGTGGTATCTGATTGTGGTTTTGATTT	3961.7	21261.4	25708.3	cooperative
TCATGCTGCTTCCTGCCCAACCCGCAGTTCCGATAA	890.096	1547.78	1732.4	cooperative
GAAGGTTGTAGAGGAAGTGGTTTGTTCTTCCTCCTG	2674.2	3469.21	4069.27	independent
TCCTAAAGCAGGAAATAGTGAGGCTACCGCAGTGTC	4179.58	6964.83	8320.68	cooperative
CTAACCCTGCTTCCTCTTAGTGGTTTCCCCCAACCT	615.766	775.047	792.592	cooperative
TTCATCTCTCACTTCCTGTGGTGACGGCTGACGGGG	4116.65	3976.27	4685.96	independent
CCCAGCCGAGGGAGGAAGCCTGCGGTCACTGCCATC	402.326	2378.77	2743.06	cooperative
CTGCTTCGGCCCGGCTTCCGCCCACAGTCAACTGCC	825.389	693.934	693.942	independent
AGCACGTCCCCCTTCTTCCTCCCGCAGAGGGCCTGC	454.211	502.533	461.157	independent
TGCAATTGGCAGACAGGAAACCGCGGCGTTTTCTGG	5338.47	11194.1	13464.4	cooperative
GCGCCCTCCAGGAAACGCCGCGGTTTACTGTCTGCC	1123.25	3664.95	4307.33	cooperative
GCGCCATTTCCGCTGCGCAAGGCACCACAGGCCCTG	1140.9	898.337	942.539	independent
GGGGAAAGGAAGAGGAAACCGCGAGTGCAAAGGCCC	679.413	1425.83	1584.08	cooperative
GGTTTCACTTCCTGCGTTGGGCCTTGTGGCCTCCTT	783.342	770.171	786.661	independent
CAGCTTCCGGGCTAATTAGCAGTCGCGGTGTGCCGC	412.829	493.718	450.436	independent
AGACCCGGACCGGAACCTTGGCGCGGTGACGCTAGT	1047.18	925.282	975.31	independent
AGCCCGCCGGAAACTAGCGTCACCGCGCCAAGGTTC	1440.85	1151.62	1250.59	independent
TGAGTCATTTCCTGGGTGGGGGCCACAAGACCAGGT	540.021	578.195	553.178	independent
CGAGCTCGGTGTTCCGCTTTTTGTGGGCCGGGTGGG	466.625	516.238	477.825	independent
TGCCTCACCTCACATCCGTTTGTGGCTGCCGAGTGC	1087.37	1201.57	1311.33	independent
AATTCCCAGGAAGCACTCGGCAGCCACAAACTGATG	539.182	520.75	483.312	independent
CCCATTTCCTGCTCTCCAGAGTTAACCACTGAAGTC	815.332	1231.04	1347.18	cooperative
CCTCGGTTCGGAAACGGCGAAAGCAAACCGCAAGGA	477.941	3325.76	3894.8	cooperative
CGCCGGCTCCCGGATGTTGTGGGGATCAGCGCCCGC	3272.54	3215.4	3760.58	independent
ACAAGAGGAAGTGAGTCTACCCATGATGCGGTCACA	706.545	3792.77	4462.79	cooperative
CACTTCCGGGTCGTCAGCTCAGTTCTGCGGTTTCTG	1025.53	4838.82	5735	cooperative
TGGAGTGGAGGAAGTGGTGTTACCACAGCTCAGAGG	1049.26	2328.85	2682.34	cooperative
GATGGTGTCTTTTGGGGATGTGGGTTTGGGGGATGG	563.78	1449.82	1613.26	cooperative
ATCTTGGCCCATATCCTGTGGTGTTCTGCTAGAGGT	767.965	816.702	843.254	independent
CTCTTCCTGCCTGTCCGTGGCTGGTGTGGTTTGCGT	456.842	629.614	615.715	independent
GCTGAGGCCGGAAGAGGGTGGGGCCGCGGTGGCTAG	2165.88	2651.34	3074.56	independent
TGCTTAGCAGGAAGTTAGTCTGCCTGTGGTAGCTCC	2771.67	2979.41	3473.56	independent
CACCTCAGCTTCCTGTGTAGCTGGGACCACAGGCAT	686.998	853.725	888.281	independent
ACTCACTTCCGTTTAGCTTATCAACCACCAAGAGAC	1016.9	995.461	1060.66	independent
CCAACACGGATACAAAAAATATCTCTCTACCACACT	476.219	559.657	530.632	ambiguous
AGCGGCTGCACAGGAAGTTGGTTTTCACAAAGGCAA	5522.12	5591.93	6650.95	independent
GTGCCCCGGACCTACGGATACCACACACAGACAGGC	469.571	501.823	460.293	independent
CTGCGCGGCCGGAAGTCGGCGGTTTCCCAGACGACG	20801.3	24776.3	29983.2	independent
GGCCCTTCTGGGGCAGGATGTGGTGCCTGCCAAAGG	4650.03	5151.21	6114.94	independent
TCACTCTAACAGGATATTGTGGTTAACTATGTTGCC	2458.64	14426.8	17396	cooperative
AGCTCTGCCAGGAAGTGAGAACCACAGGCCTCCCCT	1572.39	2708.56	3144.16	independent
CCCCTTAGCACAGGATGTGGTCTTTGCATCTTCATT	4639.77	6172.55	7357.1	cooperative
GGAATTTCTTTTTCCGGTCCCGCAGGGTCAGCTGAG	1235.75	1369.87	1516.03	independent
TGACATGGCTTCCGCCTTGGGCTTTGTGGTCTCCCA	512.626	1072.64	1154.52	cooperative
GGGCAGGCCGGATGTGGGAGACCACAAAGCCCAAGG	5360.92	22744.3	27511.9	cooperative
AGGCAGGGAAGTGGCGCAGAGGAGACCACAGGACAC	562.729	783.486	802.855	independent
GGACTTCCTGAACTGGGAGGTCACCGACCACAACCT	353.564	675.281	671.256	independent
CCAATGGGCAGGCGGAAACCGCGGGCTCGTGCTCCC	1577.36	2505.82	2897.59	cooperative
GACAGCAACTCCACTTCCTGTGGGCGAGGGCCCTGT	1852.81	1993.02	2273.91	independent
GAGGACGCGGAAGTCCTTCTTGCGGGGCGGAGCTAG	890.548	813.889	839.832	independent
GGAACAGGAAAAGCCTCCGGCAGCCCCTGCGGGCGG	538.741	897.287	941.261	independent
ACATGGTCTCGCTTCCTGTTTACACCACAGAAAGCT	2817.27	3526.41	4138.83	cooperative
CAGCTCTCTCGCTTCCTGTGGTGTAAACATGAAGCA	1573.24	1272.11	1397.13	independent
TTTTATCCTTCCTTTTTTGTTCTTTGTGGTGGAGGT	465.339	551.943	521.25	independent
GACAAAGAGGAAGTCCCCAAAAACCACAATAACAGT	910.299	3477.04	4078.79	cooperative
CTCCGCCAGCCACCGGAACTGCGGCCCAGCAAAAAG	2589.34	2034.91	2324.85	independent
GGGTGCAGACGGGAAGTTGCGGCTGCCAGCGAAGCT	1683.11	2204.85	2531.53	cooperative
CCAGAAAGCTCCTCCTTCCGCCACAACACGATCACT	538.427	494.381	451.242	independent
ACCAACCGGAAGTGATCGTGTTGTGGCCGAAGGAGG	16084.8	15041.4	18143.6	independent
AGTTGGTTCCTTCCGGTGGGTTTGTGGGTTTGGGGT	1422.84	4438.23	5247.8	cooperative
GGGCAGGTGCGGATGCCGAGGAGAGTGGTCACCTCG	449.212	480.842	434.776	independent
TGGTTTCCGGGCTGGGGTTAGAATAGGCCACAAGGT	494.057	564.478	536.496	independent
TCTGGGCTGACTTCCTGGCTTCGTCCCACAACTTCA	667.739	630.408	616.68	independent
AACAGAGACCCGGAAGTTGTGGGACGAAGCCAGGAC	4957.33	5401.19	6418.97	independent
CCCCTCGCCCTTCCGCATTGCGGGTTACTTCGGTTG	520.895	609.514	591.269	ambiguous
AAATCACGTACCCGGAAACCACATGCACAGAAGTGG	2005.5	2533.69	2931.47	cooperative
CCCTGGGGCCCCACTTCCTTGCCCACAAGAAAGGAC	394.767	490.058	445.985	independent
TTTCCACTTCCTGTTCTACTTGTGGCTACTGACTCA	2533.15	2502.04	2892.99	independent
GCAGCCAGGGTAGGAAGTGGTAAGACCTCCCTGTGA	893.343	1138	1234.02	cooperative
TTTCCAGAGGATGTAGCTTCTGCGGGAGAGCTTCAA	545.629	603.898	584.439	independent
TATGGGGCCGGAAGCCATTCACCACAAACACTGTGT	2426.09	7562.54	9047.63	cooperative
GCAAACAGCACATCCGGTGTGGTCGACGGGTCCTCC	5816.92	5189.66	6161.69	independent
CAAAAGTGCTTCCTCTCGAGGGGTTGTGGTTCTTAC	395.919	550.746	519.794	independent
GTCCCCGACTTCCGCTCTCGGTTGGTGGTTGGCTTT	2371.33	2946.47	3433.51	independent
GTAGCCGGGTGTTCCGGAGCGCTGCGGGCAAAGCAG	387.238	566.49	538.942	independent
CCGAGCCGGCCTCTTCCGCCGCAAGTCCCTCCCCAA	547.803	475.498	428.277	independent
TGCACACATGAGGAAGGGGTAAGTGGTTTTCCCTAC	497.723	508.247	468.106	independent
GTGGTCGGGAGGGGAAGTGAGGCGGTTACCTCGGCG	683.534	689.475	688.518	independent
GCTGCCGGAAAAGGCGCCGAGGTAACCGCCTCACTT	479.355	531.522	496.414	independent
GTGGCTATGGGAAGTGGGGTGCGGTTTCTGCCGGGG	554.129	2645.2	3067.09	cooperative
CCAGAGGGCGGAAGTGGGAGCTGCGACCGCGCTCCC	3670.32	5289.42	6283.02	cooperative
TCTGTTCTTCCTTTTCCTGTGCGGTGTGCCCCAAAC	628.205	717.163	722.193	independent
CCCCTATATCACAGGATGCCGCAAACTAGTAACAGG	1610.36	1939.67	2209.02	cooperative
GTTTGAAGGGAAGTGGGTGTTGACCTGCGGGCAACT	483.247	903.001	948.212	independent
ACCCGGATGTCGTTGGGCAGGAACTGCGGTGAGGGC	2579.61	6688.14	7984.17	cooperative
AGCTAGACTACAGGAGGAAACCACAGCCTAAACCAG	540.7	970.687	1030.53	cooperative
TCCCACATCCTGTGCTCGTGCAGTGGTTAGGCTCAA	561.731	623.091	607.781	independent
CCATGAGGAGGGAGGAAATAGTGGTACGAGGGCTGC	1035.53	981.55	1043.74	independent
GGGTCTCCAGGAAGCCACTCACCACAAACTTTGACA	481.976	1403.45	1556.86	cooperative
CCCCTGCCCCTTCCTGGAAGGCTGCGGTGTAACACC	434.939	702.211	704.008	cooperative
GCTGTGCCGGCAGGATGTGGTCTTTGGTTTCTGTTT	5558.73	10226.7	12287.8	cooperative
TACCGCTGCTTCCTGCCTGCGCGGTGAGCCTGTGCC	828.515	782.995	802.259	independent
CAGTGGCAGGAAGAGGTCAGAAACCACTCGTGGTGG	718.109	838.933	870.291	independent
GCCTGTCGCAGGAACGGAAGTGGTTACGGCCCTAGT	8479.09	16411.8	19810.3	cooperative
GCTTTGCAGTTTCCTCTGTGGAACACCACACACAGT	417.679	529.762	494.273	independent
AAGGTGGAAAAAGGATGTGGTTCTAAGCTGGCTTCT	887.217	1044.97	1120.88	independent
TGAGGAGAGCGAGGAAGTGGTTTTCTCTTCGCACAG	691.086	1012.42	1081.29	cooperative
CAACAACCGGAAGTGGGGCGGGCCGCAGTACCCGCC	14911.6	13151.7	15845.3	independent
GCCCGCCCCGGAAGTGCAAACTGTGTGGTCTGGCAG	3978.31	5956.3	7094.1	cooperative
GCCAGCGGGGCTTCCGGCCCCGCAGGCAGAAGTCGA	1464.47	1185.79	1292.14	independent
CCTTTCCGCGAGACCTTCCGCGGTTATCCAGCGAGT	372.395	518.766	480.899	independent
AATGATTACCTAACAGGAAAACCACATTGGTCATTT	1147.71	2670.09	3097.36	cooperative
CTTCATCAACCCATCCTGTCTTGTGGTTAAGTCAAG	392.486	1517.66	1695.76	cooperative
GCTTTGCAGTTTCCTCTATGGAACACCACACACAGT	621.049	533.312	498.59	independent
AAAGCATTTCCTGCCTTGACTTAACCACAAGACAGG	1878.47	5295.54	6290.48	cooperative
CTTGCCACACTTCCTCTTGTTTTGAACCACTATATT	724.108	650.77	641.444	independent
AAAAAGCCGGATGTGAAGGCTGTGGTTCTCAACCCG	2884.85	5447.3	6475.04	cooperative
GTCTTGTACCCTAGAGGATGTGGTAGCCCTAAATAA	1059.39	2009.93	2294.47	cooperative
TTCTGCTACATCCTGCCCACTCCCTGTGGCTTCCAC	1087.7	995.857	1061.14	independent
ACCTTGCCTAGAGGAAGTGGTTTTTCGAATCTGAGT	2067.68	3816.58	4491.75	cooperative
GAGAAACAAACAGGATGTGGTCTCTGCCCTGGAGGA	7012.77	9988.82	11998.5	independent
GTTGCAGGAAACGATGGGTTTTGTGGTATGAACTGC	812.802	1884.03	2141.35	cooperative
AGCCTGGCCTCGGCAGGATGTGGGTGTAGGTCATGC	4778.35	6189.92	7378.23	cooperative
TCCAGGCATTTCCCCCATGTTGGCTCACCGCACTAT	415.767	612.017	594.312	independent
GCCTGTGGAGTTGCAGGATGTGGTTGGCGAAAAGAA	2129.69	6599.64	7876.54	cooperative
ACGAGGTTGGCCTCATCCGGTGGTTTTCGCAGCACG	1292.54	1174.84	1278.82	independent
AGCACAGGTTCCCAGGAAATGTGGGTTGAACAAGGC	1249.39	1151.99	1251.04	independent
ACCTGAGCAGGAAGTAGCTGAGGTCGCGGTGCAGCA	2937.32	3209.89	3753.88	independent
TATCACGTTTCCTGCTGCTGCACCGCGACCTCAGCT	512.607	528.253	492.438	independent
CTGTGCGAGGCAGGATGTGGTCTCCCGCCACCAGGG	5453.66	11452.4	13778.5	cooperative
CCAGCTACACAGGATGCTGCGGTGGGCGGAATGCTC	2161.28	7666.44	9173.99	cooperative
CCGGGAAGGCGGAAGCAGCAGAGACGCCGCAAGGCC	1318.68	1402.36	1555.54	independent
AGACCCGGATATGCGCCGGGGACCCCCAGACCGCGC	742.997	696.405	696.947	independent
GAAATCCATCACGGATGTGGGCTTTTTGCTCTCATT	1489.08	1453.16	1617.33	ambiguous
TTTCTGACACTCTCAGGATGTGGGTTTTCACACTGT	1194.38	5463.89	6495.22	cooperative
TTTCTGACACTCTCAGGATGTGGGTTTTCGCACTGT	1233.23	5055.72	5998.8	cooperative
TTTCTGAAACCCTCAGGATGTGGGTTTTCACACTGT	1305.78	5795.85	6898.95	cooperative
GTCTTTCACTCCACTTCCGCCCCCACAAAACATACA	2849.13	3102.59	3623.38	independent
AAGCAGAGCTCAGGATGTGGTGCCGTGCGAGGGCGG	697.194	819.788	847.007	independent
CAGCTTTCCGGCCTGCAGCACAGGCAATGTGGTTTT	340.692	578.856	553.982	cooperative
GCAGAGTTTACAACAGGATGTGGTTATTGGCGCTGC	8866.29	38623.1	46823.9	cooperative
CTCACAGAGCAAGTAGGATGTGGTTTCCAGGGGCTG	781.315	4564.43	5401.29	cooperative
GACAAAACACAGAAAGGAAGTGGTCAACTATTGCAC	2505.28	4178.72	4932.18	cooperative
CCTCACCCAGGAAGTGGCTGCGGCTGTCTCAGGGTT	2452.36	2867.13	3337.01	independent
TTGGCTTTGTGTTTCCGCGGTGTTGGTAGAGTCTCG	418.379	519.527	481.825	independent
ACACAAACAGGAAGTGTTTGTGGTCCCTGCCTTTAG	7210.83	12028	14478.6	cooperative
GGAGAGTTGACTTCCGGCGGCTTGTGGGAGTGCTGG	2739.72	2292.97	2638.71	independent
AAAATTAAAGCAGGAAGTAATCAACCACATCAAATG	3131.8	8023.58	9608.34	cooperative
CCGTGGAAGGAAACGCTGCCAACCGCAACAGAAATG	478.708	2398.47	2767.02	cooperative
GCTCTTCACTTCCTGTGGCTCCCGCAGCGGCCGCCG	1918.84	1406.21	1560.22	independent
AAGTGAAGAGCTTCCGCCGGGAGACCGCGGCTGCAG	591.861	687.615	686.256	independent
TTGTCGGGTATGGGATGTGGGCAGAGAGTATGATGG	603.955	809.587	834.6	independent
GGAACGGAGGCGGAAGGGGCCCTGCGGCGACGACGT	678.784	1005.03	1072.3	cooperative
CATCTACTGAGGAAGTGTAAGCCACAATAAGAAGCC	640.889	837.801	868.914	cooperative
GCAACAGCGATCCCCGGAAACCACAAGGCGAGATGT	1657.8	4303.2	5083.58	ambiguous
CGAGTAGAGATAGCAGGAAGTGGTTTATTCTGAGGT	5996.24	10447.3	12556.1	cooperative
AGTTTCTTCTTTCCGGTGGGTTTGTGGTCTTGCTGA	1163.25	2583.51	2992.07	cooperative
ACACCGCTCAGGAAGACAAAGCCACACCTCACACCA	443.007	417.923	358.254	ambiguous
ACACCACTCAGGAAGACAAAGCCACACCTCACACCG	487.338	484.77	439.553	independent
CCAGCAAAGGAAGCTTGGTCAACCACAGCAGCCTGT	392.701	503.698	462.574	cooperative
CTTATCTTCTTCCTGTGAGCTGTGTGTGGGTGGCTC	489.416	450.085	397.369	independent
CATGGGGAGGAGGAAGTGGTGGCGGCCGCAGGCCAG	1040.06	2489.27	2877.45	cooperative
CACTTGTCCTTCCTGGCCTGCGGCCGCCACCACTTC	442.792	429.232	372.008	independent
GTTGTCTTCTTCCTGAGTAAACCGCAGTGCAGAGAA	456.153	1042.3	1117.63	cooperative
GCCCAATTCCCGAATCCGGTCTGCGGCGCGCTCGGG	582.846	540.339	507.137	independent
CTACGACTTCCGTGATGCCTTGCGGTTGCTGTAGCC	524.207	1254.72	1375.98	cooperative
GAAGAAGTCAGGAAATGCTGCCGCAGCAGCCAGCCC	878.36	1003.48	1070.41	independent
CTAAACCGGAAGCCGCCCCTCTGACCGCTCTAAAAC	5350.81	5047.27	5988.53	independent
ACAGACCAGGGGATTTCCTGTGGGTGGAGTCCTCAG	859.377	757.189	770.873	independent
CTTGGCGGAAGTGGTGTGGGGGAGGTAGCCCGCAGT	1837.02	4730.31	5603.03	cooperative
CAAGAATGAGAAAGGAAGCTGGCGGTTGGGCAGGTG	889.553	1160.73	1261.66	independent
TCAATGACAGGAAGTTTTTAAACCACATACGGCTAA	2777.43	7709.81	9226.74	cooperative
TTTAAGGGCGGAAAGGCTTTAGCCGCAAAATGGCTT	547.1	2080.09	2379.81	cooperative
TGCAGCTATGGCCGGAAGCCTGTGGGTGTGGGAGGA	4175.09	3888.35	4579.03	independent
CTTGCTCCCCACTTCCTACCACATTCAATGCCCGGA	523.098	582.118	557.949	independent
TATGTGTTTTAGGCAGGATGTGGGTTTTAGTCTTTC	8064.02	30016.2	36356.1	cooperative
GGCAGCAAGAAAGGAAATAGTGTGGTTGGGTGGAGA	1046.49	1470.59	1638.52	cooperative
AGCTGCGGAGCATCCGCTGCGGTCCTCGCCGAGACC	449.688	496.045	453.267	independent
TGCGACGGAAGCAGGAACTTGCTAACCACAAAACCC	1353.61	10935.3	13149.6	cooperative
AGGTCTCCGGAAGTGGGTCTGCGGCGCGCGGGATGC	6039.98	7147.03	8542.28	independent
GTCTGCTTAAAAACAGGAAACCACATATCTCCACCC	3668.57	8887.08	10658.6	cooperative
CCTGACTCTGGGTTTCCTCCCAGCCACAGACACCTG	458.978	461.935	411.781	independent
TCCCCCACTTCCTGGCAGCAGCAGTGTGGTGAGGAG	844.845	942.299	996.006	independent
CAGGTGTTCAGGAAACAAAACCACAGACTTTTTCAC	561.995	2069.85	2367.34	cooperative
ATCTTTTGATGAGGATGTGGTTTCCAGGCAGGTGCT	835.709	3778.09	4444.94	cooperative
CCTTCCTTCCTGCTGTGTACGTTGTGGTCACAGCAC	419	889.635	931.956	cooperative
AATGCAGCATTTCCTCTCCAGTTCACCACAGGCCCC	589.668	644.532	633.858	independent
TAACCCGGAGCGGAAGGATCCCGCAGCGTGTGCGTA	680.909	778.685	797.017	independent
CTCGCGATTCCTCTTCCGCTGCGGTCTCCTTAACAC	633.817	814.451	840.515	ambiguous
TGGGAACTTCCTGTGGAGGAGTGCATTGTGGGACTT	851.266	720.105	725.771	independent
CACTTCCTCCTCGGGGGCCTCAGAAAACCACAGGGC	412.738	1426.33	1584.69	cooperative
TCTGTGACTACGCGGATGTTGTGGGCGGCTACATGC	1003.87	1608.1	1805.76	cooperative
GAGTTCCGCCTCGCCGTTTGTCCCTTGCGGTACCCG	350.52	633.274	620.166	cooperative
GCGCAAAGCCGGAAGGAGGGGTTTGCGGCTGGGGAG	1733.74	6413.47	7650.12	cooperative
CTTCGACCCCGGAAGCGCTAACCACCCCGGGGGCCG	4162.34	4954.18	5875.31	cooperative
TGGGGACAGGAAATGTTTACTGCCTGTGGCTTGCTG	3336.38	3610.86	4241.54	independent
TTGGAAACAGACAGGAAGCCACAGGCAGTAAACATT	3304.22	3137.96	3666.4	independent
CACCTGCCTTGCTTCCTGCGGTGCAACCGGCGGGAG	498.62	604.336	584.971	independent
CCCGCTCACGCCGGAAGTGGTTTGCGTTTTCAAGAT	14358.4	18420.7	22253.4	cooperative
GTGGTCTCTCCCGGAAAAACCACTTCCACCGAGAAC	931.892	1311.07	1444.51	cooperative
CGGTGGCTTCCGGCCCATGGCGGTGGTTGGTGACTC	806.595	906.822	952.859	independent		976
CGCCGGACGTAGTGACGTAGCGCGCAGCCGCAGCGG	442.345	514.884	476.179	independent
CGAACGCCGGACGTTCTGGGCACGTGACCGCCACCC	642.938	1031.21	1104.14	cooperative
CCCACCCAGGAAGCCGTCCTAACCACAACAGCCCTC	513.745	2248.09	2584.12	cooperative
GGACCCAGCAGAGGATGTGGTTACAGGGCCATGATA	720.15	4601.13	5445.92	cooperative
ACAATAACAGGAAGTGGTGGGGACTGCGGTGACCTG	4745.72	13680.3	16488.2	cooperative
GTCACAGGAAAGAAGGAGCCTCGCCTTAACCGCACC	447.283	2534.41	2932.35	cooperative
ATCAAACCCCAGGATATGTTGGTTTTGTAGGTTGTC	562.241	554.124	523.903	independent
ATTAGAGGTAGAGGAAATACCACATGCAAAGGTTTG	793.362	1019.98	1090.49	independent
GACACAAGCCTCACAGGATGTGGTCAAAGAAGGTTG	3825.69	17071	20611.9	cooperative
GGTAAAGCAACAGGATGTGGGTGTCTGACTTACAAT	4334.46	5678.14	6755.79	independent
AGAACAGGATGTTCTGAGTACAGCATGAACCTCAAA	1279.61	1117.68	1209.31	independent
GGATGACATCCGGCACCAACTTAACCACTAATCTCA	614.773	1516.75	1694.66	independent
CAGCTAGCCGGAAGAAGCTGCGGCGACAGCGTCCTG	1694.65	1860.29	2112.48	independent
AACCCACCGGATGGAAGCTGCCACTCAGCCGCAGGA	1096.85	1520.01	1698.63	cooperative
CCCGGAGGACGTCCGGCCTCTGTGAGCCGCAACCTT	439.741	584.403	560.729	independent
GTTTCATGTTAAGTAGGATGTGGTCAGTTAGCTTCG	850.619	4570.44	5408.59	cooperative
GCGAAAGGAACTTCCTTTGCATGCGGTCAGAGTGCT	476.633	1993.98	2275.07	cooperative
GGCCTCGGCCACATCCGGGTTCCACCGCAGATTCGG	1847.79	4754.87	5632.9	cooperative
GTGTGGAAGGAGGAAGCGAGAATGTGGTTACTTAGG	718.14	1673.99	1885.9	cooperative
TGAGTCACATCCTGCAGGGCTGCGGTATCCTGGCTT	773.068	1507.62	1683.56	cooperative
TGTCCGCACCCCACTTCCGCCCCGCAGAGGGCAACG	2960.13	2987.02	3482.82	independent
GGAGGCGGAAGTGGAGGTTGTTGTGGCTCCGAGGGC	1943.86	1726.5	1949.76	independent
AATTGTCAATGGCAGGAAGCCACCACATGAAGAGAT	1293.63	1483.47	1654.18	independent
CGATGCTTCCGGCCTCCTATTGGGTGGTTTCTTGGC	894.701	985.464	1048.5	independent
AGCCACATCCTGGACAAAAGCTGTGGTCTAGTAACC	430.383	580.155	555.562	independent
GAAGCGGAAGTCGCTGAGGGGTGGTGAAGCGGTTGG	1933.36	2111.75	2418.3	independent
AGGTTCTCCAGAGGAGGAAGTGGTTTGCTGCAGGCT	2445.17	3744.7	4404.32	cooperative
CCCTTCGCTTCCGCTCCGCGTTCCCACAATGCAGTG	883.852	1018.18	1088.3	independent
CCTCTGAGGCAGGAAGCTGCGGTGAAGTCTGAAGTT	3298.63	9840.2	11817.7	cooperative
TGACATCCTCTGAGGCAGCAAGCTGCGGTGAAGTCT	399.558	584.238	560.528	cooperative
CTCCTGAGGAAGTAGTTACAGACACCACAGCGGAGG	511.284	527.272	491.245	independent
AACTAAGTGCAGGGGAAGTTGTGGTTATTTTTTACC	657.095	2882.43	3355.62	cooperative
TCTCTCTACGGAAGCTGGTAGGGCTGTGGGTGCTTC	728.582	789.23	809.841	independent
CCAACGAGCACTTCCGCTTCCCGCAGCTCCAGCGGC	2403.65	3637.34	4273.74	independent
CAGGCAGGATGTTGACTCAGCTGCCAAGTGGTTTTG	1339.36	1566.49	1755.15	ambiguous
TGGATGGCAAGCAACGGAAACCGCAAACAGGGCTGT	1703.38	5244.03	6227.82	cooperative
TTTATCATGAATGCAGGATGTGGGCAAACTCATGAC	2861.31	4979.62	5906.25	cooperative
TCTCTTCTCCCCATCCGCCCGAGACCACAGCCACTC	508.852	540.008	506.734	independent
TCCCCTCTCCCCATCCGCCCGAGACCACAGCCACTC	591.801	530.116	494.704	independent
TGCGCGCCGGCTTCCGCTGCGGCCAGTCGGGCGGCG	667.972	645.674	635.247	independent
GGGGCCCCGGATGCACTGAGCGGCTGCGGCGCGGCT	613.175	651.025	641.755	independent
GGGCCCGGGCCAGGAAGTGGTTTTGCAGAGGTGTTT	4628.55	6422.88	7661.56	cooperative
CCTGCGGATCACGGAAGTGGCTGCGGTCGGCGCCAT	2159.16	9744.45	11701.3	cooperative
ACCAAACGTCACATCCGCGGTGCTGCTGTAATCCCA	469.587	443.209	389.006	independent
GCACCGTCCCAGCATCCGGACACCACAGCGGCCCTT	602.204	559.052	529.896	independent
TTGCTCCCGGAAGCCCCGCCCGACCGCGGCTCCTGA	998.749	1739.17	1965.18	cooperative
GAGGGCCTGGGAGGAAGTGGGTTTTGCATACAGTCC	1865.75	2190.89	2514.55	cooperative
GCGAAAAACGCGGAAATGCGGTGGCGGCGGCCCGCT	884.938	1104.87	1193.73	cooperative
CTTGCTTAACGCTTCCTGAGGGGTGGTTTGGGTTTT	448.293	426.805	369.055	independent
GTCCCCCTTCCGGCTGCAGGTTGAGGTTTGGAACCT	510.508	583.751	559.935	independent
CACTCCCCCATTCCGGCTGCAGGTTGAGGTTTGGAA	516.662	592.799	570.939	independent
TCCAGGATGTGGGATGCCGTGCTGTACCGCATGTCA	497.518	967.139	1026.22	cooperative
CCGGTCCTGACCGGAAGCGGTAACCGTCACTCCTTC	21063	23986	29022.1	ambiguous
GGCACTTCCGGTCCTGACCTGAAGCGGTAACCGTCA	8392.53	7193.14	8598.36	independent
ACAGATACAGCCTCAGGAAGTGGTTTTGTATCTCTG	3200.58	5187.64	6159.25	cooperative
CTACAAACGGCTTCCTCCTGCCTAACCACAACCTCA	454.913	1051.35	1128.64	ambiguous
GTCAGGAAACACATAGTTGTGTTTAACCTCAGGAAA	465.945	451.303	398.851	independent
GAAGCTCCCCAAACAGGATGTGGTTAGGGAGAGGGG	8041.75	48077.8	58322.8	cooperative
TGCAGCCTATTTCCTCTAACCCGCAGATCCACTATG	536.454	722.137	728.243	independent
AGCCTTAATTACCCGGAAGTGCGGTCCCAGGGACTT	8970.28	10156.5	12202.5	independent
GGCGGTGACCGGAAGAGCTGAGTCACCGCAGGCGAC	4021.16	9402.14	11285	cooperative
CCCACTGCGCCAGGATGTGGTCAGGTCGGTGACGTT	1558.41	7662.53	9169.23	cooperative
GAACTGAAGAAGGCAGGAAGCCACAGGCTCCTGGGT	1725.53	1999.01	2281.19	ambiguous
GTGTTGGGTGGCTTCCTGCGGCGTTTCCACTCTCGC	604.86	537.606	503.813	independent
TGGGCAAGATATCCTGGAAGTGGTTAAAAAAAATTA	686.551	987.725	1051.25	cooperative
TTCTCTGATTTTCCTTCCGCTCCCACAGCCTCTCCC	697.15	626.7	612.17	independent
TACGTCACTTCCGGGCCGCCGTCCTGCGGGCAAGGG	2571.81	3342.78	3915.5	cooperative
GAACACGGAAACACTGAGCTTTTACTTTGACCACAC	571.782	485.303	440.202	independent
AGAAGGCGCCGGAAGTGGTCCCGCAGAGGCGGGGTG	8990.84	11691.2	14068.9	independent
CAGAGGACAGGATGCCAACCCCAAAACCGCAGCGAC	733.098	5218.22	6196.44	cooperative
AGCACAAACCCAGGATGTGGTAAATGAAATGAAAAA	1260.07	4408.89	5212.12	cooperative
ATGACTCATTTCCTCACTCTCTACTCCCACAGAACC	605.938	504.755	463.86	ambiguous
CAGCTGCTGACAGGAAAACCACAGTGGAAGGGGAAG	848.36	1395.84	1547.6	cooperative
AGTGGCAGTGCAGGAAGTGGTTTGTCTGGTACAATC	3752.06	5711.86	6796.8	cooperative
GGCTCGGCAAACATCCGGCTCCGCGGTGGAACGGGA	1430.17	1691.68	1907.41	independent
CCGGGTAGGATCCGGTTGCCTTTCTGCGGTGGAGGA	410.416	779.135	797.564	cooperative
AATCCAACACTTCCTCCTCCACCGCAGAAAGGCAAC	517.794	917.722	966.115	ambiguous
TGAGAAAACAGGAAGCGCCCAGTCACCACAGAAAGC	2905.18	4474.77	5292.24	independent
GCGCACACATGCTTCCTGTGGTGACTGGGCGCTTCA	526.903	544.463	512.153	independent
AGCACTTCCGTTTGGGCAGGGCTGCGGGCCGGAGGG	911.372	806.883	831.311	independent
GTTGAGTTCCGGGGGAGGTTGAGTTCCTGCGGTCAA	397.323	1464.41	1631.01	cooperative
GCAGCCCAGCTTCCTGCAGACCAAAACCACAAGCAG	542.493	2209.53	2537.23	cooperative
ACCCCGGAAGTGTGGGCGCGGCTGCGGTTTAACCCG	2644.06	13224	15933.2	cooperative
GGGATCTACTTCCTCTCTCGGCCGCGGCCGCAGCAC	789.772	1068.95	1150.04	independent
CCCCTCAGCTTCCGGGTGCTGCGGCCGCGGCCGAGA	645.873	944.903	999.173	independent
CTTTCGCTTCCTTTCCCCGCCTCTTAGTCCCGCAGA	463.997	421.536	362.647	ambiguous
TTGATTGGAGCAGGATGTGGTCAGAACAGTATGCAG	3190.69	19183.1	23180.7	cooperative
TGGGGAGGCAGGAAACGGGCCTTGTGGTTGGGGGGT	4212.41	14046.1	16933	cooperative
CACGGAGCCACTTCCGGCGGCTGTGGGCGCAAAACC	3622.98	3586.99	4212.52	independent
AAGTTTTGGGTTTTCCGCCCACAGCCGCCGAAAGTG	629.775	685.672	683.893	ambiguous
CGGGAGGGGCAGGAAGCGGACTGCGGTGGGGAAGGG	2768.75	13595.5	16384.9	cooperative
AACAGCACACAGGAAGTTACCGCTGAAGCAAAGGAG	2752.29	4039.09	4762.36	cooperative
AGGCGAAGGATGACTTCCTGCGGCACTACACAGTGT	609.769	662.397	655.586	independent
GAGCTAGCCACTTCCTCCCCCACAACTACACCCAGG	814.475	874.7	913.792	independent
GTGGGGCGGGCTTCCGGCGCTCCCACCGCGAGCCGA	921.067	986.469	1049.73	independent
TGGCTGTGTCCCGGAAGTGGTCATAAGCTGGGTCCC	8522.31	8202.37	9825.8	independent
AAAGGCGGAAGGGGGGCAGGGAACCCACAAAACAGA	457.295	624.925	610.012	independent
GGTTTTGGTAGGAAGGAAAGTGGTTTTCATAGGAAG	588.441	614.866	597.778	independent
CCCGGCCACTTCCGCCTATTGCGGGCGTCGGCTAGG	1441.58	2875.28	3346.93	cooperative
TGGGGGATGGCAGCAGGATGTGGTTATCTCAGAAAG	3331.85	23942.4	28969	cooperative
GGGCCCTTCCTGTGGCGCCTGCCGAGCTGTGGTTGG	387.773	531.274	496.112	independent
CTCCAGGGACAACCCGGAAACCACATTGCCCAGCGT	2226.99	5873.57	6993.48	independent
AGCAGCTGCCAGAGGAAGTCTGCGGTCGGAACAGGC	1259.87	9010.29	10808.4	cooperative
CTCAGGAATGCGGAAGTGCTCTGTGGGCACCCACCA	2967.31	5019.27	5954.47	independent
TTAACCAGACATTTCCTGTGGTCTAAGGTGACCCCA	859.423	1023.25	1094.46	ambiguous
ACACCCCAGGCAGGATGTGGTAGGGGTTGCCCCAGA	2735.52	4260	5031.03	ambiguous
ACCATCCTGTAGTCTGTTAAGTGAGCAACCGCATTA	447.011	902.883	948.068	cooperative
GCTAGACAGGAAACAGTGAGCTTCTGTGGGCAGGAG	2765.55	5027.6	5964.6	cooperative
TCTGATGTGCCTTCTTCCTGACCACAGCAACTACTA	392.363	543.459	510.932	independent
ACCCCAAGCCCAGGATGTGGTTTGGCCACTATTGAG	727.204	3783.58	4451.61	cooperative
CCTTGCTGCAGGATGCTCTAACCACAAGCCCAGGAG	528.029	2357.11	2716.72	cooperative
CAACGGCGTAGCCGGAAGTCAGTGGTTTTCGCCCCA	12072	15090.2	18202.9	cooperative
TGTGCTGACTACAGGATGCTGTGGTTAGTCAGGTTG	1694.09	11468	13797.5	cooperative
AGAATTACCAGGAAGCCGAGCGCTGCGGGCTAGCGG	518.475	642.188	631.007	independent
ACTTTCGCGACGCAGGAAGCGCCCACAAAGGGAGGA	2019.82	2593.27	3003.93	independent
CACTGATTAAGAGGAAGTGTGTGTGGTTATTACCGT	1981.32	6969.75	8326.67	cooperative
GAAGAGAAAGGAAACGGCTCGCGGTTTCTGGGGTTC	821.789	2711.95	3148.28	cooperative
GCTGGTATGGCAGGAAGTTTCTCACCACAGTATACT	3535.78	7327.29	8761.51	cooperative
GTTGCCCCACTTCCTGCCAGTGGTTTTTGGTTGGCC	2664.4	3594.35	4221.46	independent
GTTATTCTCCCCTTCCTGTGGTGTGTTTTGATGGTA	701.817	638.22	626.181	independent
AGCCTACATCCTGCACTGCTTAACCACAGCCCGCCT	508.864	1243.57	1362.42	cooperative
AGAACCACTTCCTCTCAGTAAACCACAGAGACTGTA	592.243	1201.71	1311.5	cooperative
CGAGCAGGAAGTGGCAAGATTTGATAGGCGGTCAGG	1965.42	2538.49	2937.31	independent
CCTCGCCCCCTTCCGCACCCACCCCACCGCGCTCCG	807.122	769.281	785.579	independent
AAGAAAAAGGGAGGATGTGGTTTAGCAAAAGCACTG	1420.96	4898.62	5807.74	cooperative
GAGTGACTGCTAACGGATGTGTGGTTTCTTTAGTTT	1995.35	5538.5	6585.97	cooperative
TAACTACTTCCTTTTACTATCTACCACAATTTAATT	516.134	542.472	509.731	ambiguous
TCTACATCCTGCAGTTCTCCATTGTGGCCATTAGGT	442.612	385.651	319.004	independent
ATCATCTAGGAGACAGGATGTGGTTAGGGTGTTAAA	6363.18	49288.5	59795.3	cooperative
TTAGCACATCCTGGGTACACAGACCACAGCCTCCTC	367.11	513.794	474.852	ambiguous
ACCATAAGGACCGGAAGCAGAGACCACACTGGTGCT	7907.67	10450.2	12559.7	independent
GAAATGAGAGAACGGAAACCACAAGTCAAGGGGCTT	1458.37	2417.92	2790.68	cooperative
CGTTCTCTCATTTCCTGTGTGCACCCACATGAACCA	3343.45	2775.9	3226.06	independent
GAGGCCCAGGATGTGGCTGGAGGCCTGTGGTGGGAC	629.64	1049.37	1126.23	cooperative
ACTTTAATAGAGTCCGGATGCGGTTAGGCTGACAGA	2668.77	25080	30352.5	cooperative
TCTAACGCTGAAGGAGGATGTGGTTTCCTATTGGAC	1767.01	9568.92	11487.8	cooperative
TGCACGGTAAGCAGGAAGCTGCGGCCGAGCTGAGTC	2016.77	2690.24	3121.87	ambiguous
GTTTCCACTTCCTGCTGTGCAGCAGTACCACCAAGA	1003.27	970.677	1030.52	independent
AAGTGGAGAGCGGAAGTGAGCTGTGGGTGACTGCAG	6776.89	7029.28	8399.07	independent
TCTGGGACAGGAAAGACTTGTGGTTACTGCTGTTGA	808.131	3800.74	4472.47	cooperative
AGCCGTCATTCAGGATGTGGTGACAGACATGGAGAC	1205.01	2169.05	2487.99	cooperative
TCCTAGCCATTTCCTATCCACCCTGTGGCTAATTTG	437.349	514.955	476.265	independent
CTAGGCCACCGGAAGTCTCCGCAGTGGTTTTGCAAA	14860.7	21334.1	25796.8	independent
TTACGTTAAGGAGGAAACTCTGTGGTTAAACTGTAG	597.151	1812.24	2054.03	cooperative
AAACTCCCCCACTTCCGCCCACAGCCCTCTGGGCTT	2011.98	1865.79	2119.17	independent
GCTTACGTCACGTCCGGCGCCTGCGGCCCACCCCTC	592.111	539.542	506.167	ambiguous
GGGGACCGGAAAGGGAGGGGTGGGCCGCAGGCGCCG	785.788	682.599	680.156	independent
AGATTAGATGCAGGATGTGGTATACAAAGGCACGTT	2531.48	5993.78	7139.68	cooperative
ATGGCGAAGCAGGATGCCCTCAACCCACATACGGCA	638.045	885.304	926.688	independent
TCACATTTTGCCGGATGTGGGTTGAGGGCATGCTGC	6676.65	12122.6	14593.6	cooperative
CACCTCACAGCCCGGATACAAACCGCCTACCCGCCC	780.443	929.359	980.268	independent
AACAGTACTTCCGGGGCAAGTGAGCGCCCACAAGGC	934.013	1189.83	1297.05	independent
CCAACTTTTGAGGGATGTGGTTACGTTTTCTAGATC	365.867	1307.87	1440.62	cooperative
CCACTCCAGGAAACTCCTCCAGGTGAGCCCACAACT	499.739	513.246	474.187	independent
TGATGCAGGAAGGGGTGGAGTCACCACAGGAGGTAG	827.233	905.932	951.776	independent
ATGTCCCCAGGAGGATGTGGTGTGTCCACAGGAGGA	759.048	1483.08	1653.71	cooperative
GAATGGCGGATGTGGCTGGGGAGAGAAAGCCGCAGA	914.414	4051.25	4777.15	cooperative
TGGGGCTAGGCTTCCGGGGCTCTGCGGTCCTCGGCC	481.168	635.274	622.599	cooperative
TAAATACCTCACAGGAAATTTGAGGTTGGATGAGAT	2007.83	2029.54	2318.33	independent
GGAGGGGCTGGCCGGAAGTGAACCGCAGAGCACGCT	11604.9	27700.8	33540	cooperative
GCCACATATTTCCTGTGACAACCCTGTGGTGTGGCT	640.828	717.56	722.675	independent
TTGAATATGAAAGGAAGTGGTTAGGTGATGTGTTCT	2370.21	4356.9	5148.89	cooperative
GCGAGAGGGAGGAAGTGACTCACCAACCACAACAAA	1483.02	4250.93	5020	cooperative
TTGGTGACCTCTTCCTGTCCGCTGTGGTGTTGTTAC	1080.68	1143.26	1240.42	independent
CTTCTACTTCCTGCCCCGCCCCCAGCTGTGGTCACA	1418.97	2716.35	3153.62	independent
ATTTCGCTGAAAACAGGAAACCACGAAGCCCAGATG	3266.75	6552.83	7819.61	cooperative
GAGGAGGCTGAGGAGGAAGTGCGGTGGCTGTTCTGC	1290.92	1334.2	1472.64	independent
CTCTTCTTCAGGGTTTCCTGTGGGTACACTGAGAAC	603.928	618.205	601.838	independent
AGCAGATTTGCTGCAGGAAACCACCGAGTCTCACGG	1127.38	1346.09	1487.1	independent
CAGGGCACCTCCTACTTCCCCCCGCAGATAACTACC	875.241	950.993	1006.58	independent
CCTGGGCAAGGCCGGATGCCTGTGGCTTCCAGGCTG	2880.26	2880.01	3352.67	independent
GGACTTCCTGAAGCCAGATCGGTTTACCACAGTCAG	413.353	615.599	598.67	independent
CCGCTGAGAACAGGATGTGGGTGTCAGGAGGTGAAG	4848.28	6218.35	7412.81	independent
AGCGCTTCCTGGCTCCGGCCCCGCCCCTGCGGTCGG	483.73	1035.53	1109.39	cooperative
GAGCCTGTTGCTTCCGGTTCAGAGCCCACATGCTGG	3070.4	2892.87	3368.31	independent
TGGTTTCTCACTGGCGGATGTGGGTGGGTCGCCTCC	4129.58	5378.16	6390.95	independent
TTGCTTTATCACTTCCTGTTTGAGGTTTATATCCAT	5629.41	7889.99	9445.87	independent
CAAAGGTTAAATGCAGGATGTGGTTTCTGCAGACTC	2747.32	21037.4	25435.9	cooperative
GTGACCCAATACTTCCTGCCACAATACTGAGAACTC	840.799	700.954	702.479	independent
GCGCAAGCAGGAAGCGTTTGCGGTGATCCCGGCGAC	1888.75	7524.58	9001.46	cooperative
GTTTCAGTATTTCCTGGTGCGGCGTACCACACCTAC	619.78	588.322	565.495	independent
CCGCTTCCGGGACGCGAATCGCTCTGCGGCTGCGTC	556.47	716.681	721.607	independent
TCTCTATGGTTTCCGTTGGGTGTGTGGTTTTTTTGT	579.404	1286.25	1414.32	cooperative
CATGGTGGTGACGCAGGATGTGGTGGTGGTGTAGAA	2595.54	4510.43	5335.61	cooperative
TCCCCTTTCCGGGAAGGGTTGGGGATCTGACCACGT	437.27	532.773	497.935	independent
GCTTCTTCCGGCCGGGCCGAGAGGTGGTTACATTCG	683.383	699.238	700.392	independent
ACCCTACTTCCGTTGCTGTGTTGCGGAGGTGACCTA	1212.34	1143.96	1241.27	independent
AGGTCGCCCTCCGGATGCGGTCCCCACACCGCCTGC	1867.4	2726.6	3166.1	cooperative
GCCCCGGAAGCTCCTTAAGGAGGACCGTGTGGGTTT	605.251	714.114	718.485	cooperative
AGATGGTGTGGCCGGATGGGGACCACATTGAAGAGA	1092.65	1142.92	1240.01	independent
GCTCTGGGTCACACAGGATGTGGTTTTTGAAGTTTG	8060.54	40400.3	48985.3	cooperative
CCACCACTCTAAGCAGGATGCGGTGCGACCCAAGAG	1386.31	2156.1	2472.24	independent
TGGGGTGGTGACATGGGATGTGGTTTTGGGGTTGCA	509.66	3295.63	3858.16	cooperative
TGCGCCAGCCTTCCTGTCGTGGTCACCGGTGGCAGC	446.355	452.405	400.191	independent
AGTGTCCGCCGCTTCCTGGTTGCGGGTCAGCGCCCA	628.988	701.925	703.66	ambiguous
CTCCTGTTCCGGCTCAAAGGGAAACCGCTGCTTTTC	605.287	869.093	906.971	cooperative
CAAGTAATCTGCTCAGGAAGTGGTTTGAATAGAGGA	2537.77	3993.59	4707.02	cooperative
TCCTGGCAGAGACCGGAAGTGCGGTCCGCGGAGCGT	28211.8	35719.1	43292	independent
GGAAAGCGGAAGAAAAAAGCAAGATGGGACCGCAAG	444.921	886.423	928.049	cooperative
CTTTTTGATTTCCTCAAGCATCCCACAAATACACAG	538.865	665.254	659.06	independent
AACAGACAGGATGTGGCCTCTGCCAAAACCACCATC	3247.02	10539.3	12668	cooperative
GTTGGGTGGGGAAGTGGATGGTGGTTTTGGCAGAGG	541.556	709.79	713.226	independent
CCTGTTTCCTGCCATCTGCCCTTCCTTTGTGGTCAA	774.383	1159.59	1260.28	cooperative
GACTGAGATTTCCTGCCAGCAACCACATGGCTTGTC	511.616	598.17	577.472	independent
AGCCGCCACTTCCTGTCTCTGCGGGTGCATGCTCTT	3734.66	5048.74	5990.31	independent
GGTTGTAAGTTCACAGGATGTGGTGTGTCCCTGTGG	4128.35	5350.16	6356.9	independent
CTCCATCTGCCCGGAAAACCGCAGCCGCCCCAACCT	841.239	3156.88	3689.4	cooperative
AGGACCGGAAGTGCCCGAGGGCGGCCGCAGAACGGT	8867.46	13894.9	16749.2	cooperative
GGTCCGGAAACGATTCTGGACCTGCGGGTATATCCA	1054.62	1233.08	1349.66	independent
TCTTGCCCGGGTCGGAAATGGTGGTCACGAGCGCTT	1114.52	1439.56	1600.78	independent
GCTGACCCGGAAGCGCTCGTGACCACCATCTCCGAC	1756.75	2254.61	2592.05	independent
TCTGCCGCCAGCCCATCCGCGACCGCATCCAGATCT	346.16	660.677	653.494	cooperative
ATCTTCAGGAAGCGGTATCAACCTGAAAACCACCAC	561.225	838.958	870.321	cooperative
ACAAGGACTTCCGCCTCCCTGCGGTCCCTCCCCTAC	964.868	1259.11	1381.32	independent
AAAACAAGGACTTCCGCCTCCCTGCGGTCCCTCCCC	2139.76	2367.04	2728.79	independent
GCGGGGCGCAGGAAGCGGGGCGAAACCACTGTTGGC	1043.85	1401.32	1554.28	cooperative
CCCACCCGGAAATGAGCCAACAGTGGTTTCGCCCCG	1589.85	1779.59	2014.33	independent
CCCTGAGCACTTCCCCGTAAGGCTGCGGTGCACGGG	337.25	501.392	459.769	independent
GAGGAACCCAAAGTAGGATGTGGTTTTGCAATTGGA	756.541	5761.74	6857.48	cooperative
GTTCTCCACATCCTGTTCCGTAGCTGTGGTGCACCG	1599.38	1590.3	1784.12	ambiguous
TGAGCAAGTTCCTTCCTGTCTGTGGTCCAGGGTTTA	757.34	847.505	880.717	ambiguous
TCAATAAGACAGGATGTTCTCCAACCGCATTAAGCT	3267.41	18305.7	22113.6	cooperative
TTTTTAAGGTCAGGATGTGGGCACATCTAAGGGGCA	1333.52	1545.41	1729.52	ambiguous
GAAATCACATCCTTTTGCAAAACCACAGGTGTTTTG	408.8	1352.97	1495.47	cooperative
GGACCGGTGTCTGGCGGATGCGGTCGTGAAGATAGG	1196.49	3899.62	4592.74	cooperative
ACACCGGAAGCCCAACAGCATGCCGAGTAACCACCC	1115.06	1087.57	1172.68	independent
GAAGCCCAACAGGATGCCGAGTAACCACCCACTGAA	1036.51	1047.69	1124.18	independent
CAGACCAGCCCAGGAAACAAGGAACCACAAAGCCAC	656.034	1980.17	2258.28	cooperative
TGAGGGCATAGGAAGTGATGGCCGCAAGGGGATGCC	1856.14	2092.21	2394.54	cooperative
TTGGTGGCTTCCTGCCCAGGAGACCACACCCAGCTT	540.264	523.174	486.26	ambiguous
CAGTGACAGGAAGTGGTTCAGCGGTTGTTTAGGGCT	7680.52	7876.29	9429.22	independent
CTTACAGATAAGGAAACTGAGGTTAAAATGTAGGGG	680.644	662.552	655.774	independent
ATTACAGGAAGTATGTCCTCCTCTGCCTAACCACTG	2267.96	1937	2205.78	independent
GAAACCCCATGGGCAGGATGTGGGTGAGCTGTCTGG	3383.43	4250.53	5019.51	cooperative
CAGTCAAGAGGAAATTATAAACCACTGCCTCTTTGA	598.656	735.261	744.204	independent
GCCCTGACCCACATCCTGCCGCAGCCTGCTTGTCCT	978.73	1235.61	1352.74	cooperative
TTGGTTGTTGCCAGAGGATGTGGGTTGGCGGGGGAG	1691.41	3808.12	4481.45	cooperative
GTAAATAAAGAGGAAGTCCCTATGCGGGGGATGGGG	1909.07	1813.78	2055.91	independent
CACCTCGGGGGTTTCCGGTCCGTGGTTAGCTCCTTC	2602.97	5502.74	6542.48	cooperative
CCTCTGTTCTTCACAGGAAGCCACAGGCCTCCCCTG	2841.02	2721.91	3160.39	independent
TACTTAGAGGAAATGTGGCCTGTGGTCTTGTCTCAC	617.467	926.852	977.219	cooperative
CTGTTTCCTGCCTTTGCTGTCTGTGACCGCATCAGT	478.341	1347.45	1488.75	cooperative
GTAGGGAAGACGGGATGTGGGTTTTCAGCCGTGGCC	1216.75	4037.97	4761	cooperative
CATTTCAGTCCAGGATGTGGGTGCACACACCGCTTC	1608.79	2471.95	2856.38	cooperative
CATGGGACCCGGAAGTGTGTGGTAAAGCGCCGGGGC	3591.72	7913.23	9474.14	ambiguous
CCCTGCCATTTCCTGCCCAATACCGCGTATGCAACT	1634.49	1521.47	1700.4	independent
GACTCTTCCGGCCCAGAGCTTTCGGAGTGCGGTTGC	399.125	701.852	703.571	ambiguous
AGGCGGCAGGAAATGACCCCATCCCGCAGCCTGGGC	2484.6	4391	5190.36	cooperative
GAGTTGCTTCCGGCCGTGTTGGTGGTCTGAATTGAG	1586.19	1627.68	1829.58	independent
GTTCAGCGGACGGCTTCCTGCGGCTTGCTGGGGCCG	361.106	503.198	461.966	independent
TGGAAGCGGCTTCCGGGGTGAATGCGGTTGGATCGT	1154.9	3400.94	3986.24	cooperative
TGCGCCGGGAGGAAGGGCTCCAAAACCACAGGGCGG	410.969	1271.13	1395.93	cooperative
GCCGCGCGGAAGCCTCCGCCCTGTGGTTTTGGAGCC	368.482	939.915	993.106	cooperative
ATCAAAGAACGGATATTGCTGTGACACCGCGGGGAC	1384.1	1402.95	1556.26	independent
TGAGCCCCAGCAAGGGGAAGTGGTTAACCCAGGGTC	708.936	1737.3	1962.89	cooperative
CCAAAAACCCCAGGAGGATGTGGTGAGGAGGGAAGG	1110.46	2252	2588.88	cooperative
CCCGCCGGAAGGACGCGTCTGCGTCTCTGCGGCGAG	680.402	954.279	1010.58	independent
GCCCCCGGAAGCTGTCGCCCCGTGCGGTGTGTGCTG	1602.38	1768.73	2001.12	independent
AATATACGGTGAGGATGTGGGCAAAAAACAAAGAGG	1063.15	1170.32	1273.32	ambiguous
GCCATCCAGGAAGTACAGACTCCCTGACCGCACTGA	1028.75	4559.9	5395.78	cooperative
CTGGCCAGCTCCCACGGATGTGGTAGGCAGGCAGCA	965.419	1301.41	1432.76	ambiguous
CTGACAGCTTCCGCACAAAGCGCGGTCTATTTCTCC	405.141	570.949	544.365	independent
ACCGCCGGAAGTTTCTGCCGCGGCTTTGCGGGGACG	3318.59	8021.89	9606.3	cooperative
ACAGGCTGTCTGCTTCCGTCAGCGGTTATTCCCTTG	523.42	617.938	601.515	independent
CTCTGAAGGAAGTGATGTTAGACGGCTGTGGGTGGT	545.381	769.151	785.421	cooperative
GAAGTGATGTTAGACGGATGTGGGTGGTGCCTCCGG	1619.36	2419.32	2792.37	cooperative
CAGTTTGCCCCGGATGTTGACCGCCTTGAAGTCGTA	4172.19	4148.88	4895.89	independent
GGTTGCCCCCTTCCTCTCTGTGGCACACACAGACCT	473.88	406.683	344.584	ambiguous
CAGCCTTGCCGGAAGGCAGAGTTTGTGGTCAGACCG	1090.08	5589.05	6647.44	cooperative
TTACAGGGGCCGGAAGTGGCCTGCGGGCGGAGAAGT	21236.6	25555.4	30930.8	independent
CACCAGGACGCAACAGGAAACCACAAAGGCCTGAGA	2393.42	5470.26	6502.97	cooperative
TAAATAGGAAGTCAGAGTTTACTGCCGAACCCACAG	615.845	553.289	522.887	independent
AAGTCAGAGTTTACTTCCGAACCCACAGTGCCAAGC	422.708	522.585	485.544	independent
ATGCGAGTCTGCTTCCTGCCACAAATCACAATTTGA	665.471	687.051	685.57	independent
AAAAAATGGAGGAAGTTACCTCCAGTGGTTTTGTGA	750.634	1203.98	1314.26	independent
AATATCCTGTATGTCATGCTTAAAAAGCCACAAAAC	546.976	1001.69	1068.23	cooperative
CAGGCACACATCCGGGAGCGGCCTGCGCCGCAAGGC	608.071	666.472	660.541	independent
AGAAACGTCAATTTCCTGGCCACAGAATCCACTGCC	607.757	535.142	500.817	independent
ATGAGCTATTTCCTGCCTTGTGGTCAGAGCCAGACT	1635.75	4726.43	5598.31	cooperative
CTCAGGGTACCAGGATGTGGTTTAGCTTAGGGGTGG	1835.66	7881.71	9435.8	cooperative
CCTCCCACCTTGGCAGGAAGCGGTTTATCAGATTAA	4252.19	6508.59	7765.81	cooperative
GAACCACTTCCCTGAAACCATTTACCACATAAATCT	383.173	866.676	904.032	cooperative
CGAGGGAGCCGGAAAGATGGTGGTTACCAGATCTGC	608.016	938.828	991.784	cooperative
AGGCTCATTTCCTGTTTTCATGTGGTTTAGAGAAAA	2627.33	4340.45	5128.88	cooperative
AGGTTAATACCCGGAACTACCACAACCGTCTTCCCT	772.402	831.93	861.773	independent
CTCACTTCCCCGGCAGCTCCCTCGCCCCGACCGCAG	406.07	516.881	478.607	independent
GAACCTGGGAGGCGGAAGTTGCGGTTAGCCGAGATC	6026.73	53309.4	64685.5	cooperative
TAGGCCGGAAAGCACCACCGTCCTCCCGCAGGCCGC	455.407	440.351	385.531	independent
TTACGACACTTCCGGCGACGCCCCGCAGCCTTCACC	2891.08	2377.64	2741.69	independent
CTTCCATCCAGGAAGCTTGTGGTGCAACAGCAGTGT	839.78	1027.55	1099.69	independent
CGGGACACAGGAAGCCGTTGTGGGGCCCCGGGGCCA	1958.14	1746.02	1973.5	independent
TGCTCAAATGCAGGATGTGGTCTGAGAGTTTCTCCT	1914.29	5505.67	6546.04	cooperative
AAGCCCTAGAGGAAATTAGTACGTAACCACCTTCTG	539.552	817.264	843.937	independent
CTGAGTGAGACAGGATGTGGGCAGACCTCTAACACA	5113.12	9159.92	10990.4	cooperative
CTCTGGCAGGAAGCTCTGAGGGCTAAACCACAAAAA	1110.79	7023.05	8391.49	cooperative
AACGGACCCGGAAGGGGCAGGTCTTGTGGGCGGGTC	814.248	1294.83	1424.76	independent
CAAGAGAAAGGAAGTGGAAGCTCTTGTGGTCTGGAA	1456.83	4540.6	5372.3	cooperative
CTCAGAGCTGCGGAAACTACAACTCCCACAAGGCTG	737.758	643.577	632.697	independent
GAGGCGTTTCCGCCTCCTTTTCGCGGTTGCCTTCTC	638.511	748.747	760.606	ambiguous
GCTCTGCAGGATGTGGCTGTGACCGCAGTGAGGAGC	1293.82	9842.45	11820.5	cooperative
CCCGACTTCCGCCGCTGGTGGCCACCCGCAGGTAGT	732.035	987.602	1051.1	cooperative
CTTCAGCCGCCACTTCCCCGCCCCCGCAGCCCGACA	936.131	884.138	925.269	independent
CTAGCTGTGGACAGGAAACGAGTGGTTTTTGTGATC	5269.71	6736.86	8043.43	ambiguous
TGGCTGTTCAGCCTTCCGCTTGTGGCTCCACCCCCG	594.187	528.996	493.341	independent
TCTCGTCCGGTCCTTGCTCCCCCTCCCCGCAGCGCT	636.562	772.923	790.008	independent
TGGTTCCACCGACCGGAAGGGCCACAAGGATCCCCG	5276.38	4691.7	5556.08	independent
GACGCTCTCTTCCTGTCTTTGTGGCTCCAGAAAGGC	829.817	641.178	629.778	independent
AGCGGATTCCGGACATAACAATCTACAGCGGTCTTA	443.781	466.415	417.23	independent
GCCCCCGGCTGGGCAGGATGTGGTGGCAGCTGCAGG	4042.39	4546.63	5379.63	independent
CCAAGTGTAAAACGGAAGCTCAACCACGAATCTTAC	1513.13	2553.42	2955.47	cooperative
CCCGGGGGCAGGAAATGTCGCCTTACCCACAGCCTT	2470.15	5000.35	5931.46	cooperative
TGTGTAACTTCCTGGCTTTGGTGGTTTCCCCCTCCT	1148.66	1266.11	1389.83	independent
CTGTGACACGTGCGGAAGCTGTGGTAAGTGCATCCA	1125.8	2789.55	3242.66	cooperative
CAGCACGCAGGAAGCACATGTGGTGGGGCTCTTCCA	673.631	747.734	759.373	independent
GCTAAGAGCAGGAAATGATCTGGGAACCACCATCAC	2693.87	2649.26	3072.03	independent
ACCCACTTCCTGTTAGAGCATCTTTGCAACCACAGG	2007.43	2779.92	3230.95	independent
CGACTTCCGTCCCTGGGTGGGATCGAACCACCAACC	532.008	567.201	539.807	independent
GAGCCCAACCGGCATCCGTCGCGGTTGGACGTGGGC	343.214	526.387	490.169	independent
AGCTGCAGTTGGGCAGGAAACCACAATGTCGAAGAC	2493.62	4867.47	5769.85	cooperative
AGTCAGCAGAGAGGAAGTGGTTAGTCCTGCCTTGAA	2240.01	4152.33	4900.08	cooperative
AAACCCTGAGTAATCGGAAGTGGTTAGGAGTGAGAG	2193.5	5530.05	6575.68	cooperative
CAGAGGCCCGGCCTCTTCCGCCACAACTCCGGCCCG	492.449	415.937	355.838	independent
TCGCACCGGAACCCCTTGGCGGATTATGTGGGTTCC	658.951	1350.35	1492.29	cooperative
AGCTGCATTTCCGGGCAGGCAATGAAACCACAGAGT	1099.77	3354.1	3929.26	cooperative
GCATTTACGGGCAGGAAATGAAACCACAGAGTACAA	5422.97	30128.1	36492.2	cooperative
GTGAGCCTGTAAAGGAAATTGAGGTTATGTGGCTCA	980.692	1576.64	1767.5	cooperative
GGTTGTGGAGTAGGATGTGGTGTCTAGCTTTCAGCA	588.019	590.495	568.138	ambiguous
GCCCCTAAACCGGATGCGGCAGCCACCGCGGACCCC	9014.17	13779.8	16609.2	cooperative
ATAGACTCAGGAAGTGATTGTGGTAAGATTCTATAT	1459.4	7425.32	8880.74	cooperative
GTATCACTTCCTGTTTTCCTCTGTGGCTTACTGCTG	3313.86	2858.04	3325.95	independent
AGCTTCCTGTTTGGCCTTGCTGATGTCACCGCATTA	729.442	1022.63	1093.7	independent
TGTGTATGAGAACGGATATAGGTGGTTTTATAAGGA	1887.55	2690.69	3122.42	cooperative
GTCGGGAAGTAGGCGGGGTGACGTGTGGTTGACGAG	425.829	572.446	546.187	independent
CGGCTGTTTTCCAGGATGTTGTGGTCATGGCGGTGT	1592.99	5321.87	6322.49	cooperative
TGGCTGTGAGCTGCAGGATGTGGTCAGGAGAGGAAG	2179.63	16297.8	19671.6	cooperative
AGGCCTCGCTTCCTCTCCTGACCACACCCTGCAGCT	446.41	608.864	590.479	cooperative
GAGGGGGAGGTTTCCGGGGCCTGTGGTTACTACACT	438.258	1454.27	1618.67	cooperative
TCATAAGGAAGTGGAGTGTAGTAACCACAGGCCCCG	417.058	1027.28	1099.36	cooperative
CATCCAGGACGGAAACAGCATCCCCACCGCGGGAGC	775.35	824.063	852.205	independent
GGTTCTCTAGGGAGAGGATGTGGGTTTGTCTCTGGG	1817.85	5500.33	6539.54	cooperative
TTTGCACACATCCTGGCCTCCGCCTGACCACCTCCT	483.322	604.811	585.549	independent
AGGCTGTGTGAAGGATGTGGTCAGGCGGAGGCCAGG	603.806	2348.78	2706.59	cooperative
CTTCTGAGAGGAGGATGTGGTCAGATACCTACAAAT	1030.65	6536.55	7799.8	cooperative
GTCCCCCGGAACCGTCTCCTCCCCCGCACGCGCCGC	515.795	479.561	433.218	independent
GCAGAAGAGGAAATGGTTTGCCTGTGCGGTGGGGGA	1370.03	2817.67	3276.86	cooperative
CTGTGGCCTAGAAGCTTCCTGCCGCAGCTCTGAGGA	534.264	538.641	505.072	independent
CGTGTGGGAGGCCGGAAGTTGCGGCTTCATTACTCG	20355.4	42077.7	51025.5	cooperative
TTCACTTCCACCACTTCCTGTGGGTTTTGTTCATCC	3085.27	6141.81	7319.72	cooperative
CAGAACGGTCCCCGGAACACTGCGGTTCCCGCCTGG	357.292	859.059	894.768	cooperative
ACTTCACTTCCCAACCTCCCCTGTGGTTAGGTGTGG	364.623	573.997	548.072	cooperative
CTGGTAGAAAAGGAAGCAGGTTGTGGTGAGCATTTA	836.982	1536.05	1718.13	cooperative
CTGAAACAGGAAACAGACAAAGCCACAAGGTTCGCA	1842.97	4853.89	5753.33	cooperative
AACATCCGGTTCCCGGTTCTGCCCCCTACCGCAGCT	3193.11	4952.01	5872.67	cooperative
GCGGCGAACCGGACGCCCCAACCACCCGCCCCCCAC	1711.43	1335.46	1474.17	independent
GACTGGACAACTTCCTGGTGGAAAACCGCGACTCTT	636.891	2530.77	2927.92	cooperative
GCTTTTCCGCTCCCAGAGTGCCCCGCCCACAGTTCA	477.193	473.68	426.065	independent
CAGAAAAGGCAGGAAGTGGTACAAACCACAAAAGGC	5816.94	40889.7	49580.5	cooperative
TTTGTGCCCCAACTTCCTCTGTGGCTTTTGGGTGGG	650.346	920.389	969.359	cooperative
AGGTGGGAGGAAGTTCCTACCCCGGCGCGGTGTGCA	624.516	633.406	620.326	independent
TGACGGCAGGCAGGATGTGGTGAGACAAATCCACTC	4073.86	7388.84	8836.37	cooperative
CAAGCCACTTCCTTTCTTGCTCCCACAACCTGTGTT	579.396	510.893	471.325	independent
TGGAGAGCACAGGAAGTGGCCCACAGCCCAGGCCAA	5794.62	5787.5	6888.8	independent
ACCCAGGAGGCGGAAGTTGTGGTGAGCCGAGATCGC	4020.58	9666.71	11606.7	cooperative
TATCAATAAGGAAGTACAATCACCAAACCACAAGCC	619.112	2344.8	2701.74	cooperative
GACCAGGCGAGAGGATGTGGGTATGAGGGAGGAGCT	819.085	1473.73	1642.34	cooperative
TCGGCGGATATGAAAAAAAGTCCGTGGTCACGTGCA	474.775	602.035	582.173	independent
TTTACAGGAAATTACAGGGGTTAAACCAAACCACAA	985.961	1062.32	1141.98	ambiguous
TCCACATCCTGCTCCTCGGGTTTGCGGCGAGGACTC	593.031	953.158	1009.21	ambiguous
ACACTGAGCTGAACGGAAATGTGGTTCTCACCTCAT	2669.93	2673.07	3100.99	ambiguous
AAGGCGGAGGAAGGGAAAATTGTGGTTGGGCAGAGG	510.921	733.829	742.462	cooperative
AAAGAGGAAATCACATACCCGAAAACCACATGCACA	513.38	990.395	1054.5	cooperative
GACCAATGTAAACAAGGATGTGGGTTCTCCGGCCAC	784.117	2824.41	3285.05	cooperative
TACAGGAACTTCCTGCGCGGCTGCTGTGGTTGCGAG	794.337	1229.53	1345.34	cooperative
GCGCGGCCAGAGAAAGGATGTGGTATAGCAGAAAGT	1258.66	3726.93	4382.71	cooperative
AGTGGCTACCACTTCCTTCTCTTACCACAGTTCCTT	441.974	622.235	606.74	cooperative
TGCTTAGCGGGAAGTGCTTACACCACAAAACAAGAC	677.776	1179.65	1284.68	cooperative
CCGCCGCGACACTTCCGGCGGCCACCACAGGGTATT	2697.51	2604.69	3017.83	independent
GTTCATCCAGGAAACCCCAACCCAGTGCCGCAGTAT	538.047	504.707	463.801	independent
ACACCTCAGGAAGTGGCAGAGACCACAACAAGTCAG	701.385	2080.62	2380.45	cooperative
TGGACGTAACACTCAGGAAGTGGTCAACCTTGCTGC	2625.67	4902.63	5812.61	cooperative
CTTCTCGCGGAAGCGGCACAAGCCGCAGTACAGCGC	301.473	530.097	494.681	independent
GGGTTGGGTGCCGGATGCGGTGAGTGAGGTTCTCAT	2928.38	8862.25	10628.3	cooperative
TCTTGAGGGTCAGGATGTGGTGAGGCCAGAGAAGGC	951.2	1867.17	2120.85	cooperative
GTGAGTCACTTCCTGACCATGTGGGTTTTTGGTACG	568.039	893.757	936.968	cooperative
TCACTCCTCTTCCTTCCTGCCACCCACAGGGTCAGC	532.292	434.211	378.062	independent
AGCCAGGAAATCCGCACCTACACAGCCCAACCACAG	581.748	480.833	434.765	independent
AATGGGCTTGGTTTCCTGTGGGTTTGTAGCTTTGTA	519.224	686.898	685.385	independent
ACTTACTTCCCGACGTCACAGCCACCGAAACCACAG	467.903	504.638	463.718	independent
CCTTTACGTTTTCCTGTTGCGGGTTCTATCGCTCTG	505.572	610.376	592.317	cooperative
AGGGCATTTCCTTTGGGGCTGGTGGTCACGGACAAC	470.674	436.857	381.281	independent
AGTAGGATGGGAGGAAGTGGTTTGTAAGAGGAGGAC	1776.36	2373.09	2736.15	ambiguous
GTCTTCACATGTAGGGGAAGTGGGTTAGCGTAGGAG	950.812	1156.46	1256.47	cooperative
GACTGCACTTCCTCTGCTTCGAGGTCGGTGGTTAGC	535.008	660.642	653.451	independent
GCAGCTCTGGCAGGATGCGGTTAAATATGTAGCCAC	2028.84	10651.7	12804.7	cooperative
GCTTCTGAGGAAGTGCGTTTTGTGGGTAGGTGGAGT	706.348	1282.16	1409.35	cooperative
TAGCCACTAACCGGAAACGTTAAACCACAGCTCCGT	10137.8	46243.9	56092.4	cooperative
GCCCAGTTCTCGCATCCGGTCTGCGGCGCGCTCGGG	4375.81	4251.5	5020.7	independent
TGCCTTCTACTCCGGAACTCAGACCGCTGCCTTCTA	759.246	928.675	979.436	independent
GGCCGGAAAGGGTCTTGAGAGGAGGTGGTTGCCTTA	632.852	550.208	519.14	independent
TTCAGGTGACTTCCGGCCGGACCGCTGAGGACGCGG	9024.18	7947.3	9515.58	independent
AGATCAACTTCCACATCCGGTGGTAACAGGGCCCTA	5381.47	4697.49	5563.12	independent
TTTACGGGATGTAGGCGGCGGCGGCGGTAGTGGTAG	701.478	756.924	770.551	independent
GGACAAAACATCATAGGAAGTGGGTTTTGGGGTGAG	1503.33	2551.15	2952.71	independent
CTTCAAAGTCAGGAAACCGTTAAACCACACTGCATC	715.896	1693.41	1909.52	cooperative
CCTCCTCCAGACCATCCTGGAAACCACTGCCGTTCT	561.337	524.889	488.347	independent
ACGTTTCGGGGTTTCCGGGCCAGCGGTTTCGGGCGC	701.998	1064.04	1144.07	cooperative
TAGGCAGGCAGGATGTGCCTATAAGCCACATGAATG	1929.59	1961.05	2235.02	independent
CAGAAACATCCCTCCTGCCGCCGCTTTGTGGTACCA	378.167	555.559	525.648	independent
CTGTCCGCGACATCCGGGACCTGCGGGACCGCCGAT	1250.32	1331.6	1469.48	independent
CCCGCTGTCACTTCCTGCTTCCCTCCCGCACACGTG	2699	2020.1	2306.84	independent
GCGCCCGGAAGGAAGGCTGGGGTAGGTTGTGGTTTC	476.131	2377.4	2741.4	cooperative
AACAAACCGGATGGGGTTCCCACCCGCAATCTTGTC	1702.95	3884.08	4573.84	cooperative
AACCTCCGACTTCCGGCCGCGCAGCGGTGGGCTGAG	3903.8	3643.61	4281.37	independent
CGAGTCAGGAAATCACAGCTCTGCGGGTGGGCTCCT	457.761	635.944	623.413	independent
TGAGGAAGTGTAAGTCACAATAAGAAGCCACATATA	563.918	549.705	518.529	ambiguous
CACTCCCCGCATCCGGTCTGCGGCGCGCTCGGGGCC	3834.23	3992.03	4705.13	independent
CCCACAGGAAATCCCCTGGTCTGTGGCGCCTCTGAT	881.323	800.122	823.088	independent
AACACTATTTCCTTTCTTGCTGCCCACATTTTAACA	520.307	490.88	446.985	independent
AAAACGCGGAAATACGGTGGCTGCGGCCCGCGGGCA	493.889	594.687	573.236	independent
GCCTCCTCAGGAAATTGCCCAAAATAGCCACATGTC	734.69	671.855	667.088	independent
GACCTGACAACATCCTGGCGCAGTGGGTTGGCCCTG	495.952	469.037	420.419	independent
CCCTGGACGGGAAGCGGCGGCCAGATCCGCAAGCCC	583.897	737.389	746.792	independent
CCAGCCCAGGAAACAAGGAACCCCAAAGCCACAGGA	391.638	599.446	579.024	independent
AGGGTGTGGAGGAAGTGGCTTACAACCACTTTGTCT	1271.67	1355.74	1498.84	independent
CCATCCAGGAAGCTTATGGTGCAACCGCAGTGTGCC	482.526	1942.96	2213.02	cooperative
GCTGGGGCAGGAAGCTTCTAGGCCACAGACAGGACG	1185.42	1240.04	1358.12	independent
TGCTTCCCGTCCGTGTCGCGGCCCTGCGGTTGGCGG	324.163	791.579	812.699	cooperative
AGAGTCTTTTTTCCTGAGCGTTTGCGGTTTTGACTT	430.179	1515.22	1692.8	cooperative
AACCAAGAGGATTTCCTGCCCACACACTCAGCGTCT	869.862	740.516	750.595	independent
GGGGAACGGAAGCTGCTGTCGTTACTGGCGGTTGTA	1507.58	1208.79	1320.11	independent
GTACGCTCTTCACTTCCCGTACCCGCGCCCGGCAGG	609.417	644.592	633.931	independent
CATTTACAGAAAAGGAAACCGCAAGTTTGAGCAAGT	975.803	1887.93	2146.09	cooperative
GGAGCAAGGATGACAGGATGTGGCTTAGGGGGAGGC	5015.68	6554.19	7821.26	ambiguous
TGGCTGGGCAGGAAGGCCTGTGGCTTACGGTTCCTG	551.394	658.854	651.277	independent
GATACAGTGCTCAGGAAACCACATGAAACCAGAGTA	451.06	903.184	948.433	independent
GGAGGGGAGCAGGAAGCTGAGGTTTTGTGAGTCAGA	1091.34	2168.32	2487.11	independent
GAAAGACAGGATGTGGGATAGATCTCAACCACCTTT	2586.12	4213.04	4973.93	cooperative
GAAAGCTGCACTATTTCCTGAGGTTAGAGGTTTAAA	522.371	535.736	501.539	independent
ATGGGGAACGGGAAATACGGCGGGAACCACAATCGC	734.409	1517.84	1695.99	cooperative
AAATCCACTCAGAGGAAACCACAGGCCTGGCCCAGC	365.132	634.816	622.041	cooperative
CAGGCCTGTGATTTCCTCTGAGTGGTTTTCTTGGCC	464.913	452.769	400.634	independent
GCTAAGGTGAAAGGAAGTGGGTTTTGTCTTTTTTTT	2502.55	3535.87	4150.34	independent
GCACTGTAGGCAGGATGTGGGCAGGGGAAACTCAGG	3717.41	7948.42	9516.94	cooperative
AGGTTGAAAGCACTTCCGCTGCGGCCCCCGTAGGAA	3044.39	2971.76	3464.26	independent
CCTCCTGGGAACTTCCTGCGGGGGCCGAAGCTGAAG	639.57	666.214	660.228	independent
CCTCCCGACCGGAAGCCCCGCCACAGAGCGGGTTGT	6244.69	7173.52	8574.49	independent
AACAACAGGATGCTCTCTAGTCTAACAGTGGTAACA	846.673	797.913	820.402	independent
CCGCCCTCCACCGAGTTCCGGCCACAGAGCGGGCCC	536.275	572.826	546.648	independent
CTCGCCCCATTTCCCGTAAATATCAGCCACAGACCA	545.868	504.7	463.793	independent
GCGATCGGAGCGGAAGTGGAGCTACCGCCACCGCCG	7544.13	7450.83	8911.77	independent
CGAGCTCGCAAGAGGAAACCGCGGCGCGGAGGCAGC	680.65	1056.3	1134.66	cooperative
GCGGAGTGTTACGTAGGAAGTGGTTGTGACGTCATT	1187.67	1386.39	1536.12	cooperative
GGGAACTGGGGAAGGGGATGTGGTAACCAGAACCAC	542.67	2259.55	2598.06	cooperative
CACCTAAAGCCATTGGGATGTGGTTTCTCTTTTTCA	387.88	858.213	893.739	cooperative
CTGTCAGGATGTTGGCTTGTGAGCCCACAATCCTCT	412.913	494.496	451.382	independent
CCCACTTCCTGTCCCTGCATGCTGTGGGGCAGGCAG	1499.27	1415.58	1571.62	independent
CTGTTCTCATCCGCCCGCTCTGAGTCACCCACACCT	464.934	485.918	440.949	independent
CCGAAGAGGAAGCTCCACAGGACCTCCGCGGTCAGC	396.859	946.323	1000.9	cooperative
ACAAAACAAACACATCCCCCAAACCGCCAAACTACA	606.17	638.778	626.86	independent
CCCTTTTCCTTCCGGCCTGTGCGGCTTATAAGATCT	736.427	1021.63	1092.5	independent
GAGAATGAAGAGGAAATGTGGGGACAGACAGAACTG	1062.73	1083.87	1168.19	independent
ACTTGACTTCCTGTGGGGTGTGTGGTGTCTGCACTT	940.374	864.116	900.918	independent
TGCCCCCTCCCCCTTCCGCTGTGGCCACCGGCTTTG	764.3	764.886	780.235	independent
TTATTTCCTCTTTTTTTTTTTTTTTTTGGTTTTGCT	482.89	484.954	439.777	ambiguous
CCGTGTCAGTGAGGATGTGGGCTGCCGGGCTGGGCG	490.806	742.521	753.034	independent
CCGGGCCTCCAGACGGAACTGTGGGCGAGGGGAGGG	470.27	455.662	404.151	ambiguous
AACAAAGAGAGAGGAAGTGGGTTGGGCGGGGGGGGT	1883.21	1756.22	1985.91	independent
ATCAGAGCGGAAATCTCAGTCTTGTGTGGGGACCTG	1961.88	1619.8	1819.99	independent
CGGCAGGGAAGCAGGAAACCGCGAGTGGAGAAAGGG	1786.6	3241.46	3792.28	cooperative
CCTCACAGGGACTTCCTTCCCCGCGGTTCAGGAATC	444.287	597.382	576.513	independent
GGGGAAGAGGGGAGGATGTCTGAGGTTTTAATTGTA	523.397	689.657	688.739	cooperative
AGCGGCTTCCTGCTGGGCTTTTGCACTCCCCACAAC	510.164	553.054	522.601	independent
CGAAGCCGGAAATGCTGAGTGTGCGGGGCCGAACGT	4227.75	4217.05	4978.8	independent
TAAGTGCAGGAAACGGCTGTGTGGGTGTCAGTGATT	1351.97	1201.95	1311.8	independent
ATTTTTCCTTCCTTCTCCCGTCCCCGCAGAGTGCAA	507.465	505.323	464.55	independent
AGAAGGAACTACACAGGAAACCCACTGCCTCGATGG	2429.34	1470.51	1638.43	independent
GCACGCCATCGAGGAAGTGGGTTTACTGTGTATTTC	915.653	1039.54	1114.27	independent
GTCCCCTCCCCAGGATGTGGCCACCCGCTAGAGCAT	1027.1	1406.21	1560.22	cooperative
GACGGCCCCAGCGGAAGTGGTTGCCTTGGTTTGCGC	9924.49	8592.49	10300.3	independent
ACCTCAGGTACCGGAAGACCACAATTCCCAGGAGTC	2947.79	4024.77	4744.95	independent
AAAACAACTTCCTTCCCCTCTCTCTCCACCACAGTC	554.487	583.588	559.737	independent
AGCTTTCCTTTTCCGGTTGCGGCGCCGCGCGTTGAT	1795.29	1619.29	1819.38	independent
CTCCCCCCACGACTTCCCTCTGTGGCCCCGGGCCGC	676.758	653.794	645.123	independent
TCGGTGAAGGACGGAAGATGATAGCCACATTTCTTC	511.837	522.085	484.936	independent
GAAGTCACTCAGGGAGGAAACCACAGGGCCGGTCCG	466.104	1163.99	1265.63	cooperative
TTGTCAGATGGCGAAGGAAACCGCGAAATTCGCCAT	608.285	1170.87	1274	cooperative
AGCACGCCGGGAAATGGAGTCTCAGGTGGTTTTTAA	443.068	422.827	364.218	independent
TCAGTGCACTCGGATGTTGGCCGCAGTTGGGGTTAT	453.094	470.405	422.082	independent
AGGCCGCTTCCTCCCACATGAAACCGCAGGCTTCGG	374.097	1432.14	1591.75	cooperative
CCACGTCCACAAAGGAAACCGCGGCCTGCCCGGGGA	511.948	1262.7	1385.69	cooperative
CTCTGCCCGCTTCCGCTGGCGGTACCTCAGAGCCGC	919.254	879.688	919.858	independent
AGGAGCCGGAAGTCCCGCCCACGCACCCCCCGCAGG	5259.32	6920.46	8266.72	independent
GTTCCTAGGCAGGCAGGATGTGGCTATAAGCTACAT	4702.54	5234.83	6216.64	independent
TATTGTGTACTTCCCCTTCATGTTGTGGTTGGCTTT	449.149	632.033	618.657	independent
GGTGCCTGGGGAGGATGTGGGCTGACTGGGAGGGGT	869.956	1371.06	1517.47	cooperative
AGTTTCTCCAGGAAGCGCTGAGGTTTTCTCAGAAGT	762.817	1073.62	1155.72	independent
ACTCCGCCCCTTCCGCCTGGCGGTTCCACTTCTCGG	480.133	498.483	456.231	independent
CCAGGCGGAAGCGGCCGGGAGTAGCGCTGCGGTTGG	630.889	4758.95	5637.87	cooperative
AAAACCTTGTTGAAAGGATGTGGCTTAGCGAGAGGT	1137.24	1618.74	1818.7	independent
CTGAGACCTCGGGCAGGATGTGGCTTCCCCAGAGTT	4703.15	6258.39	7461.51	cooperative
CCAGGGGCACACCGGAACCCACACCTGAAATCACAG	647.404	730.831	738.816	independent
CCATTCCCGGGCTTCCGCGGTGTCCCCACCCCCTAA	673.351	659.491	652.052	independent
GACACCCCACACCGGAAACCTCAGACAGTCCTCAGC	4116.04	3971.8	4680.52	independent
TGACGGCCAGGAAGCCTGAAGCCGCAGGGGCCGCCG	345.005	612.905	595.393	cooperative
CCGGGACCGGAAGAGGGAGCCGTGGTTGCTGGAACT	3035.53	3440.14	4033.91	independent
CCGAGACACATGGGATGTGGGCGGGAGGAGGAATTG	715.279	897.141	941.085	independent
GTGCTGAGCAGCTTCCCGTCTGCGGTGAAGACAGCC	396.109	979.105	1040.77	cooperative
GTCACCATTTCCGGGCCTCCGCGGTGTCCCCACCCC	2554.96	2482.33	2869.01	independent
CTGGTTTCATTTCCGGGTGCGGCTTCTGTCATAAAG	1899.43	2052.28	2345.97	independent
CCATTTCCTGATTCTAATGTTCATCAACCACTTTTG	504.148	449.65	396.84	independent
TCAGCTGACACAGGAAGTGGTAAAGCTATTATCTGT	9481.48	13619.5	16414.2	cooperative
TTTTCTTTCCTAGGAAGTGGTTGCTGGGTTCTGAGG	784.776	716.02	720.803	independent
TGTGTAAGAGGAAACACCAAAACCACAAATATGAAA	735.679	2822.12	3282.27	cooperative
CAGGGTGTCGGCTTCCGGCGGTTGCCCACTTTCGGC	1104.72	1017.99	1088.07	independent
TGTGAGAAGCCGGATCCTGTGGTGACCCAGTGGCCT	408.859	517.027	478.785	independent
CCACTGCCGGAAGGGGAACTGTGGGGGTGCGCGAGT	1107.44	914.822	962.588	independent
CCTGAGCGCCCGGAAGGAAGGCTGTGGTAGGTTGTC	1266.75	1416.69	1572.97	cooperative
CCGCGAGCCGTCACTTCCTGTGGGCTGGGCCGAGCC	1907.69	2157.1	2473.47	ambiguous
GGGAGGTGTCCAGGAAGTGGTTGGAGAGTCTGGTCT	2242.69	2869.81	3340.27	independent
AGTCAAACAGGATGTGGCTGGGGAGGCGGTTGTCAC	3748.63	3951.76	4656.15	independent
GCAGAGAGGAGGGGATGTGGTTTCACAGCTTGCTCC	422.444	1533.93	1715.56	cooperative
GAAGCCAGGAAATGGTGCGTGTGCGGGGCCGGGCGC	982.368	953.21	1009.28	independent
ATATATCACCCCTTCCTTGCAAAACCACAAGACCAA	507.53	1344.96	1485.72	cooperative
GTGCGGCGGGAAACGCGTTCCCCGGCAACCGCGCCC	400.532	517.142	478.925	independent
TGCAGTCGTGAAAAAGGAAGTGGTTAAAGTGGCTAC	3676.98	10052.1	12075.5	cooperative
CCCAGGCTTCCGGGTTGAATATGTGGGCTGAGGCGA	454.757	464.785	415.247	independent
TCCCCACACTTCCGGCCCCGCCCGCACAGCCGCACC	3274.09	3704.99	4356.02	independent
GCAATGCCGCTACCGGAAGTGCGGGTCGCGCTCCCG	26039.9	21470.7	25962.9	independent
GGACGCCGCCGGAAGCGCGACCCGCACTCCCGGTAG	3646.46	3000.92	3499.73	independent
GAAGGAAGTGGAGACAGTAAGGGGAAACCACAAACC	1060.15	3061.98	3573.99	cooperative
TGCTCAGAAGGGCATCCGGTTGCGGAGAAGGTACAC	2126.74	1765.65	1997.38	independent
CTTAAATGGGAAATGTAGGTGTGGTTAAGTCACAAA	557.649	580.202	555.62	independent
CGCCCACCACTTCCTGCTGGCGGTCGGCAAGCGTTG	1427.65	1965.3	2240.19	cooperative
TGCAAGAGGAAGCTGGGGTTTGTGGTTCATGTTTTG	527.854	945.438	999.824	cooperative
CAAAGCAACCCAAGGGGATGTGGTCACTGGGGTGAG	413.115	1603.43	1800.08	cooperative
ACTGAACAAACCGGATGTGGTTCCCACCTGCAATCT	25047.3	24374.1	29494	independent
GACAGAGGAAACTAGGTGTGACAACCACAAACAGCT	431.801	658.906	651.34	independent
CTGCTAGCGGAAGCAGCCAAGCCCACAGGCTCCAGG	941.949	1057.06	1135.58	independent
GCAGGCGTGCGCTTCCGCTCCAACCCGCGCACTTCG	1109.81	1025.78	1097.54	independent
CCCGTTCTCCGGAAGTGCGCGGGTTGGAGCTGAAGC	4393.57	4803.21	5691.7	independent
[truncated: 311 more rows]

## Sheet: B. ETS1_only probes
The columns represent:
Sequence	36bp DNA sequences containing one ETS1 binding site but no RUNX1 binding site
ETS1-only	the measured ETS1 binding level for each sequence, in the absence of RUNX1
ETS1+RUNX1	the measured ETS1 binding level for each sequence, in the presence of RUNX1
All binding intensities are shown as medians over 4 replicates spots, randomly distributed across the microarray surface.
Sequence	ETS1-only	ETS1+RUNX1
AGCGCAGCCGTAGACTCCGCTCACATCCCCGGGTCG	313.704	281.615
CGACCCGGGGATGTGAGCGGAGTCTACGGCTGCGCT	323.442	310.723
GCCGTGAATGCGAGCTCTCCTGCCGGAAGCTGCCCC	882.826	651.482
GGGGCAGCTTCCGGCAGGAGAGCTCGCATTCACGGC	20684.6	11721.9
CTGCGTTTCCTCTGAGTTTTGCATGTTGACGTTGGA	3088.21	2468.96
TCCAACGTCAACATGCAAAACTCAGAGGAAACGCAG	436.986	379.037
AGCAAGATAAGCGCTGATCAGGAGCAGGAAGAGGCT	418.338	356.355
AGCCTCTTCCTGCTCCTGATCAGCGCTTATCTTGCT	5119.37	4676.94
GGGGAACTCAACGCGCACTAAGAGCGGAACGTGAAC	392.231	331.196
GTTCACGTTCCGCTCTTAGTGCGCGTTGAGTTCCCC	428.681	411.543
CCGCGAACAGCAGAATTCCCGCCTTCCGCAGCCCGG	484.184	382.675
CCGGGCTGCGGAAGGCGGGAATTCTGCTGTTCGCGG	397.384	382.306
CCTTCAGGCCGCTGCGCGGGGCACGCCGGGAAGCGC	305.386	311.683
GCGCTTCCCGGCGTGCCCCGCGCAGCGGCCTGAAGG	1731.58	1219.93
GCTCCCCTCAGCCAGCAGAGAAGGCGGAAGCAGTGG	436.059	359.121
CCACTGCTTCCGCCTTCTCTGCTGGCTGAGGGGAGC	8729.13	7149.64
CGAGCAGGAAGAAAGCCAGGCTCCGGGGCTGGGGGC	473.796	486.835
GCCCCCAGCCCCGGAGCCTGGCTTTCTTCCTGCTCG	387.768	299.95
GTGTTCAGACGGAAGCGTTATTCAGTGGCCAGAGCA	900.005	757.528
TGCTCTGGCCACTGAATAACGCTTCCGTCTGAACAC	690.415	559.64
CTGAGACTCTCTGGTCTGCTTCCTTATCTAGGGGGA	429.255	462.673
TCCCCCTAGATAAGGAAGCAGACCAGAGAGTCTCAG	392.786	392.283
AAGCCGGTGGATTCTGGAGGTTCAGCACATCCTGGA	531.106	527.399
TCCAGGATGTGCTGAACCTCCAGAATCCACCGGCTT	678.296	635.047
ACGGTTCTGACTGGGGTGATTAGGAAACAGGGCCGC	325.948	347.516
GCGGCCCTGTTTCCTAATCACCCCAGTCAGAACCGT	506.825	533.151
ACTTAGACGCCGAAACCCCAGTTCCGCGCTTGCTGC	421.927	392.268
GCAGCAAGCGCGGAACTGGGGTTTCGGCGTCTAAGT	393.53	340.792
AATCCACCGGAAACACTTAGACGCCGAAACCCCAGT	9423.61	7348.26
ACTGGGGTTTCGGCGTCTAAGTGTTTCCGGTGGATT	3980.21	3615.24
CTGCACAGGGAAGTGAGTGTCGAGCTCACTGCACCG	419.233	441.877
CGGTGCAGTGAGCTCGACACTCACTTCCCTGTGCAG	345.04	306.69
AGTCTCGTTTCCTGTGCGCTGTTGCCACCTGGCAGC	12807.6	10698.2
GCTGCCAGGTGGCAACAGCGCACAGGAAACGAGACT	983.836	926.982
CAGCCGACTTCCGGGGTGGGGCTTGCTGCCGCTGAG	19335	22291.3
CTCAGCGGCAGCAAGCCCCACCCCGGAAGTCGGCTG	1594.34	1641.53
GGGAGGGCGGAAGGCGGCTCAGCGGCAGCAAGCCCC	1010.06	794.331
GGGGCTTGCTGCCGCTGAGCCGCCTTCCGCCCTCCC	505.683	383.445
AAACAGCGGCGCGAAAGTCTCTCGGAAATGACGCAA	334.778	358.935
TTGCGTCATTTCCGAGAGACTTTCGCGCCGCTGTTT	1303.1	1343.85
CCCGCCGCCACTAGGAGACGCCCGAGGACTTCCCTC	364.372	332.206
GAGGGAAGTCCTCGGGCGTCTCCTAGTGGCGGCGGG	357.944	307.466
CATTTTGTCGGCGCAGCCACCTTCCTGGAGAGCCCG	1008.96	921.055
CGGGCTCTCCAGGAAGGTGGCTGCGCCGACAAAATG	315.832	308.548
CGGCCGCCCGGCTTCCTCTCCCGCTGCAGCCCTGGC	1681.87	1274.02
GCCAGGGCTGCAGCGGGAGAGGAAGCCGGGCGGCCG	377.84	322.424
GGGGCAGTGCTCACAGGAGGATCTTCCTGGAGTCAT	351.906	337.335
ATGACTCCAGGAAGATCCTCCTGTGAGCACTGCCCC	368.689	346.961
CCCTCTGAGACAGGATTTGCTTCCAACACAAGGCTA	537.571	563.925
TAGCCTTGTGTTGGAAGCAAATCCTGTCTCAGAGGG	438.174	550.121
CCTGCTGCTGTCAGCCCTGTCTCTTCCTGTTTCTGC	1025.63	1028.24
GCAGAAACAGGAAGAGACAGGGCTGACAGCAGCAGG	2365.94	2008.78
GCCCTGCAGGCCCCGTTCCCGCCATTCCTTCCTGCC	438.026	370.612
GGCAGGAAGGAATGGCGGGAACGGGGCCTGCAGGGC	623.571	532.254
ATTTCAGTTGAAAGCACTGTTCTTCCTGTTTCTCTG	1148.69	1012.49
CAGAGAAACAGGAAGAACAGTGCTTTCAACTGAAAT	2505.21	1716.08
CCATTGGCGGGCGGCTTGAATGACGGAAGTGACGGC	872.348	825.575
GCCGTCACTTCCGTCATTCAAGCCGCCCGCCAATGG	9106.25	8008.5
CGACTACGGCAGTCCGCGGAATTCTTGTATCCTGTC	497.525	474.625
GACAGGATACAAGAATTCCGCGGACTGCCGTAGTCG	806.113	803.67
CCTCTCCATCTTCCGCACCACTGAGGCCGCTGTCTC	1317.45	947.901
GAGACAGCGGCCTCAGTGGTGCGGAAGATGGAGAGG	395.264	405.643
CGCCTGAGGGCTGGTCCCCATCCTTCCTCTTAGACC	374.708	334.49
GGTCTAAGAGGAAGGATGGGGACCAGCCCTCAGGCG	425.919	552.821
CCCATCCATCCGCCTCCAAAGTAACGTCAAGAATTT	2320.02	1680.59
AAATTCTTGACGTTACTTTGGAGGCGGATGGATGGG	440.382	404.996
CACTGTGCTCTAACGACACTGACATCCGCCTGCCTC	1904.69	1058.08
GAGGCAGGCGGATGTCAGTGTCGTTAGAGCACAGTG	2340.34	1641.76
AGGCTTCCGGCCACGCCCCCTTCCCGAGGTTGCTAG	20558.1	15563.3
CTAGCAACCTCGGGAAGGGGGCGTGGCCGGAAGCCT	677.453	662.217
AACTGGGGTGGGCCCCGCCCAGTTCGAACTTCCCTG	439.574	355.189
CAGGGAAGTTCGAACTGGGCGGGGCCCACCCCAGTT	479.82	415.759
AGACGTGCTTACAAAGGTCCCAAGTTCCGGCAGTAA	541.854	476.878
TTACTGCCGGAACTTGGGACCTTTGTAAGCACGTCT	1004.37	792.211
CCTTTGTTGGGGTTTTTGCAGGAAGAGAAGGGTTAG	545.096	696.552
CTAACCCTTCTCTTCCTGCAAAAACCCCAACAAAGG	1363.51	1067.46
GCCCCGCCCCCGGACGCCCAGCCGCTGTCCCAGCGA	357.819	381.064
TCGCTGGGACAGCGGCTGGGCGTCCGGGGGCGGGGC	388.358	365.333
GCGTCCTTTGCTGTCTTTTGTCCACGTCCGGGTCAA	580.317	535.503
TTGACCCGGACGTGGACAAAAGACAGCAAAGGACGC	1080.43	761.462
CCCTCCGCGCCCAGCCCTGCCACTCTCGGAAATGGG	420.152	413.163
CCCATTTCCGAGAGTGGCAGGGCTGGGCGCGGAGGG	2751.3	2822.72
CTCCATTATTCCGGCCAGGTGCCCTTCTGGGATAAG	669.613	624.354
CTTATCCCAGAAGGGCACCTGGCCGGAATAATGGAG	342.044	308.483
AGTAGCCGCTAGCAATCTCATGAGCAGGAAGCACAA	391.173	507.311
TTGTGCTTCCTGCTCATGAGATTGCTAGCGGCTACT	6901.84	5245.49
CATTTCACGTTCCGCTGACTTTCTCTGGGGCCCCAA	477.824	444.614
TTGGGGCCCCAGAGAAAGTCAGCGGAACGTGAAATG	337.268	338.849
GCACAGGAAAAGCTGCTTTCCGCGTGATAAATTCAA	869.92	729.411
TTGAATTTATCACGCGGAAAGCAGCTTTTCCTGTGC	479.636	432.7
ACGCCGCGCATCCGCGCTTTACGGCGGGCGCCAAAT	1582.43	1260.82
ATTTGGCGCCCGCCGTAAAGCGCGGATGCGCGGCGT	356.684	313.263
CAGCCGTCATCATGGTGAAGGAGCAGTTCCGGGAGA	491.531	441.751
TCTCCCGGAACTGCTCCTTCACCATGATGACGGCTG	649.639	669.441
CTGTCATCTTCCTGACAGCACGCTCACAAAGGACCA	648.445	476.725
TGGTCCTTTGTGAGCGTGCTGTCAGGAAGATGACAG	338.206	320.375
TGGCGGGAGAACTTCCCCCTGTGCGCTCGCGACGTG	774.709	532.3
CACGTCGCGAGCGCACAGGGGGAAGTTCTCCCGCCA	398.923	359.208
ATCTTAAGTGTTTCCTGACACCAGAAATCCCCAAAC	1597.4	1387.66
GTTTGGGGATTTCTGGTGTCAGGAAACACTTAAGAT	578.212	478.155
ACCCCCACCCCCGCCTTCTTGTGCGAGGATGTCATG	447.382	385.165
CATGACATCCTCGCACAAGAAGGCGGGGGTGGGGGT	1034.25	1053.51
AAATGTGTGTAGTTTCAGAACTTCCTCCCCACCTCC	1019.1	863.628
GGAGGTGGGGAGGAAGTTCTGAAACTACACACATTT	1561.58	1345.12
CCCCAGGTTGCTTCCGTTCTGGGAATCGCGTCCTCG	6885.4	5866.21
CGAGGACGCGATTCCCAGAACGGAAGCAACCTGGGG	774.312	644.293
ACGGTCAATGGCCGTAAACCGGGAGGAAGGCGGGAG	328.199	369.606
CTCCCGCCTTCCTCCCGGTTTACGGCCATTGACCGT	798.13	819.01
AAGACAGTCGAGGTGGGCGGGGACAGGAAGTAAGAC	2336.14	1931.53
GTCTTACTTCCTGTCCCCGCCCACCTCGACTGTCTT	22739.2	17361.6
AGTGGGTGCTTTTCAGCCCTTATCTTCCTGGACCAT	353.13	342.464
ATGGTCCAGGAAGATAAGGGCTGAAAAGCACCCACT	393.34	402.817
TCTTGCTGGCCGCCCCTCCCACTTCCCACTGGGCTG	362.391	358.104
CAGCCCAGTGGGAAGTGGGAGGGGCGGCCAGCAAGA	622.501	486.781
CCTTGCTTTCCGGGGACTGCCTGGGACAACCTCGCA	1541	1402.07
TGCGAGGTTGTCCCAGGCAGTCCCCGGAAAGCAAGG	424.471	370.521
AGGCCTACGGCGGCAGAAGGAAAGACAAGGAAATAC	410.015	368.229
GTATTTCCTTGTCTTTCCTTCTGCCGCCGTAGGCCT	3815.3	3906.38
CACGGGGCGTTCAACCCCAGGAGGAAATATCGCTTC	366.17	380.801
GAAGCGATATTTCCTCCTGGGGTTGAACGCCCCGTG	1726.19	1427.77
AGGACCGGCTCCGGAACGCGCTGCCGGGAGCGTTGG	292.015	280.057
CCAACGCTCCCGGCAGCGCGTTCCGGAGCCGGTCCT	347.39	343.452
ACAACCCGGAAGTTGGCGCAGCGCGCTTGCCAATGG	12004.7	9928.5
CCATTGGCAAGCGCGCTGCGCCAACTTCCGGGTTGT	2955.09	3171.21
GGCCCTGGGCCGCTGGGGTAGCGACAGGAAGCGCCA	571.556	591.469
TGGCGCTTCCTGTCGCTACCCCAGCGGCCCAGGGCC	18057.8	14954.8
TGCGCCGGAAAGCAACGGCAAGGGCCGAAGCCAGCA	552.057	464.077
TGCTGGCTTCGGCCCTTGCCGTTGCTTTCCGGCGCA	284.501	295.77
TCTGGGCTGTCGTTACAAGCAGGAAGTGGCCATGGC	4612.09	3085.42
GCCATGGCCACTTCCTGCTTGTAACGACAGCCCAGA	21293.2	23342.5
GGGAGGAAGTGTGAAGGGACTTTTTTGGTGAGTGAT	743.096	712.475
ATCACTCACCAAAAAAGTCCCTTCACACTTCCTCCC	633.768	646.936
ACGGTGCGTTTCCCCAACTACACCTCACGTCACGGA	475.812	479.403
TCCGTGACGTGAGGTGTAGTTGGGGAAACGCACCGT	325.107	357.227
CCAGAGCAGGATGTTCTGCTGTCGCTAGATAAGCCC	1940.38	1441.48
GGGCTTATCTAGCGACAGCAGAACATCCTGCTCTGG	1167.56	1240.58
ACCCGACCTACAAGCGACCCTGCAGGAAGGGCTGGG	447.785	377.148
CCCAGCCCTTCCTGCAGGGTCGCTTGTAGGTCGGGT	1520.63	1308.06
AGGGAGGTAGTGCTGTAGAATTTTCCGCTATGGGTC	502.461	403.675
GACCCATAGCGGAAAATTCTACAGCACTACCTCCCT	462.445	448.004
TCCCAGTTTATGGGAAGGGTTGAGGGAAGTGAGGGG	530.782	479.236
CCCCTCACTTCCCTCAACCCTTCCCATAAACTGGGA	1624.5	1215.29
ACTGCCATCCGCCTCAAACGCCAGCCGTAGGCTCTC	942.25	1054.42
GAGAGCCTACGGCTGGCGTTTGAGGCGGATGGCAGT	294.671	269.662
CCACCATCTTTCCGGCTCCCTCGCGACCTCCACGAC	3087.83	2874.12
GTCGTGGAGGTCGCGAGGGAGCCGGAAAGATGGTGG	407.75	387.551
CCAAGGATATGCTTTTTTTTGGCAAGTCACATCCAA	471.307	438.116
TTGGATGTGACTTGCCAAAAAAAAGCATATCCTTGG	356.73	331.072
TGGGGGACGGGACCTCGGGAACCCGGAAACGCCTGG	1220.33	962.756
CCAGGCGTTTCCGGGTTCCCGAGGTCCCGTCCCCCA	10483.4	9073.39
ATCTTACCCCGGAAATGACAACAGTGCCGTAAACTG	9243.66	7784.82
CAGTTTACGGCACTGTTGTCATTTCCGGGGTAAGAT	7030.04	6519.16
AGGCTTGGGGCTAGACCAGGGTCTTCCTGCTGAAGA	412.243	360.595
TCTTCAGCAGGAAGACCCTGGTCTAGCCCCAAGCCT	457.139	456.971
CCTGGTCCGGAAGCGCTGTCCCCGCCTCCCGAATAG	3273.87	3837.66
CTATTCGGGAGGCGGGGACAGCGCTTCCGGACCAGG	2115	1895.84
AACAACTGACCGGACAGAACACAGCCCCAAAACACG	437.204	442.364
CGTGTTTTGGGGCTGTGTTCTGTCCGGTCAGTTGTT	542.041	640.87
GTAAAAGAGGAAGTAACACCTCCTTGACGTTGAGAC	2719.03	2222
GTCTCAACGTCAAGGAGGTGTTACTTCCTCTTTTAC	981.629	822.609
AATGTAGGAAATTCCACTGCATAATTTGGGGTAGTG	388.111	376.198
CACTACCCCAAATTATGCAGTGGAATTTCCTACATT	537.521	523.761
CAACTGACCGGACAGAACACAGCTACAAAACACGAG	424.462	432.207
CTCGTGTTTTGTAGCTGTGTTCTGTCCGGTCAGTTG	523.421	518.42
TGTCTTCAGGAAGTGTAGCAGGTGTTGGGGTCAAGC	1197.71	1030.2
GCTTGACCCCAACACCTGCTACACTTCCTGAAGACA	813.626	855.261
AAAAGGCACCAGGAAATGACAGCACCGAAGCACGCC	1667.55	1483.08
GGCGTGCTTCGGTGCTGTCATTTCCTGGTGCCTTTT	1467.79	1013.21
GCCCCGGAAGTGGCCCGGCTGTTGGCCGAAGCGGGA	8005.16	6637.61
TCCCGCTTCGGCCAACAGCCGGGCCACTTCCGGGGC	2914.52	2383.34
CTGTGTCCACGGTGCAAGGGGTTCCGGCGAGGCCAA	387.361	454.04
TTGGCCTCGCCGGAACCCCTTGCACCGTGGACACAG	314.796	332.82
AAAGACCTTGGGGTCCCAACTTCCTTATGTGGACAG	748.323	568.006
CTGTCCACATAAGGAAGTTGGGACCCCAAGGTCTTT	519.547	508.673
TCCTGTAGCTTAGCTGGGAGAACAGGATGACAGCAA	438.064	325.974
TTGCTGTCATCCTGTTCTCCCAGCTAAGCTACAGGA	2702.33	2470.65
GCTCGGAAATACCAATATTGGGCTCTGGTATTTGAA	440.269	479.984
TTCAAATACCAGAGCCCAATATTGGTATTTCCGAGC	385.027	356.443
CAAGGAGGCTTCCTGCGTGGGGCCGAAGAGCGAGTC	2926.22	2577.85
GACTCGCTCTTCGGCCCCACGCAGGAAGCCTCCTTG	353.507	365.729
GGGTCTCCAGGAAGGTTGGAGCTGAACCGGCGCTGC	324.399	318.821
GCAGCGCCGGTTCAGCTCCAACCTTCCTGGAGACCC	381.485	348.703
GCTCAACTCACCCTCAGAACATGAGGATGTTATACA	460.333	460.079
TGTATAACATCCTCATGTTCTGAGGGTGAGTTGAGC	2028.14	1534.63
GCCAGGAGGACTTCCGGGTGGGTGTGATATCTGCGA	11300.9	12220.9
TCGCAGATATCACACCCACCCGGAAGTCCTCCTGGC	1387.73	1001.14
GCTCTGCATCTTTTGGGCTAAGGAAGCAGGTCCCAC	358.176	364.895
GTGGGACCTGCTTCCTTAGCCCAAAAGATGCAGAGC	820.841	621.132
CCTCTTATACGACACTGTGGGAAGCAGGAAGGGTGC	536.073	492.772
GCACCCTTCCTGCTTCCCACAGTGTCGTATAAGAGG	4314.99	3826.9
CTGGAGCCGTCCGGGTCTGGCCCCTTCGGCCGCGCA	289.434	274.314
TGCGCGGCCGAAGGGGCCAGACCCGGACGGCTCCAG	316.587	265.157
TGAGAAGGCAGGATAAGTGACCCCATATTTATGCCA	447.365	382.296
TGGCATAAATATGGGGTCACTTATCCTGCCTTCTCA	388.715	369.554
GCTGGGGGGCTCCCGAAGAGGCAGGGAAGTGGCGGG	617.38	702.13
CCCGCCACTTCCCTGCCTCTTCGGGAGCCCCCCAGC	1557.3	1454.61
TTTCTCAGGGTGATCGCGTTCCTTCCGCCCAGAGAG	619.246	644.642
CTCTCTGGGCGGAAGGAACGCGATCACCCTGAGAAA	689.434	585.23
GAGGCTGTTGTCACATGGGGGAGGAAACAATAGCCC	499.322	423.242
GGGCTATTGTTTCCTCCCCCATGTGACAACAGCCTC	1048.74	1051.28
CCACCCTCCGTCCGGCCGCGACAGCGAGGAGGAAGA	1177.15	1105.54
TCTTCCTCCTCGCTGTCGCGGCCGGACGGAGGGTGG	845.661	885.116
ACCTGCACTTCCTCCTCCCTAGATCGCACCCTTCTC	5562.68	5145.05
GAGAAGGGTGCGATCTAGGGAGGAGGAAGTGCAGGT	539.875	443.114
AGCGCGAGGCCGCTGAGGGGAGTGACCGGAAGTGGC	7148.15	5957.2
GCCACTTCCGGTCACTCCCCTCAGCGGCCTCGCGCT	39617.1	26102.4
CCTTGCCTGCAGGCTTTCTGGTCTCCGGATGGAGGC	318.771	296.727
GCCTCCATCCGGAGACCAGAAAGCCTGCAGGCAAGG	3898.96	2958.55
TGGCTGGGGCTGCCGGGGCAGCGCTTCCTCTAGCAA	469.673	397.26
TTGCTAGAGGAAGCGCTGCCCCGGCAGCCCCAGCCA	749.905	571.75
ATCCCACTATAGGAAGCTTCTCTGTGATTTTGAGCC	439.425	359.247
GGCTCAAAATCACAGAGAAGCTTCCTATAGTGGGAT	412.515	353.259
TTTGGGGCTCAAAATCACAGAGAAGCTTCCTATTGT	329.267	319.917
ACAATAGGAAGCTTCTCTGTGATTTTGAGCCCCAAA	498.365	413.494
AACAAGGCTGTAGGTGAACCCCAGCTTCCTGCAAAG	702.14	562.319
CTTTGCAGGAAGCTGGGGTTCACCTACAGCCTTGTT	1001.67	977.265
ACAACTTCCTGTGGGATTTTTGGTGTCTACGGCTCA	37349.7	27256.5
TGAGCCGTAGACACCAAAAATCCCACAGGAAGTTGT	644.475	647.077
CACTTCCTGCCCTCTTCCACTTTCAAAATCACATCA	31885.4	24497.8
TGATGTGATTTTGAAAGTGGAAGAGGGCAGGAAGTG	637.182	593.731
GCACGTGTTTCCTGGGGCTGCACCCCAGCACCACAC	2379.9	2178.58
GTGTGGTGCTGGGGTGCAGCCCCAGGAAACACGTGC	434.301	395.629
AGGGTTTGTAGGTTATCAGGCTTTCCTGCCATAAAC	507.373	474.45
GTTTATGGCAGGAAAGCCTGATAACCTACAAACCCT	411.651	415.042
ACCTCTCTCACTTCCTACCAGAGAACCCCAGCCAAG	2785.21	2270.13
CTTGGCTGGGGTTCTCTGGTAGGAAGTGAGAGAGGT	465.787	503.704
CCTCAATTTCCTGGCCAGAGAATCCACTGCCTCTCA	5567.45	4993.51
TGAGAGGCAGTGGATTCTCTGGCCAGGAAATTGAGG	376.003	370.658
CCCACATCCCGTGAGTCACCAGGTCCCATAAACCCT	4268.87	4086.42
AGGGTTTATGGGACCTGGTGACTCACGGGATGTGGG	332.008	352.334
CGAAGCCAGGAAATAAGGATAAATCACAGAAAGAAA	1705.92	1482.02
TTTCTTTCTGTGATTTATCCTTATTTCCTGGCTTCG	787.87	646.021
CTTTCTTGTAGGCGATGATACTTCCTACATTCCCCC	516.365	480.885
GGGGGAATGTAGGAAGTATCATCGCCTACAAGAAAG	948.341	783.776
CAGCAAGCAACCCCAAAACCAGAGCGGAAGGAGGGA	770.066	795.607
TCCCTCCTTCCGCTCTGGTTTTGGGGTTGCTTGCTG	6223.48	5572.85
GGCAACCCAAGGAAGTATCTCTGAAACTACACAACA	555.616	477.949
TGTTGTGTAGTTTCAGAGATACTTCCTTGGGTTGCC	510.076	405.139
CAGGCCGAAGGGGAGAGGCACGTCCAGGAAGATCTA	392.771	331.638
TAGATCTTCCTGGACGTGCCTCTCCCCTTCGGCCTG	903.74	760.322
CACTGGCAAGGTGGCTTGAGAACTTCCTCTTTCATC	921.722	972.351
GATGAAAGAGGAAGTTCTCAAGCCACCTTGCCAGTG	1947.96	1407.73
GTGCATCCACCAGATGGTTCATTCTCAGGATATGGT	460.334	413.533
ACCATATCCTGAGAATGAACCATCTGGTGGATGCAC	3528.27	3644.46
GTGAGGTTTGTAGTTGGAATCCACTTCCTCTGGTTT	814.008	750.887
AAACCAGAGGAAGTGGATTCCAACTACAAACCTCAC	1834.44	1530.82
ACTTACAAAGGAAGTGACAGAACGACAGAAAAGACC	2842.32	1754.34
GGTCTTTTCTGTCGTTCTGTCACTTCCTTTGTAAGT	1329.27	1378.77
AATATAGGAAGTGTCAGCTAGGGAACTCAACCCCAA	1124.39	955.763
TTGGGGTTGAGTTCCCTAGCTGACACTTCCTATATT	494.592	488.98
AGCTGTAGCTTCAGTGTTTCTGATTTCCTCTTGTTG	420.261	403.794
CAACAAGAGGAAATCAGAAACACTGAAGCTACAGCT	935.603	806.703
CCACCACCTACAGCAGCTGCAAACATCCTCCAGACC	497.265	468.884
GGTCTGGAGGATGTTTGCAGCTGCTGTAGGTGGTGG	503.815	580.063
CAGCTGCTGTAGGTGGAGGTGGGCAGGAAGCCCTCC	539.457	503.886
GGAGGGCTTCCTGCCCACCTCCACCTACAGCAGCTG	5402.44	5581.23
CCCCCGCCGCTGGCGCCCATCAGTGCCACTTCCGGA	2404.62	2418.47
TCCGGAAGTGGCACTGATGGGCGCCAGCGGCGGGGG	6516.46	5339.08
CTTTTTTGTGACTTACCAGAACCAATATCCGGCATT	1612.79	1464.18
AATGCCGGATATTGGTTCTGGTAAGTCACAAAAAAG	5550.52	5630.1
GGGGGAAGCTTCCTGAGGTGAAATAGAGCGCTGTGC	2736.86	2600.97
GCACAGCGCTCTATTTCACCTCAGGAAGCTTCCCCC	328.742	345.694
GAAGCTCTTGTAGTTCCTGGCGGCATCCTGTCCCTC	947.35	931.524
GAGGGACAGGATGCCGCCAGGAACTACAAGAGCTTC	1999.46	1508.47
CAGCGGAAGAAAGACCTGCCACCTCCACCCCAAAGA	615.455	657.027
TCTTTGGGGTGGAGGTGGCAGGTCTTTCTTCCGCTG	580.036	540.385
GAAATCACACCAGCAAGCTTAAGTACAGGAAGAATA	424.235	381.159
TATTCTTCCTGTACTTAAGCTTGCTGGTGTGATTTC	4622.39	3894.87
AGAAAAGGAAATGGTGGGCTGCACACCCCAGCTCAC	1890.19	1838.02
GTGAGCTGGGGTGTGCAGCCCACCATTTCCTTTTCT	483.759	506.243
AGCCCTCTGCAACTTCCCGGCCCCAGAGCCCCACCC	1004.12	908.516
GGGTGGGGCTCTGGGGCCGGGAAGTTGCAGAGGGCT	573.212	598.658
CACTTCCTGTCAAAGCCAGTTCCTTAGCCGCTTAGG	44961.3	41040.7
CCTAAGCGGCTAAGGAACTGGCTTTGACAGGAAGTG	1519.29	1115.97
ACGAGGTTGCTGTTTCTCCACATCCTCAACAACCTG	533.668	583.449
CAGGTTGTTGAGGATGTGGAGAAACAGCAACCTCGT	574.293	645.553
CCAGGGCCGGAAGTGCTGGTGGTGCTTTCCATCATG	14507.1	13556.8
CATGATGGAAAGCACCACCAGCACTTCCGGCCCTGG	7316.3	7650.44
ACCCCAAGCCCATAAACCCACCGGAAGGAACCAACT	1499.65	1202.87
AGTTGGTTCCTTCCGGTGGGTTTATGGGCTTGGGGT	12973.7	9626.8
GCAACTGAACAGGAAACTAAAAAACCCCAACACTTA	2237.98	2024.9
TAAGTGTTGGGGTTTTTTAGTTTCCTGTTCAGTTGC	1216.69	1584.94
GTGATAAGAACGACAGGCCACTTCCCAAAGATCAAA	531.327	473.311
TTTGATCTTTGGGAAGTGGCCTGTCGTTCTTATCAC	511.289	405.225
ACCCAGCTGTGATTTGATCTCACACTTCCTTCACAC	524.902	566.343
GTGTGAAGGAAGTGTGAGATCAAATCACAGCTGGGT	717.052	634.055
GGTGGGAGTGAGCACAACACTTCCTGCCCTCTTCCA	3326.14	3451.43
TGGAAGAGGGCAGGAAGTGTTGTGCTCACTCCCACC	2266.34	2010.13
AACCAAGCAGCCACTCGAAACTTCCGAGTACACCCT	471.497	430.657
AGGGTGTACTCGGAAGTTTCGAGTGGCTGCTTGGTT	413.703	400.846
GGTGTAGGTGCTGCTCCAGGCTATCGGATGCTCACC	491.772	429.82
GGTGAGCATCCGATAGCCTGGAGCAGCACCTACACC	841.245	786.995
CAGCAATACGACAAGCTGTTTAAGGATGTTCCCTTG	788.768	756.139
CAAGGGAACATCCTTAAACAGCTTGTCGTATTGCTG	1578.77	931.14
TCCCCAGGAATACGACACACCACTTCCCCTACAACA	637.28	673.442
TGTTGTAGGGGAAGTGGTGTGTCGTATTCCTGGGGA	659.537	671.987
ACTGTTGTCAGACCAAAGGAAGAACTTCCCAACCTC	489.445	375.933
GAGGTTGGGAAGTTCTTCCTTTGGTCTGACAACAGT	800.406	662.237
GACCCGGCTACACCTCAAGAAAAGGAAGTTCCCGTA	563.788	819.62
TACGGGAACTTCCTTTTCTTGAGGTGTAGCCGGGTC	4375.57	3535.58
TGTGTAATCCCCACGACAACCTAGGAAGTGGGAAAA	409.948	478.381
TTTTCCCACTTCCTAGGTTGTCGTGGGGATTACACA	2126.16	2861.95
CACTGATAACTACCTCTCTACACTGCTTCCGCAGTG	827.244	647.756
CACTGCGGAAGCAGTGTAGAGAGGTAGTTATCAGTG	1362.15	1273.83
CGTGTTCCGTAAGCACCACCCCTCTTCCTGTTTCTC	1612.78	1744.48
GAGAAACAGGAAGAGGGGTGGTGCTTACGGAACACG	2964.31	3057.53
TCTCTTCCTGAACAGGCAATTGCCTGGGGTCCAACA	3019.19	1977.5
TGTTGGACCCCAGGCAATTGCCTGTTCAGGAAGAGA	358.135	421.919
GGCAAACAGGAAACACTCCCAGGGCTGAGGGCTCCT	6048.26	3898.33
AGGAGCCCTCAGCCCTGGGAGTGTTTCCTGTTTGCC	1358.53	1095.09
CCCAGGGCTGAGGGCTCCTGAGCCAGGAAATGGGTC	381.765	407.846
GACCCATTTCCTGGCTCAGGAGCCCTCAGCCCTGGG	7400.53	7414.27
ACCAGCAACGGAAATCAGATCTCTTGTAGTTATTAT	2287.32	2034.72
ATAATAACTACAAGAGATCTGATTTCCGTTGCTGGT	1151.21	1157.34
ACTTTAGCGTACGGTAGATTTCCTAGATAACCTGAG	475.482	415.744
CTCAGGTTATCTAGGAAATCTACCGTACGCTAAAGT	413.305	394.464
AGTGCTGTTTCTGGTGAGGGCCCTCTTCCTGGCTTG	481.671	390.422
CAAGCCAGGAAGAGGGCCCTCACCAGAAACAGCACT	662.844	559.403
GCGGAGCACCTCCCAGAGAGGGAAGGAAATGCCAGC	448.518	377.601
GCTGGCATTTCCTTCCCTCTCTGGGAGGTGCTCCGC	2712.54	2762.15
TAAGGAAGCTGAGGGGAGGGTGTTATGAGCACATCA	429.695	391.386
TGATGTGCTCATAACACCCTCCCCTCAGCTTCCTTA	354.967	374.771
CTGAGGGTGCTTTGGGTGCAGCTTCCTGAAAGGAGA	575.265	518.707
TCTCCTTTCAGGAAGCTGCACCCAAAGCACCCTCAG	679.85	664.603
GCACGGCGGAATTTCAAATGGGGTTTTGTAGTTTCT	348.051	389.247
AGAAACTACAAAACCCCATTTGAAATTCCGCCGTGC	351.934	330.749
ATTTAGGAGGAAGTTTCCAGTACGACAACCTCACAG	641.019	614.85
CTGTGAGGTTGTCGTACTGGAAACTTCCTCCTAAAT	500.157	469.54
AGACAATTAGAAACTACACCCATATCCTAAACCCAC	526.828	504.579
GTGGGTTTAGGATATGGGTGTAGTTTCTAATTGTCT	564.332	543.001
CAGAGGGTTATCCACCAACGGAAGCTCAATTTCAAC	642.048	518.316
GTTGAAATTGAGCTTCCGTTGGTGGATAACCCTCTG	3151.29	3323.1
ACAATGAGTGCTTTTCTGAAGTTCCGGACCATCTGT	511.242	463.945
ACAGATGGTCCGGAACTTCAGAAAAGCACTCATTGT	565.567	492.222
AAAGAACTTCCTGAGGTGCTTGGGGTTAGGCTATGG	4314.54	4518.16
CCATAGCCTAACCCCAAGCACCTCAGGAAGTTCTTT	442.599	529.167
ACTGTAGTTTATGAAAGAGCTTTTAGGAAACATTTA	375.65	325.458
TAAATGTTTCCTAAAAGCTCTTTCATAAACTACAGT	625.969	537.949
AGCACCCCATTCTACACCTCCAGCTCATCCTGCGTC	389.295	414.38
GACGCAGGATGAGCTGGAGGTGTAGAATGGGGTGCT	435.212	431.04
CTGAAGTCACAAAATGACGTCACTTTCCTGCTTTCT	459.513	471.717
AGAAAGCAGGAAAGTGACGTCATTTTGTGACTTCAG	491.79	510.872
ATGGATGGGGTTGCTTGCGTGAGGAAATACTTGATG	523.638	564.078
CATCAAGTATTTCCTCACGCAAGCAACCCCATCCAT	1066.22	1156.04
GTGAGGTAGGGCTAAGTTTCTCCCCAGGAAACCCCA	436.166	392.225
TGGGGTTTCCTGGGGAGAAACTTAGCCCTACCTCAC	3064.27	2247.66
GGCAAGCTGGTGGATAAGATTCTCAGGAAGGAAGAC	440.314	418.767
GTCTTCCTTCCTGAGAATCTTATCCACCAGCTTGCC	2623.38	2670.4
GAAGCCCCGAAATTATTGGGGGGCTTCCTCCCGCGC	392.775	402.969
GCGCGGGAGGAAGCCCCCCAATAATTTCGGGGCTTC	517.921	418.499
AAGAACTCACATCAAAGGCTCCCAGGAAGCGCGAGC	380.488	376.129
GCTCGCGCTTCCTGGGAGCCTTTGATGTGAGTTCTT	2736.92	2554.33
ACCCAGGGGACTTCCTGGCTCAGTGCCACGACCCAG	5864.51	5377.9
CTGGGTCGTGGCACTGAGCCAGGAAGTCCCCTGGGT	526.822	470.887
ATAAAGGATGTACAGTATTTAGAGAACAGTGGATAA	909.335	673.879
TTATCCACTGTTCTCTAAATACTGTACATCCTTTAT	684.403	615.63
GGTAAACCATGCGCTCGATGGGGAGGATGTGGAGAT	388.648	419.63
ATCTCCACATCCTCCCCATCGAGCGCATGGTTTACC	3033.45	3333.23
AAAGGGCTCCAGGGATGTTCTGAGCTTTACAGGCTG	327.444	280.599
CAGCCTGTAAAGCTCAGAACATCCCTGGAGCCCTTT	610.965	490.002
AACTTCCGAGGGAACTAACTGGTTTTAATCACATTG	4690.91	4139.26
CAATGTGATTAAAACCAGTTAGTTCCCTCGGAAGTT	473.092	384.362
AAAGGGCCTGTGATAACAAAGCAATATCCTGTTGAA	1351.41	1250.33
TTCAACAGGATATTGCTTTGTTATCACAGGCCCTTT	2306.16	1792.71
ACTCAAAAAGCACCTCCCCCTCAGGGAGGAAGGAGG	367.828	328.86
CCTCCTTCCTCCCTGAGGGGGAGGTGCTTTTTGAGT	1563.31	1332.99
AAATTGACGTTTCTGTTAGTGAAGAGGAGGAAGTCA	377.208	406.797
TGACTTCCTCCTCTTCACTAACAGAAACGTCAATTT	9421.11	7890.69
CTGTGCTTGTAGGCGAAGCCAGGAAATAAGGATAAA	651.568	566.937
TTTATCCTTATTTCCTGGCTTCGCCTACAAGCACAG	5085.78	3919.75
GGTGGCCCCAAATAGATATGCATACGGACGTTACAC	387.428	375.131
GTGTAACGTCCGTATGCATATCTATTTGGGGCCACC	499.063	488.334
TCCCTGGAGCGGATTTAGGGGGCCGCTTCCTTGGCC	349.852	330.365
GGCCAAGGAAGCGGCCCCCTAAATCCGCTCCAGGGA	489.214	459.462
ACGAGGTTTCCTGCAGGCTCCAGCCGAGACAACATC	2631.33	2962.6
GATGTTGTCTCGGCTGGAGCCTGCAGGAAACCTCGT	382.839	329.235
ACACTGGGAAGTGCCATGGCCAGCGATTTCTTGCAA	365.832	345.642
TTGCAAGAAATCGCTGGCCATGGCACTTCCCAGTGT	371.21	307.156
ACAGCGCCTCTTCCTGCTCTACCTCATCTGATGTCC	2791.72	2613.69
GGACATCAGATGAGGTAGAGCAGGAAGAGGCGCTGT	533.321	513.117
AGCCACGGACTTCCGCCTACAGGTCGCCGCTGGTCC	10575.2	5714.82
GGACCAGCGGCGACCTGTAGGCGGAAGTCCGTGGCT	858.075	776.538
GAACGGAACTGGGGGCTGGGCCGTGTAGGTTTGTGA	455.986	491.19
TCACAAACCTACACGGCCCAGCCCCCAGTTCCGTTC	358.614	411.548
CCGCCCCCGGACGGTCACAGCACCCAAACAGCAGGC	455.35	383.933
GCCTGCTGTTTGGGTGCTGTGACCGTCCGGGGGCGG	538.851	512.673
CCGGAGGCCGTAGGCCGCTCAGGCTTCCGCTCCCAC	751.939	693.037
GTGGGAGCGGAAGCCTGAGCGGCCTACGGCCTCCGG	1486.58	1122.58
CCCGGAGGGTTCCGGGGGTCGGCCTACGGCGCGTGC	529.075	463.317
GCACGCGCCGTAGGCCGACCCCCGGAACCCTCCGGG	406.182	303.561
GCCGCCGTAGTCGCGGCCGGTCCCCCGGAACCGTCT	300.175	285.808
AGACGGTTCCGGGGGACCGGCCGCGACTACGGCGGC	1461.24	1035.34
GAGCAGGGCTGAGGGGTCTTTACCGTCCGGCTCCGC	320.86	280.103
GCGGAGCCGGACGGTAAAGACCCCTCAGCCCTGCTC	294.953	307.359
CGTGAGCCACGGCGCCCGGCCTCGCCCTTCCTGAAG	352.781	327.023
CTTCAGGAAGGGCGAGGCCGGGCGCCGTGGCTCACG	357.219	365.797
AAAGTAGGTCCGGTCCGCGGGTGCAGTCGGGCATGC	449.449	418.415
GCATGCCCGACTGCACCCGCGGACCGGACCTACTTT	312.184	288.504
CCGGGACTGCGTACTCGTCCTTCTTTCCCGTTAGTC	419.361	381.484
GACTAACGGGAAAGAAGGACGAGTACGCAGTCCCGG	412.536	423.855
CGGGACCTGTTTCCTTGGGAACTACAAGATAAGACC	505.306	508.089
GGTCTTATCTTGTAGTTCCCAAGGAAACAGGTCCCG	454.957	404.268
CCTGCGCCGAAGCGTCCGGCCGCCGCTGGGTAGGGC	843.448	710.052
GCCCTACCCAGCGGCGGCCGGACGCTTCGGCGCAGG	435.144	420.006
AAAGACAGGATGTGGGGGAGTGAGCTACAAGGGCCC	7101.73	7004.16
GGGCCCTTGTAGCTCACTCCCCCACATCCTGTCTTT	1265.2	1383.16
TGCCACGTCCGCCATCTTGAAACAACTGCCACTCGG	2452.73	2245.42
CCGAGTGGCAGTTGTTTCAAGATGGCGGACGTGGCA	409.316	403.317
GATATGGCAGGAAGTAGGGCCTGGAAACAGCACGGC	5501.49	4021.92
GCCGTGCTGTTTCCAGGCCCTACTTCCTGCCATATC	3749	3091.95
CGCCCTCCGGAAGAGAGGGCGGACAGCGCCCGCGCC	1331.97	1158.09
GGCGCGGGCGCTGTCCGCCCTCTCTTCCGGAGGGCG	645.404	575.701
AGCGGCGGAACCACGCGCGGGAGCTGGTGCGCTCGG	325.421	356.515
CCGAGCGCACCAGCTCCCGCGCGTGGTTCCGCCGCT	323.611	329.331
GAAGCTCTTGTAGTTCCTGGCGGCATCCTGTCCCTC	963.181	1037.54
GAGGGACAGGATGCCGCCAGGAACTACAAGAGCTTC	2022.1	1380.76
GAGAGGAGCGCTGTCACTGCTTCCTTCCACCCTCGC	436.518	422.352
GCGAGGGTGGAAGGAAGCAGTGACAGCGCTCCTCTC	460.707	365.581
CCTTAGCACAGAGCACCATCTACGGGAAGTCCTAAG	459.037	439.109
CTTAGGACTTCCCGTAGATGGTGCTCTGTGCTAAGG	3123.88	2138.84
CCCCCAGCGGCCAGGAGCAGTCCGGAAGTCGCAGCC	1919.81	1762.79
GGCTGCGACTTCCGGACTGCTCCTGGCCGCTGGGGG	23744.1	18274.6
TCATGTATCACTGCAACACCGGATCCTTAGCCACTG	418.839	398.37
CAGTGGCTAAGGATCCGGTGTTGCAGTGATACATGA	1612.69	1330.46
AAACATCATAGGAAGTGGATTTTGGGGTGAGAGACA	1318.69	991.175
TGTCTCTCACCCCAAAATCCACTTCCTATGATGTTT	1174.21	1078.83
AACCCCAAAACGGAAACACCGGAGCCCCAAGCTGAG	2202.03	1699.15
CTCAGCTTGGGGCTCCGGTGTTTCCGTTTTGGGGTT	839.138	698.282
CCGCGAACAGCAGAATTCCCGCCTTCCGCAGCCCGG	475.427	409.491
CCGGGCTGCGGAAGGCGGGAATTCTGCTGTTCGCGG	363.069	423.979
CTGGTAAGGAAGCTGGCCAAAATCCACTGAAACCAA	450.913	469.784
TTGGTTTCAGTGGATTTTGGCCAGCTTCCTTACCAG	413.742	473.663
ACGGTTCTGACTGGGGTGATTAGGAAACAGGGCCGC	395.413	342.983
GCGGCCCTGTTTCCTAATCACCCCAGTCAGAACCGT	518.588	562.244
CCTTTGTTGGGGTTTTTGCAGGAAGAGAAGGGTTAG	514.579	524.326
CTAACCCTTCTCTTCCTGCAAAAACCCCAACAAAGG	986.785	1032.7
AGTAGCCGCTAGCAATCTCATGAGCAGGAAGCACAA	419.975	395.211
TTGTGCTTCCTGCTCATGAGATTGCTAGCGGCTACT	5912.99	6476.15
TCTACATATCACACATGTGAACTTCCGCCCCGCCAC	3443.05	2716.09
GTGGCGGGGCGGAAGTTCACATGTGTGATATGTAGA	5865.13	4694.89
GTCCTCTTCGGTGGCGCCAGCTTCCTTTCAATTCCA	672.658	590.704
TGGAATTGAAAGGAAGCTGGCGCCACCGAAGAGGAC	587.278	489.229
AGGACCGGCTCCGGAACGCGCTGCCGGGAGCGTTGG	287.222	263.298
CCAACGCTCCCGGCAGCGCGTTCCGGAGCCGGTCCT	334.118	296.08
CAATGGAAAATCCGCCCCCGGAAAACACCAACTTCA	731.087	684.197
TGAAGTTGGTGTTTTCCGGGGGCGGATTTTCCATTG	1100.38	1065.12
AATGTAGGAAATTCCACTGCATAATTTGGGGTAGTG	394.479	377.811
CACTACCCCAAATTATGCAGTGGAATTTCCTACATT	501.648	443.932
CAACTGACCGGACAGAACACAGCTACAAAACACGAG	526.346	451.585
CTCGTGTTTTGTAGCTGTGTTCTGTCCGGTCAGTTG	517.576	459.214
AACAACTGACCGGACAGAACACAGCCCCAAAACACG	435.577	434.765
CGTGTTTTGGGGCTGTGTTCTGTCCGGTCAGTTGTT	658.774	531.716
CTGTCCACATAAGGAAGTTGGGACCCCAAGGTCTTT	593.749	519.833
AAAGACCTTGGGGTCCCAACTTCCTTATGTGGACAG	670.428	655.277
GTGCCGTGTGCCTCGGGTCGGTGCACCGTCCGGGAT	323.415	425.354
ATCCCGGACGGTGCACCGACCCGAGGCACACGGCAC	347.721	345.193
GGCCAAGGAAGCGGCCCCCTAAATCCGCTCCAGGGA	426.828	447.063
TCCCTGGAGCGGATTTAGGGGGCCGCTTCCTTGGCC	419.759	390.659
CGTCCCTGAGGAAGCTGCTGCAGCTTTCTGGGCTAG	408.677	412.521
CTAGCCCAGAAAGCTGCAGCAGCTTCCTCAGGGACG	393.838	346.092
GAGAGAGTTCCGCGTAGGGGTCGCCGCGAGTCGCAA	459.602	348.827
TTGCGACTCGCGGCGACCCCTACGCGGAACTCTCTC	356.43	309.938
CAGCAACATGCCCGAAGAGAATTCTTCCGGAGGCGG	640.91	574.079
CCGCCTCCGGAAGAATTCTCTTCGGGCATGTTGCTG	1032.14	967.045
GCCAACGCGCCCGGCCAAGCCTTTACTTCCTTTTAC	493.473	486.903
GTAAAAGGAAGTAAAGGCTTGGCCGGGCGCGTTGGC	1226.09	929.237
GGCCCCAACGCTGTTAGCGCTTCCGAAAACTCCCCC	416.977	351.5
GGGGGAGTTTTCGGAAGCGCTAACAGCGTTGGGGCC	565.648	535.587
AATCGCGCAGTTCCGCAGCTGCCGCCCCACGAACGC	570.329	491.682
GCGTTCGTGGGGCGGCAGCTGCGGAACTGCGCGATT	400.951	366.315
CTGGGGCCTGACGCCCTACGCCTACACTTCCCAGAG	377.678	311.684
CTCTGGGAAGTGTAGGCGTAGGGCGTCAGGCCCCAG	400.722	347
AAACAGGAAATCACAGCAGCGTAGCGGAGTGGAGCA	4946.68	3740.51
TGCTCCACTCCGCTACGCTGCTGTGATTTCCTGTTT	929.435	709.571
AGCTTGGCCAGCGGCTTCTTCCTGTAGCTTCTGCAT	1014.2	990.574
ATGCAGAAGCTACAGGAAGAAGCCGCTGGCCAAGCT	667.685	550.195
ACTTGGCAGTTCCGGGTCCGCGCCCCAGCGCGCCAC	2632.48	2126
GTGGCGCGCTGGGGCGCGGACCCGGAACTGCCAAGT	363.174	307.067
CACTTCCCCCAGCCTCTCTTTTTAATACGACAATAG	2916.94	3123.66
CTATTGTCGTATTAAAAAGAGAGGCTGGGGGAAGTG	608.929	719.738
AGACTAGAGGCGGCTGTGTGAGTCAGGAAGAGGGGC	316.856	288.654
GCCCCTCTTCCTGACTCACACAGCCGCCTCTAGTCT	2114.48	1858.65
GGATCGGCCTGAGGTGTGTCTCATTTCCTGTAGGTA	2130.83	1804.92
TACCTACAGGAAATGAGACACACCTCAGGCCGATCC	5545.24	3950.86
TGTCTCATTTCCTGTAGGTAACAGGCACCAAAATAG	26466.2	21850.5
CTATTTTGGTGCCTGTTACCTACAGGAAATGAGACA	1628.23	1392.75
TCCGCTTCTGTTGTCTGATCTTCCTGGGGCTGAACC	385.532	399.935
GGTTCAGCCCCAGGAAGATCAGACAACAGAAGCGGA	421.927	372.219
AGGCTGTTGTGAGTTGCGCCGCTTCGGATGTGGGAG	364.027	336.968
CTCCCACATCCGAAGCGGCGCAACTCACAACAGCCT	1141.23	1247.15
AGACCCGGAAGAACTTGTCCCAGTGTTGACAACACC	1198.8	1069.93
GGTGTTGTCAACACTGGGACAAGTTCTTCCGGGTCT	474.405	416.455
GGCAGCGCTTTTCGCTGTCGGAACGGAAGGGAAGCA	412.932	372.703
TGCTTCCCTTCCGTTCCGACAGCGAAAAGCGCTGCC	5369.28	4973.34
CTCCGCTGTCCCCTGCAGGCACCGAGGGCGGAACCA	347.39	302.27
TGGTTCCGCCCTCGGTGCCTGCAGGGGACAGCGGAG	2522.49	1726.36
CAAGCACATTACGGAAGAGGCTGACCCCAAATACGA	428.049	504.051
TCGTATTTGGGGTCAGCCTCTTCCGTAATGTGCTTG	440.775	436.398
TTGGTCAGGATGTGGCTGAAGAAGTCACAAGAAAAA	1089.74	1393.55
TTTTTCTTGTGACTTCTTCAGCCACATCCTGACCAA	600.98	598.865
ACCACACTTCCCAAGGGTCTCTGGGGCTGCGCGGAG	356.679	403.064
CTCCGCGCAGCCCCAGAGACCCTTGGGAAGTGTGGT	319.819	301.263
TGGGCGCGCTGAGGGAGCTGGGCTTCCCGTACATGA	324.995	317.474
TCATGTACGGGAAGCCCAGCTCCCTCAGCGCGCCCA	362.767	286.849
ACCACACTTCCCAGGAGTCTCAGCGCCCGCGCGGAG	538.183	464.727
CTCCGCGCGGGCGCTGAGACTCCTGGGAAGTGTGGT	337.56	329.504
GAAGTGTGCTCTTCCGGTACCTGCTGTTCGTTGCGC	11576.3	10024
GCGCAACGAACAGCAGGTACCGGAAGAGCACACTTC	2162.94	1723.96
CCTCCAGGAAGCGATAAGTGACTCTGGTGGAGAGAG	1023.22	783.459
CTCTCTCCACCAGAGTCACTTATCGCTTCCTGGAGG	545.204	497.034
CAACTATAACCCCAACTACGGCCAACATCCGAGTGC	473.045	425.351
GCACTCGGATGTTGGCCGTAGTTGGGGTTATAGTTG	614.643	498.252
CTTGGGGTCCCCTCGGGTGGTGGCAGGATGTAGGTA	480.494	473.401
TACCTACATCCTGCCACCACCCGAGGGGACCCCAAG	13183	11889.4
GCCGCGCTTTCCGGAGCTGGTCGCCGAAGCGAACAA	2170.61	1643.72
TTGTTCGCTTCGGCGACCAGCTCCGGAAAGCGCGGC	346.899	303.275
CCAGGAGCGTTTCGGCCGCGGCTTCCTCCTACGGCG	463.687	452.599
CGCCGTAGGAGGAAGCCGCGGCCGAAACGCTCCTGG	371.04	407.643
TACAGTTCCGCTTGCTGTGATTTCAGTTACCCTCAG	3596.36	2717.7
CTGAGGGTAACTGAAATCACAGCAAGCGGAACTGTA	413.214	345.04
CTGTCCGCTACATCCGGGACCTGGGGGACCGCCGAT	10804.9	9928.29
ATCGGCGGTCCCCCAGGTCCCGGATGTAGCGGACAG	1476.56	1251.86
ATGCTGGACGTGGCTGCATAGTATTTCCTAACGGAG	360.555	296.689
CTCCGTTAGGAAATACTATGCAGCCACGTCCAGCAT	403.799	346.256
ATAGACGACCCCAGCCTGTGCACCCTCAGGAAGTAA	323.826	366.792
TTACTTCCTGAGGGTGCACAGGCTGGGGTCGTCTAT	8566.7	7207.82
CAGGCCAAAAAGCTACACCTCAGAGGATGTAGTTCG	333.359	328.561
CGAACTACATCCTCTGAGGTGTAGCTTTTTGGCCTG	2040.48	2093.47
AAAGGGAAGTTGGCGGGAGTTCAAATCCACCGGGGC	575.382	500.049
GCCCCGGTGGATTTGAACTCCCGCCAACTTCCCTTT	355.145	377.775
TTGCCGTAGCCACTTTATCCACTTCCTTTTTCACGA	1278.53	1250.81
TCGTGAAAAAGGAAGTGGATAAAGTGGCTACGGCAA	3241.7	2330.86
AGGCCGCCTACAGGATGTTGGAAACTACAGGGCCCG	2639.51	2118.88
CGGGCCCTGTAGTTTCCAACATCCTGTAGGCGGCCT	3781.27	2696.52
GTGGAGGAACAGCGAGCCGCCTTCCTCCCCGGCCCA	377.814	413.182
TGGGCCGGGGAGGAAGGCGGCTCGCTGTTCCTCCAC	333.854	308.612
CCCAGCCGTATGTGCAGAGTGGGGAGGAAGAGGAGG	409.656	351.894
CCTCCTCTTCCTCCCCACTCTGCACATACGGCTGGG	1032.45	911.099
GACAAGATTGCAGGTGGCAACCCCATCCGGTTTGTT	1402.05	1212.61
AACAAACCGGATGGGGTTGCCACCTGCAATCTTGTC	3219.33	3440.44
CGGGTTGGGCAGGAAGCAGCATGACAGCAGTGGGTC	1895.49	1778.27
GACCCACTGCTGTCATGCTGCTTCCTGCCCAACCCG	2239.16	1950.46
GCCAGGCGGGCGCTGATCCCCAGAACATCCGGGAGC	1171.74	1218.7
GCTCCCGGATGTTCTGGGGATCAGCGCCCGCCTGGC	3296.22	2173.41
GCCGGGAATGCGAGCTCTCCTGCCGGAAGCTGCCCC	862.113	723.322
GGGGCAGCTTCCGGCAGGAGAGCTCGCATTCCCGGC	14723.9	11370.4
AAAGAGGAAATCACGTACCCGAAAATCACATGCACA	652.315	669.896
TGTGCATGTGATTTTCGGGTACGTGATTTCCTCTTT	520.626	511.223
TCCAGGAAGGGGCAGGGGCCTGCTTGTAGGTTTAAA	538.558	501.797
TTTAAACCTACAAGCAGGCCCCTGCCCCTTCCTGGA	359.371	325.126
AAGACAACATCCTGCCGGCACAGCCTGCTGGTTACT	16438.2	10826.1
AGTAACCAGCAGGCTGTGCCGGCAGGATGTTGTCTT	468.523	516.874
CCTGGGGGGCCGGAAGCCCCGCTTCGGCCCCAGCCC	2821.63	2491.06
GGGCTGGGGCCGAAGCGGGGCTTCCGGCCCCCCAGG	4717.23	3558.33
CACCCTCAACTTCCTGACCCATAAACCCCAAGCTAT	5726.62	7038.12
ATAGCTTGGGGTTTATGGGTCAGGAAGTTGAGGGTG	598.089	607.727
AGTTGTGAAACCCCAAAACACAGAAAGGAAGTGGTC	527.115	609.938
GACCACTTCCTTTCTGTGTTTTGGGGTTTCACAACT	11942.3	11813.3
GCAGCATTTCCTGACTTCTTCGCCCCTGTCGTTGCA	6897.76	4526.68
TGCAACGACAGGGGCGAAGAAGTCAGGAAATGCTGC	432.49	463.275
GGCGCGCTCGGGGTTAACCCGGAGCGGAAGGATCCC	381.875	411.422
GGGATCCTTCCGCTCCGGGTTAACCCCGAGCGCGCC	5114.35	4305.85
ATGGGATTCCCGCTGGTTGCACCGAAGGAAGCAAGG	307.833	323.132
CCTTGCTTCCTTCGGTGCAACCAGCGGGAATCCCAT	1380.39	1159.58
AAAGCCATCCCGCGATTGTCAATGGCAGGAAGCCAC	478.314	418.073
GTGGCTTCCTGCCATTGACAATCGCGGGATGGCTTT	11098.8	8433.26
CCAGAGACAACAGCCACTCTCTTCTCCCCATCCGCC	363.868	312.399
GGCGGATGGGGAGAAGAGAGTGGCTGTTGTCTCTGG	461.174	448.814
GCGGCGCTGCAGGCCGAGGTGGGGCCGGAAATGTCA	803.578	779.442
TGACATTTCCGGCCCCACCTCGGCCTGCAGCGCCGC	40151.7	25247.9
TGCCCGAGGGCCGCCGCCTCCGTATTTCCGCGTTTT	429.416	465.798
AAAACGCGGAAATACGGAGGCGGCGGCCCTCGGGCA	1254.02	1104.08
GCCACCGTATTTCCGCGTTTTTCGAGGTAGGCGGGA	3866.26	3623.26
TCCCGCCTACCTCGAAAAACGCGGAAATACGGTGGC	427.778	396.6
GCAGTGCAGGAAGTGCTTTGTCTGGTACAATCCCAA	4086.59	3161.84
TTGGGATTGTACCAGACAAAGCACTTCCTGCACTGC	1721.5	1766.2
CCAGAGCACATCCTACACGCACCCCAACCTGAAAAC	1779.36	1140.88
GTTTTCAGGTTGGGGTGCGTGTAGGATGTGCTCTGG	486.673	360.967
AACAAAGCACTCAATAGTGGCCAAACTACATCCTGG	631.028	538.783
CCAGGATGTAGTTTGGCCACTATTGAGTGCTTTGTT	427.986	406.788
GATTAAGAGGAAGTGTGTGTGATTATTAACGCTGGA	1578.53	1432.5
TCCAGCGTTAATAATCACACACACTTCCTCTTAATC	1135.54	1015.62
AGGCGCCGGAAAAACTACATCTCCCAAAATCCTCGG	534.551	484.501
CCGAGGATTTTGGGAGATGTAGTTTTTCCGGCGCCT	393.493	366.941
TTTACTGAGAGGAAGTGGTTCTTGTAGGTGAAGGTC	1513.42	1451.48
GACCTTCACCTACAAGAACCACTTCCTCTCAGTAAA	2717.46	3248.48
GGTCTCTGCTTCCGGTCCTTGGGGTAGCACCTCTGT	31973.2	20221.2
ACAGAGGTGCTACCCCAAGGACCGGAAGCAGAGACC	3938.71	3511.62
CGGCCTGCAGCAGAACAGCCAGCGCACTTCCTCCTC	512.47	432.079
GAGGAGGAAGTGCGCTGGCTGTTCTGCTGCAGGCCG	1318.5	973.393
CACCTCCTACTTCCCCCCGCTGATAACTACCAACCC	1740.39	1767.11
GGGTTGGTAGTTATCAGCGGGGGGAAGTAGGAGGTG	1109.26	1238.97
CTCACCTCAGGCCTGTGCTGGGGGTGCTTCCTGCTC	445.295	421.377
GAGCAGGAAGCACCCCCAGCACAGGCCTGAGGTGAG	1328.28	1265.24
CAGATTTCCGGCTTCTGAGGAGCTGCCCTACCCCAG	38153.9	23174.5
CTGGGGTAGGGCAGCTCCTCAGAAGCCGGAAATCTG	594.277	463.781
AACACTACACATCCTCTCTTGTTGTAGCTGCTGAAC	3143.94	2732.39
GTTCAGCAGCTACAACAAGAGAGGATGTGTAGTGTT	435.93	413.499
AGGTTCCTGAGGTGGCCGCGTGCTGGTTCCGTTAGC	397.559	502.133
GCTAACGGAACCAGCACGCGGCCACCTCAGGAACCT	367.938	407.118
CAATCAACCCCAATGTGACCCTACAGGCGGAAAAAA	406.31	375.089
TTTTTTCCGCCTGTAGGGTCACATTGGGGTTGATTG	2792.42	2085.85
CTTAGCGGAAGAGGCGTGACCCAGGCGTACCCCAGG	1377.31	1169.46
CCTGGGGTACGCCTGGGTCACGCCTCTTCCGCTAAG	503.955	498.946
GGCTGCGCCGGCTGGGGTGTTCCTCCGACTTCCGGA	1593.83	1492.89
TCCGGAAGTCGGAGGAACACCCCAGCCGGCGCAGCC	2614.38	2159.33
CTCTTTCACAAAGGAAATGGAAACCCCAAAGAGGAC	1287.2	1520.19
GTCCTCTTTGGGGTTTCCATTTCCTTTGTGAAAGAG	1630.99	2009.48
AGGGAACAGGAAATGCAAAAAACTACAAGGGACAAG	12965.8	9008.09
CTTGTCCCTTGTAGTTTTTTGCATTTCCTGTTCCCT	2535.36	2044.86
CTCATCCACGCACGACTCTGCTCCGTTCCGTTCCGA	528.932	448.663
TCGGAACGGAACGGAGCAGAGTCGTGCGTGGATGAG	370.265	325.213
CGGGCCCGTAGATATCACACCCACCCGGAAGTCCTC	736.155	540.639
GAGGACTTCCGGGTGGGTGTGATATCTACGGGCCCG	17716	12661.8
AGAGTGTAGCCGGAGAACTCACATCCTTGTTTACAT	529.395	506.092
ATGTAAACAAGGATGTGAGTTCTCCGGCTACACTCT	624.996	566.59
CCCCTCCCCACACCAGAACAAACCGGATCCTTGCGC	483.328	441.848
GCGCAAGGATCCGGTTTGTTCTGGTGTGGGGAGGGG	2313.38	2260.79
TATTCAGGCTTCCGGGTGATGTTTATGGCCACCCGG	5725.57	4578.02
CCGGGTGGCCATAAACATCACCCGGAAGCCTGAATA	4448.77	3662.36
CACTTCCTCTGTGACTGCAGGTTTCCAACTACAAGC	18733.4	13013
GCTTGTAGTTGGAAACCTGCAGTCACAGAGGAAGTG	497.398	485.765
GGAGCAGGAAGCGTCGCCGGGGGGCCTACAAGGGTA	1807.19	1916.64
TACCCTTGTAGGCCCCCCGGCGACGCTTCCTGCTCC	487.236	483.804
GGTTCCTTGACGTTCGCGGCGTGCCGGACGTGACAA	474.793	481.494
TTGTCACGTCCGGCACGCCGCGAACGTCAAGGAACC	5434.23	4993.8
AGAAAGAATCCGCGAGGCAAACGGAAGTATATAGGA	1595.98	1670.31
TCCTATATACTTCCGTTTGCCTCGCGGATTCTTTCT	8302.9	8694.31
CAGCAGTGGATTTGCAGGAGCAGGCTCCATCCGCAG	573.5	576.49
CTGCGGATGGAGCCTGCTCCTGCAAATCCACTGCTG	336.122	331.221
CCACTGCCGTTGTAGGTAACGCGGACGTGGAAGAAC	424.969	425.363
GTTCTTCCACGTCCGCGTTACCTACAACGGCAGTGG	815.73	839.005
TCTTCTTCCTCCCCCACCCCAAAAGTCACAGGTGAC	1448.44	1242.77
GTCACCTGTGACTTTTGGGGTGGGGGAGGAAGAAGA	389.34	375.279
CTGTGACTTTTGGGGTGGGGGAGGAAGAAGAGAGGG	815.602	647.658
CCCTCTCTTCTTCCTCCCCCACCCCAAAAGTCACAG	630.79	671.439
CCCCCTGAACATCCGGGGCCTTTTAAACGCCCACGG	7655.57	8205.97
CCGTGGGCGTTTAAAAGGCCCCGGATGTTCAGGGGG	1166.8	1091.84
CGAAGTCAGCGCGGCCAGAGAAAGGATGTGATATAG	397.298	373.641
CTATATCACATCCTTTCTCTGGCCGCGCTGACTTCG	2540.24	2637.24
CTTGGGGCTCCTTTCCACCCGCCCCGGAAGCCGGCC	475.87	451.148
GGCCGGCTTCCGGGGCGGGTGGAAAGGAGCCCCAAG	7572.3	7331.75
CGACCGGAACCACTCTGAGGCGCTGCCGTAGACACC	1103.7	1057.99
GGTGTCTACGGCAGCGCCTCAGAGTGGTTCCGGTCG	508.337	475.517
AGGCCCGGATACCCGCCCCCAAATCCGCGTCCACAA	584.409	585.084
TTGTGGACGCGGATTTGGGGGCGGGTATCCGGGCCT	563.624	574.418
GTGCCTCACCGCTTCCGGCGCTGCGCGATGACGTCA	15712.2	16087.6
TGACGTCATCGCGCAGCGCCGGAAGCGGTGAGGCAC	2221.07	2423.82
TTATTTCCGGTGTTGATCTTTTTATTGGTACCAGGC	42987.8	38435.1
GCCTGGTACCAATAAAAAGATCAACACCGGAAATAA	4783.79	2975.88
TAGGCGGAAAGCCCGCTAGCCTAAATCACAGAGGGT	354.892	322.733
ACCCTCTGTGATTTAGGCTAGCGGGCTTTCCGCCTA	438.411	439.354
CTCTGCTTCCTGTCTTTGAATGCCTCTGTGATTTTC	13431.7	6781.1
GAAAATCACAGAGGCATTCAAAGACAGGAAGCAGAG	796.45	691.848
GCTGAGGGCGCCGGCAATCGAGTGGCTTCCTGGCCA	475.077	373.574
TGGCCAGGAAGCCACTCGATTGCCGGCGCCCTCAGC	565.59	578.839
CTACAGGAAGTTCGAACTGGGCGGAGCCCACTGCAG	5909.84	4976.3
CTGCAGTGGGCTCCGCCCAGTTCGAACTTCCTGTAG	1131.12	994.042
CTCGACAGGGCGCGGAAGGGAGCGGAGGGCGCGCCC	335.098	286.209
GGGCGCGCCCTCCGCTCCCTTCCGCGCCCTGTCGAG	341.277	321.637
ACCTTCGCCGCTGTCCCCAGCCTCTTCCTGTCCCGG	1130.58	964.093
CCGGGACAGGAAGAGGCTGGGGACAGCGGCGAAGGT	2758.15	2674.14
AAAAATATCACACTAGCTAGGGCAGGAAGTGGGTGG	1051.49	940.833
CCACCCACTTCCTGCCCTAGCTAGTGTGATATTTTT	19342.9	22439.4
CTCCGTGCCACTACAGCCACTTCCTGCCTTGAAAAC	13336.9	9099.58
GTTTTCAAGGCAGGAAGTGGCTGTAGTGGCACGGAG	7459.99	7243.65
CCGGGCTGCGGAAGGCGGGAACTCTGCTGTTCGCGG	362.726	351.956
CCGCGAACAGCAGAGTTCCCGCCTTCCGCAGCCCGG	404.257	354.508
AAGGAACTGTCGTAAGAGAAGGAAGTGCTATCCACT	527.891	494.675
AGTGGATAGCACTTCCTTCTCTTACGACAGTTCCTT	2453.6	2480.45
GCCCCGCCTACAGAGGAGGGTACCCCGCCGGAAGCC	473.227	483.64
GGCTTCCGGCGGGGTACCCTCCTCTGTAGGCGGGGC	13697.2	11603.3
CCGGTTCCCAGAGAGCAGGGGGCTTCCGGCGGGGTA	2589.61	2201.62
TACCCCGCCGGAAGCCCCCTGCTCTCTGGGAACCGG	1902.04	2009.67
GAGAGAGGCAGGAAGTGTTGTGCTTATTGTTTGAGC	3388.47	2330.44
GCTCAAACAATAAGCACAACACTTCCTGCCTCTCTC	4231.43	3838.6
AACTACTGCAGCTTCAAAATCCGGATGCGCCGGTAT	766.222	584.244
ATACCGGCGCATCCGGATTTTGAAGCTGCAGTAGTT	4597.77	3523.06
TGCAATCAGGAAGCCTGCCCCTCTAGAACCCCAAAA	498.358	468.866
TTTTGGGGTTCTAGAGGGGCAGGCTTCCTGATTGCA	576.31	523.234
GTGGCTGCTGTGCTCAGGCTGTTCTTTCCTGTTGCT	372.988	356.277
AGCAACAGGAAAGAACAGCCTGAGCACAGCAGCCAC	777.817	667.676
TCGCACTGTCTGTCGTTCTCTCCTTCCTGTCAGCTG	1091.74	941.138
CAGCTGACAGGAAGGAGAGAACGACAGACAGTGCGA	2258.1	1583.06
GCCACGGTGGCTGCTATTTCTGCCGCTTCCTGTTCC	988.249	972.813
GGAACAGGAAGCGGCAGAAATAGCAGCCACCGTGGC	6962.54	5511.28
CAGGCTGCTTCCGGCGCGCGGCAGAGCGGCCAGAGC	17927.8	13926.1
GCTCTGGCCGCTCTGCCGCGCGCCGGAAGCAGCCTG	811.597	641.391
AGCCGGAGGCGGAAGGAGCAGCGCTACCGAAGCGTC	872.913	704.527
GACGCTTCGGTAGCGCTGCTCCTTCCGCCTCCGGCT	649.075	490.453
AGGGTGGCGGCAGAGCCATGGACTTCCGGTCCCTGC	13967.1	12670.8
GCAGGGACCGGAAGTCCATGGCTCTGCCGCCACCCT	18046.7	14931
CAAGGTTGAGCACACACCACCCTTCCGGAGCAGCTC	634.349	589.116
GAGCTGCTCCGGAAGGGTGGTGTGTGCTCAACCTTG	677.965	495.429
AAGAGCTCAGCACATACCCACTTCCTCCCACAGTGC	1926.16	1776.25
GCACTGTGGGAGGAAGTGGGTATGTGCTGAGCTCTT	1527.13	1783.09
CTGTGCTGTCATGTGACGGAGGCCGGAAGGCAGGTC	548.228	488.692
GACCTGCCTTCCGGCCTCCGTCACATGACAGCACAG	7476.77	6739.55
CATAGACCGGATGCCTCGTCAACGACAGAAACCAAT	8649.91	6261.65
ATTGGTTTCTGTCGTTGACGAGGCATCCGGTCTATG	2162.45	1890.63
ACGTACGGGATGTGGGAGGTTTGTTTTGACAACACC	645.586	718.154
GGTGTTGTCAAAACAAACCTCCCACATCCCGTACGT	505.661	425.158
GCCGGGCACTTCCTGTGGAGGCCGAAGCGGGTGCGC	17176.2	11076.1
GCGCACCCGCTTCGGCCTCCACAGGAAGTGCCCGGC	1209.98	1100.5
CTCCTACGGCGACACGCCTAGCAGACGGCGGAAGGC	370.908	330.835
GCCTTCCGCCGTCTGCTAGGCGTGTCGCCGTAGGAG	3672.5	3907.86
GCAGGACTTCCTGTGTTGTGCTAACCCCAAATTACA	22084.6	17354.1
TGTAATTTGGGGTTAGCACAACACAGGAAGTCCTGC	1152.92	1137.31
GCCCCCAACTCCCAGACACAGCCCCTTCCTCCTCCC	409.501	417.959
GGGAGGAGGAAGGGGCTGTGTCTGGGAGTTGGGGGC	788.358	652.955
GACGGAGGATGTGTAGTTCTGTCTCCTTACGGCCTC	497.389	480.761
GAGGCCGTAAGGAGACAGAACTACACATCCTCCGTC	425.912	459.175
CCCTTCCGCGTGGGTTGCACCTGCTAATCACAGAGC	1660.61	1749.1
GCTCTGTGATTAGCAGGTGCAACCCACGCGGAAGGG	329.197	340.004
GCCACTTCCTGGAAAACAGTAATTATCACACGTCTC	10620.4	7945.67
GAGACGTGTGATAATTACTGTTTTCCAGGAAGTGGC	495.433	496.202
AATCCCGGAAACGCGGATTCAGCGGAGCGCGGCGAC	7670.81	4074.5
GTCGCCGCGCTCCGCTGAATCCGCGTTTCCGGGATT	1197.83	1005.24
CCTGCTGCTTCCGCCCGGAGTTGTTGAGGGCTCCAG	8212.77	6023.54
CTGGAGCCCTCAACAACTCCGGGCGGAAGCAGCAGG	659.624	545.812
AGCTTGCTTCCTGTCCCCAAAACTCACAGCACACGG	15536.9	14692.3
CCGTGTGCTGTGAGTTTTGGGGACAGGAAGCAAGCT	845.747	614.378
GAGACTCAAAGCTACACCTTCCCACTTCCTGCAGCC	1900.56	1784.73
GGCTGCAGGAAGTGGGAAGGTGTAGCTTTGAGTCTC	2805.82	2709.16
CACTCCCCTCCCGAGGTCACACTTCCGGCGGCCACC	7964.52	7155.1
GGTGGCCGCCGGAAGTGTGACCTCGGGAGGGGAGTG	9893.62	8306.8
AATACCCTCTGGTGGCCGCCGGAAGTGTGTCGGCGG	3122.23	2162.01
CCGCCGACACACTTCCGGCGGCCACCAGAGGGTATT	21193.6	16255.1
CCTCCCGGCTTCCGTTCCTTGCCCACCTCCTTCTCG	5205.04	5268.56
CGAGAAGGAGGTGGGCAAGGAACGGAAGCCGGGAGG	552.997	540.583
TTTCTGACTTCCTGTGTGCTTCAGAAACCCCAATGA	25116.1	19897
TCATTGGGGTTTCTGAAGCACACAGGAAGTCAGAAA	1893.59	1656.89
GATATGCAGAAATCCAACCTACAGGAAGGTGAGTCA	415.976	402.651
TGACTCACCTTCCTGTAGGTTGGATTTCTGCATATC	1491.94	1588.41
AGAGAGACCAGCGGCTGTTTCCGCCCACTCGTCCCA	1900.68	1534.08
TGGGACGAGTGGGCGGAAACAGCCGCTGGTCTCTCT	1135.42	1031.53
CTGCCCAGCCACTTCCTGCCCAACCCCAGACTGACA	16303.5	13953
TGTCAGTCTGGGGTTGGGCAGGAAGTGGCTGGGCAG	2055.88	1910.42
GAAAAATGAAGTTTCCGCAGTAACCCCAACACAGCC	1482.22	1324.73
GGCTGTGTTGGGGTTACTGCGGAAACTTCATTTTTC	492.51	537.66
CAACTTCCGGGGCCGGTTGCCTGGCAACAGCAGGAG	34990.8	22807.4
CTCCTGCTGTTGCCAGGCAACCGGCCCCGGAAGTTG	675.822	607.874
GAGGTGCCGGAAGCCAGTAGGTGCTTTTGGGTGCTA	1879.59	1655.7
TAGCACCCAAAAGCACCTACTGGCTTCCGGCACCTC	1378.12	1205.11
GTGTTTATCACACGCGGGCCCTCAGGAAGTGCATCA	452.354	387.416
TGATGCACTTCCTGAGGGCCCGCGTGTGATAAACAC	8581.26	6288
TGAGGAATGTTTTCCTGGGGCTGAGGGGCCAGGGTG	385.304	396.564
CACCCTGGCCCCTCAGCCCCAGGAAAACATTCCTCA	408.313	408.756
CCACACTGCCCCCCAAGGCGTTTCCGGGTTTTGAGG	2570.72	2402.81
CCTCAAAACCCGGAAACGCCTTGGGGGGCAGTGTGG	3858.29	4176.62
CCCCCGTGTCGTCCGCCCATGCTAACTTCCTGCCGG	2117.5	1717.39
CCGGCAGGAAGTTAGCATGGGCGGACGACACGGGGG	6808.23	4680.59
AGGGACTTCCGGTGACCAGAGCACTAGCGCCGTAAA	55657.8	46436.2
TTTACGGCGCTAGTGCTCTGGTCACCGGAAGTCCCT	2071.93	1917.51
GGACAAGGGCCTGCAGCACAGGAAAAGATTTACCAA	386.316	312.483
TTGGTAAATCTTTTCCTGTGCTGCAGGCCCTTGTCC	1343.54	1117.66
CCTGTCCTGATCGCGGCGAATAACATTTCCTACAGC	596.081	518.784
GCTGTAGGAAATGTTATTCGCCGCGATCAGGACAGG	536.013	474.227
CCCCAGCGGATTTCCAGCGTACGCACAAGTTCCGCC	578.255	505.908
GGCGGAACTTGTGCGTACGCTGGAAATCCGCTGGGG	533.041	541.32
CCAAACGCTTCCCGGTACGTGTTGCTGCGAGAACCC	931.494	807.573
GGGTTCTCGCAGCAACACGTACCGGGAAGCGTTTGG	309.999	322.102
CTGAGGGTGACTGAGCGGGGCCAGCCGGAAGGGCGG	449.146	373.524
CCGCCCTTCCGGCTGGCCCCGCTCAGTCACCCTCAG	5859.5	6212.58
AATTGAGACAGGAAATGTTGGTTTGGGGTCAGGCAC	5965.9	5400.57
GTGCCTGACCCCAAACCAACATTTCCTGTCTCAATT	4945.28	5256.03
AGTAGAGGAGGAAGTTAAATGTAGTTTTCTGGGTGG	736.162	609.75
CCACCCAGAAAACTACATTTAACTTCCTCCTCTACT	804.406	642.803
CTAACTGAGGGTGTTGTTACACAGGATGATTCTTAG	398.558	362.375
CTAAGAATCATCCTGTGTAACAACACCCTCAGTTAG	981.814	895.096
AACAGGAAGTGGTCTTAGAGATCATGGGGTTCAGAG	7396.73	7818.17
CTCTGAACCCCATGATCTCTAAGACCACTTCCTGTT	2777.02	2545.25
AGACTCCATCCGCCATGTTGGATGCCGTAGATTCGC	2438.44	1660.26
GCGAATCTACGGCATCCAACATGGCGGATGGAGTCT	331.036	323.618
ACATGAGGAAACTGAAGCATAGAGAGGGTGGATAAC	390.297	356.939
GTTATCCACCCTCTCTATGCTTCAGTTTCCTCATGT	661.596	602.2
CTTAAAACCCCAACACAATAACACCAGAGGAAATGA	526.208	471.078
TCATTTCCTCTGGTGTTATTGTGTTGGGGTTTTAAG	8648.25	9022.22
GGCACAGCTTGTAGCCAGAGGGAGGAAGAGAGAGGA	354.457	382.735
TCCTCTCTCTTCCTCCCTCTGGCTACAAGCTGTGCC	876.594	820.753
GGTGGACCTGTGATTTGCAACACAGGAAGAGGTGGC	946.718	708.271
GCCACCTCTTCCTGTGTTGCAAATCACAGGTCCACC	6689.37	7372.24
GCCGCCTCTTCCTGTGTTGCAAATCACAGGTCCACC	9757.83	8124.72
GGTGGACCTGTGATTTGCAACACAGGAAGAGGCGGC	1263.16	1116.23
ATAGTCTCTTCCTGTGTTGCAAATCACAGGTCCACC	7863.37	6475.28
GGTGGACCTGTGATTTGCAACACAGGAAGAGACTAT	642.236	608.144
CGGCCTCGCGGCATGGGCAGTATCCGCCGCCATCCA	463.64	454.009
TGGATGGCGGCGGATACTGCCCATGCCGCGAGGCCG	457.693	396.895
CTTACGGCCTCGCGCCATGGGCAGTATCCGCCGCCA	327.797	319.219
TGGCGGCGGATACTGCCCATGGCGCGAGGCCGTAAG	480.398	457.295
CAGAGCAGAGAGGAAGTGGTGGTGGCAACAGTCCCA	2247.29	2675.48
TGGGACTGTTGCCACCACCACTTCCTCTCTGCTCTG	1708.15	1953.01
CTGTCCAGCCCAGAGAGGCCCCGGAAAGCCAGTGCC	354.451	347.049
GGCACTGGCTTTCCGGGGCCTCTCTGGGCTGGACAG	658.997	667.854
AAATGTAGCCCGGAACCAAGTGTGCGCTGACGACTC	412.647	369.209
GAGTCGTCAGCGCACACTTGGTTCCGGGCTACATTT	363.493	372.64
CTGACTTGTTGTAGTCTCTGCCACTTCCTGGGGTGT	660.73	735.541
ACACCCCAGGAAGTGGCAGAGACTACAACAAGTCAG	2886.95	2397.36
ATGAACCACTTCCTGTGTGTTCCCAGAGAGGTCAGG	25075	27954.6
CCTGACCTCTCTGGGAACACACAGGAAGTGGTTCAT	2689.88	2240.43
AGGCCGTGCAGGAAATGAGACCTACAGCCACGTCAC	3811.99	2319.74
GTGACGTGGCTGTAGGTCTCATTTCCTGCACGGCCT	2060.41	1564.52
ATAGACGCGTGGATTTGTTTTTAAACATCCTGAGCA	369.634	382.75
TGCTCAGGATGTTTAAAAACAAATCCACGCGTCTAT	661.238	651.603
GCCGCCGTAGATTCGACACAAAACCCGGAAGGACCC	529.898	486.779
GGGTCCTTCCGGGTTTTGTGTCGAATCTACGGCGGC	7401.36	7310.29
CACGCTTGCTATCACAAAAAGGAAATGCATCTGCAG	535.8	503.014
CTGCAGATGCATTTCCTTTTTGTGATAGCAAGCGTG	3391.15	3439.16
CAAGTGTGTTGTCTCCTCTTATTTCCGGGTCTGTCA	2016.19	1841.65
TGACAGACCCGGAAATAAGAGGAGACAACACACTTG	4440.05	3234.43
CTCCAGGGACTACAGCGGGAGAGGAAATAGCCACCA	514.598	559.519
TGGTGGCTATTTCCTCTCCCGCTGTAGTCCCTGGAG	3630.69	3152.31
TGATGTAGAATCCGCTCGGCTTCCGGCGAGGGTGGG	4156.02	3044.87
CCCACCCTCGCCGGAAGCCGAGCGGATTCTACATCA	3110.38	2575.75
GGGCTTGAACGCCATGTTTGAAGCGGGCGGAAAAAA	289.081	308.352
TTTTTTCCGCCCGCTTCAAACATGGCGTTCAAGCCC	4394.92	4069.87
CTCCTAGTGGGGCGCAGGGACAGGAAGCAGGGTTTA	1141.63	1018.61
TAAACCCTGCTTCCTGTCCCTGCGCCCCACTAGGAG	9866.64	9355.72
CTGCTTGAGGGTGGAGGGGAGCTTCCGAAGGAGGCC	536.401	478.806
GGCCTCCTTCGGAAGCTCCCCTCCACCCTCAAGCAG	304.082	289.372
AGCGTATGAACGACAGGAACTTCCGGGTTTTAAAGA	6816.9	5056.03
TCTTTAAAACCCGGAAGTTCCTGTCGTTCATACGCT	5973.6	4953.21
ATCAGGGGAAACGGCCAAGGTGGCGGGAGTCTCTTC	389.537	328.893
GAAGAGACTCCCGCCACCTTGGCCGTTTCCCCTGAT	318.467	304.374
GGTTTCCGGGTGAAAAAAAAAAAAAAATCCACGCCA	15187.2	14407.2
TGGCGTGGATTTTTTTTTTTTTTTCACCCGGAAACC	446.016	460.258
AACCTGCAGACTTCCTGCCATGTGACAACAGGGTCT	9577.83	9116.25
AGACCCTGTTGTCACATGGCAGGAAGTCTGCAGGTT	1063.83	749.145
GGCGGGGCGCGGGCGCAGCTCCGTTTCCGGTGGCTC	7203.34	5035.85
GAGCCACCGGAAACGGAGCTGCGCCCGCGCCCCGCC	9938.56	8753.83
CTTCTGGCGGAAGCGGCACAAGGCGCAGTACAGCGC	2174.17	2005.75
GCGCTGTACTGCGCCTTGTGCCGCTTCCGCCAGAAG	828.691	700.303
CTGCACTTCCGGTCAGGCGGTCGGGCTGAGGGGCCC	36568	27315.6
GGGCCCCTCAGCCCGACCGCCTGACCGGAAGTGCAG	5028.64	4750
CACCTCCCACTCAGCACAGAGTTTCCTGGTGTTTTA	767.542	627.712
TAAAACACCAGGAAACTCTGTGCTGAGTGGGAGGTG	482.862	453.293
GAGACTCCCGCCACCTTGGCCGTTTCCCCGGCTCCA	332.776	324.906
TGGAGCCGGGGAAACGGCCAAGGTGGCGGGAGTCTC	301.5	274.897
GCCCACTTCCTGCCGTAAGAGAAATCCACTAACACA	33848.1	25988.8
TGTGTTAGTGGATTTCTCTTACGGCAGGAAGTGGGC	845.825	683.108
CCACTAGCAGGAAAACGGGCCGAGGGACCCCAAGCA	503.754	481.065
TGCTTGGGGTCCCTCGGCCCGTTTTCCTGCTAGTGG	311.247	333.855
TCAAAGCGGCGGGGTTTCATTTCCTGTTCCTGAACA	12342.2	9134.7
TGTTCAGGAACAGGAAATGAAACCCCGCCGCTTTGA	6095.32	5842.39
TGCTCACATCCTCTGCAGCTTTGAGGGTGCCATCAC	4550.94	3964.14
GTGATGGCACCCTCAAAGCTGCAGAGGATGTGAGCA	432.605	382.702
ACAGGAAATGTTAGAGGTTGAGTTAGAGGTTATGAG	628.782	594.291
CTCATAACCTCTAACTCAACCTCTAACATTTCCTGT	1186.15	1249.47
ACCAGAACAGGAAATGTTAGTGCTTGAGTTAACGGT	4300.19	3979.75
ACCGTTAACTCAAGCACTAACATTTCCTGTTCTGGT	3540.06	3069.45
CCTTCCTCCGCTTTCGGTGCCTGTTTCCGCCTCCAA	1716.29	1597.22
TTGGAGGCGGAAACAGGCACCGAAAGCGGAGGAAGG	2193.99	2057.81
AGGTACAACACCAGACGGTAGGCCAGGAAATCGCAG	407.051	361.475
CTGCGATTTCCTGGCCTACCGTCTGGTGTTGTACCT	4871.59	5163.67
ACACAGGAAGCAAAAGTTAAGCTATAAAACCCTCAA	1718.97	1631.49
TTGAGGGTTTTATAGCTTAACTTTTGCTTCCTGTGT	596.743	544.714
ATTTGCTGCGACCCTCAGGCGCTATCCGCTGCCGGG	296.417	332.129
CCCGGCAGCGGATAGCGCCTGAGGGTCGCAGCAAAT	336.074	343.127
CTCCCGGGCCGAATCCGCGCGTTTCCGGCGCGCTCC	4355.85	3392.17
GGAGCGCGCCGGAAACGCGCGGATTCGGCCCGGGAG	6994.83	4867.13
TAATACAGTTCTGGTTAAAGGAAGCTCATTTTTTTC	487.69	455.806
GAAAAAAATGAGCTTCCTTTAACCAGAACTGTATTA	1109.84	770.063
AATAAACAGGAAGGTCTCTTGGAGCTGTGCTCTTGG	938.353	790.681
CCAAGAGCACAGCTCCAAGAGACCTTCCTGTTTATT	548.331	459.811
CCGCGGCGGAACCCGAGGGCGGCGGCAGCGGATTCC	352.351	355.167
GGAATCCGCTGCCGCCGCCCTCGGGTTCCGCCGCGG	590.932	581.95
GGCTAAAGTGATTGGGGGTTGGATCCGGCGCGTGAC	468.079	464.311
GTCACGCGCCGGATCCAACCCCCAATCACTTTAGCC	408.526	423.384
GAGGAAAAAGGAAACAGAAACTCCGAAACTTGCGCC	487.28	467.803
GGCGCAAGTTTCGGAGTTTCTGTTTCCTTTTTCCTC	531.363	480.778
CCCTTGCCAGAGGAAGCCACTGCCACCGAAGAAGCA	372.449	439.539
TGCTTCTTCGGTGGCAGTGGCTTCCTCTGGCAAGGG	469.756	406.951
ATGTTATTGTAGCTTCAAATTTCCTCTTGGCAAGCC	768.882	669.591
GGCTTGCCAAGAGGAAATTTGAAGCTACAATAACAT	396.551	369.553
AGGCAGCACAGGAAGTTATAACTACATGTACACTTG	4246.64	3265.77
CAAGTGTACATGTAGTTATAACTTCCTGTGCTGCCT	3350.63	2584.19
GTCAGGCAGCTGTGCTCTTGCACGGAAGTCTTTAAT	512.396	472.274
ATTAAAGACTTCCGTGCAAGAGCACAGCTGCCTGAC	4381.52	2754.16
TCTGTAGGTTTACCTGTTCTGGATATTTCCTGTAAA	980.244	720.086
TTTACAGGAAATATCCAGAACAGGTAAACCTACAGA	2490.93	2196.61
ACTGGGGCTGAGACACAGAAGGGAAAGGATGTGACC	437.882	404.845
GGTCACATCCTTTCCCTTCTGTGTCTCAGCCCCAGT	4765.13	3779.64
CGGCGGAAGGCGGACTCTCGCGGGAGCTACAAAGAG	465.899	483.6
CTCTTTGTAGCTCCCGCGAGAGTCCGCCTTCCGCCG	436.986	368.455
AACTGGGCGGAAAGAACGGCTAAGCGCAAGCTGCCG	545.157	468.023
CGGCAGCTTGCGCTTAGCCGTTCTTTCCGCCCAGTT	314.201	360.783
CAACTCCGGCGCCCTCAGGCCACTTCCGCCTATGTA	4590.36	4702.46
TACATAGGCGGAAGTGGCCTGAGGGCGCCGGAGTTG	6291.17	5878.12
CAAAGCTACCAAAAAGCTACCAGAGAACGGAAGAGA	442.204	363.382
TCTCTTCCGTTCTCTGGTAGCTTTTTGGTAGCTTTG	6787.52	5614.93
TATAATTTACGGCTGGGTGTTTCCTGTTTTTTTGCA	1545	1466.68
TGCAAAAAAACAGGAAACACCCAGCCGTAAATTATA	1831.72	1780.84
GGCGGAAGCTGCCGCTGCCTTGCGCCCCCTCACACG	1096.07	890.858
CGTGTGAGGGGGCGCAAGGCAGCGGCAGCTTCCGCC	830.227	734.835
CTCGGCCAGGAAGCACTGAGCCACTTCGGCATCGCA	590.934	484.099
TGCGATGCCGAAGTGGCTCAGTGCTTCCTGGCCGAG	407.416	396.495
CTTCAGGAGACAACAGTTCTCAGGCTTCCTCCCTTC	352.673	375.824
GAAGGGAGGAAGCCTGAGAACTGTTGTCTCCTGAAG	423.569	380.311
AGCCAGCTCTGGTGAAGGGAGGAAGCCTGAGAACTG	341.605	310.362
CAGTTCTCAGGCTTCCTCCCTTCACCAGAGCTGGCT	921.81	958.462
CCCCGTTACGCCCATCCGGCTCCCGAATAGGGCGTC	2608.09	2369.15
GACGCCCTATTCGGGAGCCGGATGGGCGTAACGGGG	549.879	387.71
TACCTAGACCCTTTCCGCCCTTACCGTGGCCAGACA	1603.19	1551.56
TGTCTGGCCACGGTAAGGGCGGAAAGGGTCTAGGTA	364.976	393.409
ATGACCGATCAACCCCAAAGGCCGGAAATGCGTCAG	4024.17	3602.54
CTGACGCATTTCCGGCCTTTGGGGTTGATCGGTCAT	26158.7	18237.6
ACAGCTCACACAGGAAATACAAACCTTAAAAAGCAA	5484.15	4943.41
TTGCTTTTTAAGGTTTGTATTTCCTGTGTGAGCTGT	2875.82	2558.31
CTTTGCTGCAGGATGTTCTAACTACAAGCCCAGGAG	1473.71	1188.49
CTCCTGGGCTTGTAGTTAGAACATCCTGCAGCAAAG	1125.94	925.865
TGCAGCCGCCGCGTCCGGTCCAGCCCCAGGGCCATG	5076.31	4608.27
CATGGCCCTGGGGCTGGACCGGACGCGGCGGCTGCA	576.095	491.966
ATCTCAACTAGGAAATGTTTTTGTGACCAAAAAGGG	507.888	369.519
CCCTTTTTGGTCACAAAAACATTTCCTAGTTGAGAT	543.378	494.509
TAAGTGAATTTCCTGCCCGCCTCCGCCTACAGCGTA	8915.18	8101.92
TACGCTGTAGGCGGAGGCGGGCAGGAAATTCACTTA	677.183	584.435
TATGTGGAGTAATCGCCTTCAGTTTCCTGGTTCTGA	579.374	561.588
TCAGAACCAGGAAACTGAAGGCGATTACTCCACATA	782.424	612.776
ACCACCCACTTCCCGCGCAGTTCCAAACGGCGACCA	3013.21	3634.87
TGGTCGCCGTTTGGAACTGCGCGGGAAGTGGGTGGT	327.113	331.663
CCCTCAGCGGAAGTGGAAGCTGTAGTTTCCAAAGGC	7588.92	7435.16
GCCTTTGGAAACTACAGCTTCCACTTCCGCTGAGGG	4171.9	2342.83
CACCCTGCCACTTCCCTAAACTCCCCGCGCAGGCCG	1049.36	1146.49
CGGCCTGCGCGGGGAGTTTAGGGAAGTGGCAGGGTG	320.605	321.116
GGCGCGCGAGACCCTCAGACAGCGGAACTGGAGCCC	366.069	331.152
GGGCTCCAGTTCCGCTGTCTGAGGGTCTCGCGCGCC	1893.48	1948.99
TGACTTCCGGTCCGTAGTGGGGCCTTCGGTGGGAGT	35784.4	26556.6
ACTCCCACCGAAGGCCCCACTACGGACCGGAAGTCA	4256.44	3659.59
ATCGACTACCGAATCTGCAGACGTGCGCGGAAATGG	482.055	373.701
CCATTTCCGCGCACGTCTGCAGATTCGGTAGTCGAT	9322.44	10756
ACAGAGCAGGAAGCAGCCCTCACCTCAGATGAAGCA	2364.04	2356.09
TGCTTCATCTGAGGTGAGGGCTGCTTCCTGCTCTGT	850.492	765.592
CCCTCAGCGGCCTCCACAGAGCAGGAAGCAGCCCTC	647.216	562.008
GAGGGCTGCTTCCTGCTCTGTGGAGGCCGCTGAGGG	6706.87	7437.4
CAGTGGCAGTAGCCGTTTGGCCCTTCCTGCCCTGGG	881.679	781.129
CCCAGGGCAGGAAGGGCCAAACGGCTACTGCCACTG	731.389	617.02
CATTATTAACCTTCCGGCAAATCCCCAGAGCCGCCA	2458.28	1767.5
TGGCGGCTCTGGGGATTTGCCGGAAGGTTAATAATG	382.901	334.204
GCACCGTACCCGGAACTGCTCCCTCCCGCTGGCGCA	580.389	584.755
TGCGCCAGCGGGAGGGAGCAGTTCCGGGTACGGTGC	563.24	481.045
TTCAGGAAATGCAAACGGCTGCAGAGACTGCAGAGG	1219.79	863.191
CCTCTGCAGTCTCTGCAGCCGTTTGCATTTCCTGAA	539.471	559.021
TGGGACTCTCAGCCCCAGAAGGCAGGAAATAGTGGC	819.633	641.983
GCCACTATTTCCTGCCTTCTGGGGCTGAGAGTCCCA	15222	14932.6
CGCCGAACTTCCGGCAGTAAATTCCGTGGATTCCCG	27066.5	20431.4
CGGGAATCCACGGAATTTACTGCCGGAAGTTCGGCG	2703.52	2139.89
CCCCTGCAGGCCGCCGCTGCGCCCGTGCATCCGTCA	358.031	346.596
TGACGGATGCACGGGCGCAGCGGCGGCCTGCAGGGG	422.403	412.262
AGCTGTTCCGCCACGCTCGGCGTGGGCCGAGGTGGG	488.786	423.878
CCCACCTCGGCCCACGCCGAGCGTGGCGGAACAGCT	385.174	330.229
AAGATGGCGGGCGCTGAGCCGCCCACTTCCCCCTCC	320.673	395.445
GGAGGGGGAAGTGGGCGGCTCAGCGCCCGCCATCTT	877.082	788.349
CAGAGTGGCTTGATGGTTTTGTGTTAGTCTTCCTGC	551.683	601.263
GCAGGAAGACTAACACAAAACCATCAAGCCACTCTG	453.177	356.107
AGCGCCTTACCCTCGGCACACCCATTTCCTGACCCC	623.714	623.443
GGGGTCAGGAAATGGGTGTGCCGAGGGTAAGGCGCT	2058.21	1652.98
ACAAAGAAACCTACATCCTAAGCCACCGAATACAGC	591.588	588.709
GCTGTATTCGGTGGCTTAGGATGTAGGTTTCTTTGT	512.05	506.701
CATGTGCTTCCGGCTTGATCTGTCGTTATTCTGGTT	13382.6	8938.08
AACCAGAATAACGACAGATCAAGCCGGAAGCACATG	1489.01	1286.48
CCACTTATCGCGAGAACGCGGAGTCCTGCGGATGGC	402.668	360.109
GCCATCCGCAGGACTCCGCGTTCTCGCGATAAGTGG	938.8	792.134
AGCTGGCTGTGCTCAGGGTGGAAACAGGAAGAGAAA	476.456	471.696
TTTCTCTTCCTGTTTCCACCCTGAGCACAGCCAGCT	9019.85	8399.47
AGGTTAAGTGAGGTTTCTCTTCCTGTTTCCACCCTG	1578.07	1666.54
CAGGGTGGAAACAGGAAGAGAAACCTCACTTAACCT	1884.42	1564.56
AGCTTTACGGCAGTGTGCGCCCCGGAAGCCTGAAGC	701.688	596.258
GCTTCAGGCTTCCGGGGCGCACACTGCCGTAAAGCT	5231.54	5374.99
CGGGACAGCGGGCGGACTCAGCCCAGGAAGCGGCAG	373.345	445.028
CTGCCGCTTCCTGGGCTGAGTCCGCCCGCTGTCCCG	3328.79	2751.42
GCCGGAAGCCACGCAGGGCCACGTCTGGGGTTCTGA	1041.14	1079.52
TCAGAACCCCAGACGTGGCCCTGCGTGGCTTCCGGC	757.425	671.305
TCCCCTGTCTTCCGGAGGCTGGGGCGCAGCGGCGCA	3426.28	3129.13
TGCGCCGCTGCGCCCCAGCCTCCGGAAGACAGGGGA	398.502	314.425
TGTCCACCTCTACGGAAGTGCGCCGCTGTCCGCCAG	951.08	865.049
CTGGCGGACAGCGGCGCACTTCCGTAGAGGTGGACA	1930.02	1473.51
CAGGAGAACCTACAATGCACCGAAACTTCCGCCCCC	1182.14	994.518
GGGGGCGGAAGTTTCGGTGCATTGTAGGTTCTCCTG	2585.78	2875.21
CCAGCGCCGAGGTACAACCTCGGCACTTCCGCCCGC	2287.36	1580.52
GCGGGCGGAAGTGCCGAGGTTGTACCTCGGCGCTGG	4752.67	5460.24
CTCCCCAGGATGAGGGTCCCAGGGCTTACTCGCGCC	331.335	403.829
GGCGCGAGTAAGCCCTGGGACCCTCATCCTGGGGAG	350.253	379.362
ACCCCAAAGATTCCTGTTGGTGCTCTGGGTCACAGG	325.571	326.382
CCTGTGACCCAGAGCACCAACAGGAATCTTTGGGGT	366.192	397.562
TACCAACAGGAATCTTTGGGGTCTAAACAGCAAACA	435.13	400.995
TGTTTGCTGTTTAGACCCCAAAGATTCCTGTTGGTA	460.524	417.947
CCGCCTTTCCGGAGCGCGGGCGCGCCGTGGCGGGAG	2816.81	2397.2
CTCCCGCCACGGCGCGCCCGCGCTCCGGAAAGGCGG	354.452	353.609
ATAGACCCAGCCCGTCCGGTAACCGTGCTCCTCGAT	453.878	436.968
ATCGAGGAGCACGGTTACCGGACGGGCTGGGTCTAT	303.189	351.443
TCCCTCCGCTGCCGCGGGCCGGAACTTTTGTCGATA	428.032	456.093
TATCGACAAAAGTTCCGGCCCGCGGCAGCGGAGGGA	1926.18	2292.24
ACCTCATCCTGCTGTTCTTGTGTGTCGTTGAGCAGT	2836.1	2364.9
ACTGCTCAACGACACACAAGAACAGCAGGATGAGGT	419.775	438.095
GCAGGACTCCAGGAAGCCCGCGCAGCCGCCAAAAGC	552.381	511.891
GCTTTTGGCGGCTGCGCGGGCTTCCTGGAGTCCTGC	684.081	587.827
CACCCAAGGATATGCTTTTTTTTGGCAAGTCACATC	604.141	612.228
GATGTGACTTGCCAAAAAAAAGCATATCCTTGGGTG	391.557	346.9
TACGCAGCCTACAAGCCCGACAGGATGTCATGAATA	962.231	981.789
TATTCATGACATCCTGTCGGGCTTGTAGGCTGCGTA	10943.2	8584.9
CAGCCGGCACCGTGGACAGCCGCCGCTTCCGGTTTC	5159.45	4912.27
GAAACCGGAAGCGGCGGCTGTCCACGGTGCCGGCTG	17646.6	16251.4
CAAACAGGTTCCGGCCGGACTACAGCGCCTACAATG	3739.97	2669.92
CATTGTAGGCGCTGTAGTCCGGCCGGAACCTGTTTG	450.767	443.739
AGCCGTTTCCGGCGCTCTACCCCGCCGTAGGCCGAG	21441	18665.7
CTCGGCCTACGGCGGGGTAGAGCGCCGGAAACGGCT	761.39	751.508
TCTCCCTGCCCGCGAGTCAAAGCCACTTCCTTTTCC	917.283	1360.4
GGAAAAGGAAGTGGCTTTGACTCGCGGGCAGGGAGA	2311.91	3291.8
GGCAACCTGAGCTTCCGTGTAAAACTACAGTGTGAC	938.039	1034.28
GTCACACTGTAGTTTTACACGGAAGCTCAGGTTGCC	516.149	459.131
ACCTCACCCTCATAGTGTTAAGAAAGCGTTTCCTGC	755.426	630.62
GCAGGAAACGCTTTCTTAACACTATGAGGGTGAGGT	755.306	645.704
AGCGTTTCCTGCCTGTCTGGGGCTGACAAACCCCAA	21568.6	19734.2
TTGGGGTTTGTCAGCCCCAGACAGGCAGGAAACGCT	598.728	497.352
AGCCAGAACTGCGCCCGGGCCGCGGAAGGAAGACTC	311.532	284.443
GAGTCTTCCTTCCGCGGCCCGGGCGCAGTTCTGGCT	1344.08	1396.12
CTAGCCTGTGATTTTTCTGAGAATGCAGGATATGTC	411.945	375.649
GACATATCCTGCATTCTCAGAAAAATCACAGGCTAG	8112.29	6708.04
TCTGAGAATGCAGGATATGTGTGTGCTCTCTAGTCA	634.752	549.245
TGACTAGAGAGCACACACATATCCTGCATTCTCAGA	846.168	877.701
GCACACCCCAAAGCCCTATTAAGACAGGAAGCCAGA	685.33	712.158
TCTGGCTTCCTGTCTTAATAGGGCTTTGGGGTGTGC	13401	9413.08
TATTCTTGCTTGTAGTTATTTGCATCCTGTTGCTCT	1009.82	782.971
AGAGCAACAGGATGCAAATAACTACAAGCAAGAATA	1542.36	1302.63
TGGAAGCTTCGGCCGCCTCGCACCCGGAACAACAAA	340.349	338.359
TTTGTTGTTCCGGGTGCGAGGCGGCCGAAGCTTCCA	940.097	872.344
CCAGAACAAATCACACCCCACTTCCTGTTGCATGCA	9046.78	6699.44
TGCATGCAACAGGAAGTGGGGTGTGATTTGTTCTGG	4818.38	3591.29
GAAACTTCTCAAGGAAATAGCTGTGATAAACAATAC	459.285	365.552
GTATTGTTTATCACAGCTATTTCCTTGAGAAGTTTC	720.057	526.243
AGCCTCAGGGAAGTAGCGTCCCCTAGTGGCAAGAAA	378.624	346.887
TTTCTTGCCACTAGGGGACGCTACTTCCCTGAGGCT	352.998	378.161
CAAGAGCCGGAAGTCCCTTGTGCCGTAGTCCTTCCC	9221.7	5744.31
GGGAAGGACTACGGCACAAGGGACTTCCGGCTCTTG	6482.2	4860.61
GGGGCAGGAAGTGGAGGTTTGAAGTGCTTTAGAGTA	7390.16	6317.11
TACTCTAAAGCACTTCAAACCTCCACTTCCTGCCCC	2237.12	1686.67
GGTTTGGTGCTTTGGTGGCAGCAGGAAGGTAAGGGA	432.66	401.792
TCCCTTACCTTCCTGCTGCCACCAAAGCACCAAACC	1887.77	1507.79
AACCCGAAACCCCACGGACCAGCCGGAAGTCTTGAT	1309.09	1176.49
TTCCGGCTGGTCCGTGGGGTTTCGGGTTGTCTTGAT	385.449	378.827
CTCCCCCCAGGGGGCCGCGCTTTATACATCCGGACC	749.58	717.737
GGTCCGGATGTATAAAGCGCGGCCCCCTGGGGGGAG	2785.69	2216.86
AGAGGAAGTAAATTCTAACAGTGGAAATCACAGATT	495.941	458.365
AATCTGTGATTTCCACTGTTAGAATTTACTTCCTCT	626.685	493.714
AGCTCCAGGAAGAGGGCCTGAACACCAAACGGGGGA	480.541	414.341
TCCCCCGTTTGGTGTTCAGGCCCTCTTCCTGGAGCT	349.925	358.225
CGGCGCCTTCCGCAGAGGGACTGCAGCTTTCTGCGC	1198.16	1237.83
GCGCAGAAAGCTGCAGTCCCTCTGCGGAAGGCGCCG	327.414	298.107
CAGCGGCGGATTCGGCGGTGGCGGAAGTGGAGTGGG	2013.06	1534.84
CCCACTCCACTTCCGCCACCGCCGAATCCGCCGCTG	11685.2	11810.2
AGCGGCGCCTTCCGCAGAGGGACAGCGCCTTTCTGC	1010.21	827.695
GCAGAAAGGCGCTGTCCCTCTGCGGAAGGCGCCGCT	310.202	293.641
AAGGCGGTACTTCCTCCAGCATTTGCCGCGAGTTAT	2681.25	2789.2
ATAACTCGCGGCAAATGCTGGAGGAAGTACCGCCTT	376.091	426.847
TTCAACAGGATGTGGGAACTTGACTCTCGCCGTAAA	4800.71	5281.52
TTTACGGCGAGAGTCAAGTTCCCACATCCTGTTGAA	2644.62	2847.17
AAAGAATGTTACGGCCAGAGAGCATCCGCTGTCGCT	811.907	801.697
AGCGACAGCGGATGCTCTCTGGCCGTAACATTCTTT	1478.39	1100.42
GTGCTAGGACACAGGAAGCGATACCAAAAAGAACAT	3257.05	2683.18
ATGTTCTTTTTGGTATCGCTTCCTGTGTCCTAGCAC	3120.1	2933.44
GCCGAGCCAGGGGTTTCGCATCCGCACTTTCGCCAC	594.796	605.744
GTGGCGAAAGTGCGGATGCGAAACCCCTGGCTCGGC	498.985	488.197
CGGGACTTCCTGTCTTCCCTGTCGCGGAGCTCTGAA	26950.2	29846.9
TTCAGAGCTCCGCGACAGGGAAGACAGGAAGTCCCG	1475.68	1306.53
CATACAGGATGCTGGGGTATGTAAAACAAAGCACGG	2624.16	2125.86
CCGTGCTTTGTTTTACATACCCCAGCATCCTGTATG	730.353	752.814
ATATCCCTGTAGGTGAAAAACATGCCGGAAGTGAAA	3032.35	2854.2
TTTCACTTCCGGCATGTTTTTCACCTACAGGGATAT	35494.6	31421.8
ATAAACAGGAAGCTGAGTATGTGAGCACAGACATTC	7372.63	4653.36
GAATGTCTGTGCTCACATACTCAGCTTCCTGTTTAT	1369.04	1506.96
AAAAACAAGGAAGCCTGAAGGGAAGGCGGGTGAAAA	497.171	382.975
TTTTCACCCGCCTTCCCTTCAGGCTTCCTTGTTTTT	624.265	590.375
GAAACAATTTCCTGTACCTCTGTCGTAAAAATGATA	11041.6	10681.4
TATCATTTTTACGACAGAGGTACAGGAAATTGTTTC	733.35	605.715
TAGGCTCCCGAGGTTCGGCCTTCCTCCCTCTGTGAC	329.91	356.99
GTCACAGAGGGAGGAAGGCCGAACCTCGGGAGCCTA	465.065	400.969
ATGAAAGGACCAAAAAGCCTCAGACAGGAAGCTGCA	838.591	699.582
TGCAGCTTCCTGTCTGAGGCTTTTTGGTCCTTTCAT	12945.1	8285.64
ACGTGATCGCGTGGGCGCAGTCCCAGACAGGAAACG	850.658	633.197
CGTTTCCTGTCTGGGACTGCGCCCACGCGATCACGT	38826.1	30478.5
CCAACACAGGAAATAATTTGAAACTACAATCAGAAA	3169.06	3379.14
TTTCTGATTGTAGTTTCAAATTATTTCCTGTGTTGG	1772.41	1478.69
CCCTCCTGGGGTATTGGAGACCGGAAGCACATAGTC	3542.91	3442.78
GACTATGTGCTTCCGGTCTCCAATACCCCAGGAGGG	19645.4	18669.4
CCGACAGGATGGGTGAGCTGTCGTGGCCGGTTTAAG	677.591	539.092
CTTAAACCGGCCACGACAGCTCACCCATCCTGTCGG	438.195	476.1
GAGACAGGAAATGTAGACTTGAGTCCTGTGATAAAC	6074.74	5050.16
GTTTATCACAGGACTCAAGTCTACATTTCCTGTCTC	2181.12	1504.95
AGATGCAAACACAGGAAACTTGTGGACTATGCTGCT	841.535	950.755
AGCAGCATAGTCCACAAGTTTCCTGTGTTTGCATCT	1483.73	1496.44
GTTTTGTTATCCGCCCGCACCTAGAGGCCGCGAGGC	960.634	735.181
GCCTCGCGGCCTCTAGGTGCGGGCGGATAACAAAAC	343.743	328.268
GACCAGGAAACGGGGCGTGGCGGCCGCCGTGGCTAC	1229.37	1093.36
GTAGCCACGGCGGCCGCCACGCCCCGTTTCCTGGTC	480.733	424.65
CATGAACACCAACAAGCCTGGTTTCCTCTGCGCAGC	537.311	433.789
GCTGCGCAGAGGAAACCAGGCTTGTTGGTGTTCATG	411.824	440.357
CCGGTCGGGGCTGCAGCCGCTTCCGGAGCCGCGGGC	3063.91	2696.74
GCCCGCGGCTCCGGAAGCGGCTGCAGCCCCGACCGG	2156.18	1771.45
AAAGAGAAAGGAAACAAAGTATAGCACCAGAGTGAG	505.361	487.854
CTCACTCTGGTGCTATACTTTGTTTCCTTTCTCTTT	599.078	529.924
CAGGCCTGTAGTTTCTGTAACAGGAAGTGATTTAGA	3867.04	3137.09
TCTAAATCACTTCCTGTTACAGAAACTACAGGCCTG	26928.5	28337.1
CCACCGCCCCGAAGCTCACACCGGATGTGCGACAGA	7723.67	6567.72
TCTGTCGCACATCCGGTGTGAGCTTCGGGGCGGTGG	22544.1	25151.7
AGCACCCGGAAGTCGGAGCTGCGCACGCACCGAGGG	7417.52	6128.74
CCCTCGGTGCGTGCGCAGCTCCGACTTCCGGGTGCT	1904.57	1728.38
TATTACTTCAGGAAGCCCAGGGGGAATCGCGCCCCG	478.272	482.39
CGGGGCGCGATTCCCCCTGGGCTTCCTGAAGTAATA	402.558	364.152
ATGGTGCCCGCTGCAGCCGAGGACCGGATAGCCCGC	339.997	322.526
GCGGGCTATCCGGTCCTCGGCTGCAGCGGGCACCAT	2431.78	2719.37
AGCTCCCAGAGCACAGAGGTTTTCCTGCATGGAGGA	345.137	362.493
TCCTCCATGCAGGAAAACCTCTGTGCTCTGGGAGCT	369.967	413.871
CTCAGCGGAAGAGCGGGCCTCTGGGCCGAAGTGACC	1078.39	868.771
GGTCACTTCGGCCCAGAGGCCCGCTCTTCCGCTGAG	563.87	506.244
ACGTCTGTTTCCTGTGATTGAAATCGCAAGAAGAAG	9816.89	7793.18
CTTCTTCTTGCGATTTCAATCACAGGAAACAGACGT	600.981	515.758
TAGGTCTGAGGGTGACGTCTGTTTCCTGTGATTGAA	1294.72	1220.32
TTCAATCACAGGAAACAGACGTCACCCTCAGACCTA	1572.02	1148.36
CGCCTGCCCCACTTCCGCCCGGACCCTCAGCCCCTA	15543.8	12593.8
TAGGGGCTGAGGGTCCGGGCGGAAGTGGGGCAGGCG	2498.86	2385.1
ATTTGTCACCAAAGCACAGAGAGGAAATGATTGTAA	640.286	623.086
TTACAATCATTTCCTCTCTGTGCTTTGGTGACAAAT	7610.47	7352.78
GGAGCGCGCTGGGGACGTTTAAAGGAAATTTACAAT	363.153	365.839
ATTGTAAATTTCCTTTAAACGTCCCCAGCGCGCTCC	1321.18	1257.79
ACTAGATTAATCACATCCACTTCCGGTGGGGCTGGA	15939.1	12403.1
TCCAGCCCCACCGGAAGTGGATGTGATTAATCTAGT	25868.9	20449.8
CCTGTCCGGAAGTCCTGAGAGGGAATCGCCCGTAAA	6582.29	6524.06
TTTACGGGCGATTCCCTCTCAGGACTTCCGGACAGG	2123.58	1818.12
GTACTGCTTGGGGGAGAGCCCCACAGGAAATCCAGA	731.011	575.653
TCTGGATTTCCTGTGGGGCTCTCCCCCAAGCAGTAC	12224.7	8344.08
GACAGAACCTGTGCTCTGCAGGGTTTCCTGTTAAAC	940.757	964.899
GTTTAACAGGAAACCCTGCAGAGCACAGGTTCTGTC	2349.26	2028.81
CCCAGGGCAAGCGCTTGCCTCCCGCGGACGTGCATC	368.514	316.874
GATGCACGTCCGCGGGAGGCAAGCGCTTGCCCTGGG	370.37	453.835
AGCCAGGAAATCCGCGCCTACACAGCCCAACCCCAG	912.936	940.836
CTGGGGTTGGGCTGTGTAGGCGCGGATTTCCTGGCT	499.552	418.27
AACCCAGAGCTACCAGACAGCACAGGATGCAGACAA	550.169	544.303
TTGTCTGCATCCTGTGCTGTCTGGTAGCTCTGGGTT	4738.49	4540.07
GGGGCTCCGCAGGAAGTAGGGCTCCCAGAACTTTGC	2044.05	2162.5
GCAAAGTTCTGGGAGCCCTACTTCCTGCGGAGCCCC	2309.54	1559.13
AGCAACAACAAAGGAAGTGGCGGCCGCTGGGGGAGG	1538.52	1596.65
CCTCCCCCAGCGGCCGCCACTTCCTTTGTTGTTGCT	1504.95	1512.69
ACAGGAAGTGTCTCTATAGAAACCAAATCACAGAAA	1765.39	1617.27
TTTCTGTGATTTGGTTTCTATAGAGACACTTCCTGT	1597.39	1343.2
AGCGGTGTTTCAGGATGTGAGGGCCCTCAGGAGCCG	621.061	628.839
CGGCTCCTGAGGGCCCTCACATCCTGAAACACCGCT	850.366	777.668
GGTTGGGTGAGGTCCGTGAGGTTCCGGCCCAGCCCA	772.912	796.089
TGGGCTGGGCCGGAACCTCACGGACCTCACCCAACC	431.418	387.376
CTCGGGATTTGGGGTCCACCCGGCGGAACTCGCGGC	298.52	278.448
GCCGCGAGTTCCGCCGGGTGGACCCCAAATCCCGAG	1126.5	1194.85
CCCGGCGGAACTCGCTGTCCCGGCAGGCACCGTGGC	631.584	603.062
GCCACGGTGCCTGCCGGGACAGCGAGTTCCGCCGGG	418.829	340.87
AAGCCCTCAGCCCGGCCCCGGCCCCCGGATGTGGGG	466.705	541.936
CCCCACATCCGGGGGCCGGGGCCGGGCTGAGGGCTT	13052.7	11983.9
CTCCCACCATCCACTGCAGCCACTTCCGCCCGTCCT	3486.92	3592.33
AGGACGGGCGGAAGTGGCTGCAGTGGATGGTGGGAG	6737.35	7083.14
CTCTCCACCTCCTTCCGACCAGGACCTCACCCCCCC	574.281	586.578
GGGGGGGTGAGGTCCTGGTCGGAAGGAGGTGGAGAG	1168.03	1123.34
GCTTCGTTTCCCGCCGGGGCTCGCCGCGCCCCCCTA	1162.13	1127.74
TAGGGGGGCGCGGCGAGCCCCGGCGGGAAACGAAGC	445.528	458.562
GGCGCCTCTTTCCGCCCCCGCTCACAATCGAGCGCA	1844.17	1754.69
TGCGCTCGATTGTGAGCGGGGGCGGAAAGAGGCGCC	470.818	408.498
ATCACTTGTTTCCGCCAGCAAATCACAGGTCCCCAG	3768.41	4079.49
CTGGGGACCTGTGATTTGCTGGCGGAAACAAGTGAT	417.722	375.006
TGCCACATCCTGCCCCTCCCCAGGTCTAAGCACCAA	12437.1	13476.4
TTGGTGCTTAGACCTGGGGAGGGGCAGGATGTGGCA	697.661	611.874
AAGAAAGGTTCCGGCCTGCGCCCTGCTACCGTGGCT	2268.41	2088.87
AGCCACGGTAGCAGGGCGCAGGCCGGAACCTTTCTT	346.646	316.632
CTGCTGGGCCCCTTCCTGTCAGCGGCTGCTCTTTAC	2951.4	3137.71
GTAAAGAGCAGCCGCTGACAGGAAGGGGCCCAGCAG	707.367	745.221
GTTAAGCTGCGCTCAGACCTAAGGGAGGATGTGGCT	327.765	295.793
AGCCACATCCTCCCTTAGGTCTGAGCGCAGCTTAAC	5615.32	4174.14
ACAGGTTCAGGAAGCGGCCGTGCTTGTTAGTGGTGT	610.578	549.117
ACACCACTAACAAGCACGGCCGCTTCCTGAACCTGT	601.465	666.064
CAAGCCACTTAAGTGTCCTCTGTAACCGTCCGGGGG	554.029	536.65
CCCCCGGACGGTTACAGAGGACACTTAAGTGGCTTG	386.052	371.774
GCCGCCAAAAGCTGCCTGGGTGACCCGGAAACGGCA	614.454	554.125
TGCCGTTTCCGGGTCACCCAGGCAGCTTTTGGCGGC	13947.2	13070
CTCAGACCCTCAGTGAGGTCTGACGTCATTTCCTGC	733.595	784.284
GCAGGAAATGACGTCAGACCTCACTGAGGGTCTGAG	2129.14	2017.32
AGCCCACACGGACCCCAGCTCCAGGAAGCCGAGCAA	383.624	337.988
TTGCTCGGCTTCCTGGAGCTGGGGTCCGTGTGGGCT	1418.61	1306.43
AAGAGGAAGTCCCAAATTGCTTTTTATCCACCAACA	763.721	649.805
TGTTGGTGGATAAAAAGCAATTTGGGACTTCCTCTT	546.496	520.483
ACCGTGCAGTCTGCAAGCAACCCTTCCGCTCCTTCA	606.412	545.291
TGAAGGAGCGGAAGGGTTGCTTGCAGACTGCACGGT	578.014	501.162
GACACCCAGGCCGCTGGCACTTCCCACCCCACCCCA	373.784	416.184
TGGGGTGGGGTGGGAAGTGCCAGCGGCCTGGGTGTC	576.359	578.278
TCCAGCGGAAGGGGGCATCTTTACGGCAGAGGCAGC	1599.82	1394.38
GCTGCCTCTGCCGTAAAGATGCCCCCTTCCGCTGGA	431.701	433.609
AAGATGCCCCCTTCCGCTGGAAAGCGGCAATGCCCA	2315.32	2445.94
TGGGCATTGCCGCTTTCCAGCGGAAGGGGGCATCTT	627.77	568.073
AAAGTATCTTCTGAGGTGAATCGGAAACAAAACTCA	509.005	373.735
TGAGTTTTGTTTCCGATTCACCTCAGAAGATACTTT	1569.99	1703.49
AGTGGCGTGCTTTGGGGCTTTATATCCGGGAGGAGC	765.819	814.834
GCTCCTCCCGGATATAAAGCCCCAAAGCACGCCACT	1761.57	1549.54
GGCCTTTTCTTCCGCCCTCACAGCCACCGTGACCCA	1607.37	1866.86
TGGGTCACGGTGGCTGTGAGGGCGGAAGAAAAGGCC	361.371	336.725
CTCTTTTATACCCCAAGGAGGAAAAGGAAATGAACC	641.003	629.815
GGTTCATTTCCTTTTCCTCCTTGGGGTATAAAAGAG	8121.7	7138.35
CAGCTAGAGGAAGCGCTTCGCCCGCGAACCCCAGGG	1383.65	1144.1
CCCTGGGGTTCGCGGGCGAAGCGCTTCCTCTAGCTG	401.353	467.302
TTTGCTATTCATGGTTCATTTCCTTTTCCTCCTTGT	1235.55	912.513
ACAAGGAGGAAAAGGAAATGAACCATGAATAGCAAA	1814.2	1432.67
AGGCGCGCTCTTACGGCGTCACGGAAGGCGCGCTCT	336.022	320.468
AGAGCGCGCCTTCCGTGACGCCGTAAGAGCGCGCCT	464.31	379.975
ACTTACTTCCCGACGTCACAGCCTCCGACACCTCAG	1520.39	1955.02
CTGAGGTGTCGGAGGCTGTGACGTCGGGAAGTAAGT	372.959	349.645
GGAGCGGCGGAAGGGAGCTTGAGGCGGGAGGCTGAA	609.39	471.494
TTCAGCCTCCCGCCTCAAGCTCCCTTCCGCCGCTCC	384.408	378.821
CGCCGGATGCATAAAAGACTGGCTTCGGTGGCTCAG	1409.4	1360.49
CTGAGCCACCGAAGCCAGTCTTTTATGCATCCGGCG	487.267	577.717
CCCGAGGTCCAAAATCTGAGTAAAGCGGAAGTACGG	2033.77	1398.11
CCGTACTTCCGCTTTACTCAGATTTTGGACCTCGGG	30213.2	18025.9
GCGGCCGGGATGTGGAGGGTGAGCGCTGTGAGCAGC	525.707	416.078
GCTGCTCACAGCGCTCACCCTCCACATCCCGGCCGC	344.83	344.098
CAGTCTCCTTCCGCGTCACCTCTGTGATCGCTGTGC	895.462	905.829
GCACAGCGATCACAGAGGTGACGCGGAAGGAGACTG	380.689	358.154
TGGCGCCGGAAAACTGGCGATGCAGGTGGGCGCGAA	422.072	390.94
TTCGCGCCCACCTGCATCGCCAGTTTTCCGGCGCCA	370.819	335.01
GGTGACGTCAACGCGTTCACCAGCCCGGAAGTGCGC	1225.27	1022.55
GCGCACTTCCGGGCTGGTGAACGCGTTGACGTCACC	35426.4	18718.1
GACCTGGGTTTCCTGTCTGTACATCGCTGTTCCTAC	10052	7151.63
GTAGGAACAGCGATGTACAGACAGGAAACCCAGGTC	807.33	712.511
CAGCCAGCCAGGAAGCAGGGGCTGAGGGGCTGACAG	859.799	629.268
CTGTCAGCCCCTCAGCCCCTGCTTCCTGGCTGGCTG	628.668	539.604
CTTAGCACTTGTAGTCAGCCTGCTTCCGGCTGTGGC	2098.61	2068.36
GCCACAGCCGGAAGCAGGCTGACTACAAGTGCTAAG	5394.07	5166.59
CTCTTGGGGTCAGGTCACGCCGCCGGAAGCCGCCCC	649.602	629.925
GGGGCGGCTTCCGGCGGCGTGACCTGACCCCAAGAG	14058.1	10537.5
AAATGAGCGGAGGTTGAGCCCTACTTCCGGTGGTGC	14079.9	10449.3
GCACCACCGGAAGTAGGGCTCAACCTCCGCTCATTT	24395.8	19180.9
CCCTTTTTCCCCCCAAACAGCTTCCTCTGCTAAGAA	808.04	976.143
TTCTTAGCAGAGGAAGCTGTTTGGGGGGAAAAAGGG	672.787	552.679
AGGGGCAGAGCACAGCACCACCGGAAGTAGGGCTCA	9446.93	7997.52
TGAGCCCTACTTCCGGTGGTGCTGTGCTCTGCCCCT	29650.7	23581.7
TCAGAGAGAGCTCTGGTTGCCGGAAGTTGAGCGGCG	3399.7	2102.34
CGCCGCTCAACTTCCGGCAACCAGAGCTCTCTCTGA	18343.4	19522
ACAGGAAGTGAGGCTGTGAGGAGTTTTTGGTGTGTA	2024.05	1795.19
TACACACCAAAAACTCCTCACAGCCTCACTTCCTGT	2016.36	1989.14
GTGGGCTGTCGTTAGGAGACAGGAAGGAGAATGCCA	857.249	682.455
TGGCATTCTCCTTCCTGTCTCCTAACGACAGCCCAC	6375.46	5197.94
GCTTGTCTTCCGGTTTCGTCGCCGCCGTAGGCGCAC	16737.8	11129.2
GTGCGCCTACGGCGGCGACGAAACCGGAAGACAAGC	1693.24	1689.77
ATGACTTCGAGGAAGTCTTCAGAAACTACAGGCTGA	459.379	389.602
TCAGCCTGTAGTTTCTGAAGACTTCCTCGAAGTCAT	414.894	414.232
GCAATCTTGACCCCAACATGGAGACAGGAAATCAAA	1090.56	1046.83
TTTGATTTCCTGTCTCCATGTTGGGGTCAAGATTGC	16223.2	16658.9
GACTTGGGGGAAGTGGCTTGGTTTGCGTGGATTCTC	726.479	709.038
GAGAATCCACGCAAACCAAGCCACTTCCCCCAAGTC	397.354	430.018
CTCTCACTTCCCGTGTGAGAAAAATCACAGAAAAGC	8114.88	6938.12
GCTTTTCTGTGATTTTTCTCACACGGGAAGTGAGAG	522.338	435.174
CTCTGGGAGGCCGCCGCTTTCCACCGGAAAGAGGGT	555.401	511.512
ACCCTCTTTCCGGTGGAAAGCGGCGGCCTCCCAGAG	11931.9	9829.44
ACAGAGAAACTACAGCCCTGAGCCTCTTCCTGACAT	381.804	354.676
ATGTCAGGAAGAGGCTCAGGGCTGTAGTTTCTCTGT	519.219	446.41
AGAACTGTGATATGCGCAAACCATTACAGGATGTGA	510.638	416.094
TCACATCCTGTAATGGTTTGCGCATATCACAGTTCT	19001.3	13952.6
AACCATTACAGGATGTGAGATTCAAAGCACTAACAG	5217.47	2553.61
CTGTTAGTGCTTTGAATCTCACATCCTGTAATGGTT	2382.04	1901.44
ACTCCAGAGGAAGTGGCAAGACGAGCGCGGCAACGG	2238.69	2608.04
CCGTTGCCGCGCTCGTCTTGCCACTTCCTCTGGAGT	962.498	903.727
ACTGCTCAAACCCCAAACGATAGCAGGAAAGGCCTG	376.046	371.88
CAGGCCTTTCCTGCTATCGTTTGGGGTTTGAGCAGT	1974.6	1805.81
AGAGCTTGGGGGGAGGAGCCCTCTTCCTTCCTGCCC	1050.08	842.009
GGGCAGGAAGGAAGAGGGCTCCTCCCCCCAAGCTCT	1034.9	872.839
CAAACGATAGCAGGAAAGGCCTGTGACTTGACAGCA	383.498	388.469
TGCTGTCAAGTCACAGGCCTTTCCTGCTATCGTTTG	569.456	463.086
TTCTTCAGGAAGGCGGGCTTGCGCCGTAGGAGCGGG	315.332	309.37
CCCGCTCCTACGGCGCAAGCCCGCCTTCCTGAAGAA	352.207	418.994
CGGGCTGGGAGGAAGTGATGGCTGACAACAGAGGAG	1692.13	1264.24
CTCCTCTGTTGTCAGCCATCACTTCCTCCCAGCCCG	1197.13	1032.75
CCTGCTTGCATGTAGTTCAGACATCCTGAGGTGGTA	474.667	503.173
TACCACCTCAGGATGTCTGAACTACATGCAAGCAGG	495.882	445.765
AGCAGGAAGTATGTTGAAAGTCATAATCACAGCAAA	2058.58	1412.46
TTTGCTGTGATTATGACTTTCAACATACTTCCTGCT	867.227	751.166
CAGCCGCCGACTTCCCCAGTAGTAACGCGCCGCTCC	884.667	576.752
GGAGCGGCGCGTTACTACTGGGGAAGTCGGCGGCTG	364.934	316.043
CACGTCCTACGGCCTCAGCCGCCTCTTCCGCCATCC	1230.02	1114.84
GGATGGCGGAAGAGGCGGCTGAGGCCGTAGGACGTG	930.964	807.812
CCCTTCCTGCCCCCATGGCTCCCCTGACGTTTTTCG	6694.86	4349.87
CGAAAAACGTCAGGGGAGCCATGGGGGCAGGAAGGG	485.028	427.134
GCTCCGCTTCCGGGAGGCGGGGCTTCTCCGGGTTCC	9535.33	6705.62
GGAACCCGGAGAAGCCCCGCCTCCCGGAAGCGGAGC	774.088	785.622
TTAAACACGGAAGTGCATCGGTTGTTGTAGTTATTC	2090.02	1881.91
GAATAACTACAACAACCGATGCACTTCCGTGTTTAA	893.042	892.798
CATGCCCGTCCGAGCGCGCTGCTTCCGCCTTGCAGC	1419.52	1299.82
GCTGCAAGGCGGAAGCAGCGCGCTCGGACGGGCATG	1592.26	1257.72
AACTTCCTCCGCGCGGGGCCACTGCTACCCCAAAGG	8775.57	7701.02
CCTTTGGGGTAGCAGTGGCCCCGCGCGGAGGAAGTT	302.789	358.013
CCTAAGTGACAGGATGGTCTGGCGACGACATTGCCC	479.405	348.318
GGGCAATGTCGTCGCCAGACCATCCTGTCACTTAGG	519.551	514.141
CTCCCCCAGCACATCCTCTGCCACTGCTGCCTTTCC	1723.61	1246.68
GGAAAGGCAGCAGTGGCAGAGGATGTGCTGGGGGAG	585.068	484.574
GTCCAACAGCAGCCAGGCAAGCACATCCTGCCCCAC	1981.95	2019.35
GTGGGGCAGGATGTGCTTGCCTGGCTGCTGTTGGAC	2128.72	2133.87
CCTAGAACCGGAAGAGAAAGGGGCTGGGGTGCAGCA	4614.05	3789.15
TGCTGCACCCCAGCCCCTTTCTCTTCCGGTTCTAGG	1847.17	1486.38
AGGAGTGTCACTTCCTCTTTCCTCACCAGAGCCTCC	9350.12	9390.3
GGAGGCTCTGGTGAGGAAAGAGGAAGTGACACTCCT	1202.65	1114.45
GATGTAGGTAAGAGAAGCAGGCACAGGATGCTGCCC	432.366	365.764
GGGCAGCATCCTGTGCCTGCTTCTCTTACCTACATC	4780.11	4984.84
TGAATATTCTTCCGCACGTACGCACATGGCTCACTT	1011.12	889.018
AAGTGAGCCATGTGCGTACGTGCGGAAGAATATTCA	412.978	371.867
AACATCCTGTGTAAAGAGAATTGAATGTAGTTTTCT	25201.5	20841
AGAAAACTACATTCAATTCTCTTTACACAGGATGTT	661.204	619.921
CACTTCCCGTGGGAGGATCTTGGGCTGCAGCTAGGG	7086.35	6940.57
CCCTAGCTGCAGCCCAAGATCCTCCCACGGGAAGTG	418.364	450.161
TCCTCCCACGGGAAGTGCCGTAGGACCCCAGCCCGA	959.441	733.491
TCGGGCTGGGGTCCTACGGCACTTCCCGTGGGAGGA	618.417	640.675
CATCTGCGTCCGGCACCCAGGAGGCTCGTTGTCCGC	1413.25	1454.4
GCGGACAACGAGCCTCCTGGGTGCCGGACGCAGATG	370.693	372.967
CTCCCAGCCGGGCGGAACCGAGACCGATTCGTCCCC	372.363	406.161
GGGGACGAATCGGTCTCGGTTCCGCCCGGCTGGGAG	362.138	353.184
GGGGTGCTGTTTAGGGCGGGTTTTTTCCGCCTTGGA	426.951	389.664
TCCAAGGCGGAAAAAACCCGCCCTAAACAGCACCCC	371.199	370.493
CCTCTGTGATTTTTAAGAGTAACACACAGGAAGGAG	451.608	465.642
CTCCTTCCTGTGTGTTACTCTTAAAAATCACAGAGG	7324.44	6582.69
GCCCGGCCGCCTACGGCCCGGCTTCCGGTCCCGTCT	7544.27	4862.93
AGACGGGACCGGAAGCCGGGCCGTAGGCGGCCGGGC	12116.6	8466.8
GAACTTCCGGGACCACGTGACGTAGAACTACAACAA	32753.8	32333.6
TTGTTGTAGTTCTACGTCACGTGGTCCCGGAAGTTC	662.47	629.119
CCCAATTTCCTTTGCTCTGCTGTCTGCCAACCCCAA	3555.42	2618.08
TTGGGGTTGGCAGACAGCAGAGCAAAGGAAATTGGG	430.749	443.32
AACACCACTTCCTACTGTGAAATCACACTGTATTTG	4923.84	4134.64
CAAATACAGTGTGATTTCACAGTAGGAAGTGGTGTT	387.399	355.293
AAACTACTTCCCCATATCATCTGTAGCTTGCACAAC	1181.24	1201.4
GTTGTGCAAGCTACAGATGATATGGGGAAGTAGTTT	404.579	337.669
GCGGGGCGTGTCCACGCACTTCCGGTTTTCTCGAAA	28655.5	20316.6
TTTCGAGAAAACCGGAAGTGCGTGGACACGCCCCGC	31512.3	14077.8
AAGGTCGCTGAGGGGATGGGGGCCGGAAATCTCCTC	1905.78	1524.36
GAGGAGATTTCCGGCCCCCATCCCCTCAGCGACCTT	15136.4	14111.8
CTGACACTTCCGGGAGCCTTGTAGGCACAGGAATCA	20732.5	18031.6
TGATTCCTGTGCCTACAAGGCTCCCGGAAGTGTCAG	2191.06	1939.14
GTGGACTGGAGCCCCAAGGGAGGCAGGAAGGAAGGT	617.509	470.398
ACCTTCCTTCCTGCCTCCCTTGGGGCTCCAGTCCAC	6061.92	7084.94
ATTCTGCATCCTGTGCTCTTTCCATGAGACCAAAAA	5772.91	6361
TTTTTGGTCTCATGGAAAGAGCACAGGATGCAGAAT	479.795	474.183
ACGTAGACAGGAAAGTAATGTTGTTCAGGACTGAGT	526.337	475.019
ACTCAGTCCTGAACAACATTACTTTCCTGTCTACGT	679.049	527.733
AGGGTTACAATTTCCGTAAACCAGAGAAGCAGCAGA	2905.11	3006.63
TCTGCTGCTTCTCTGGTTTACGGAAATTGTAACCCT	492.601	517.189
CCGCCACCGAAGCTAAAACTTCAGGCGCCGGAACCG	408.074	336.409
CGGTTCCGGCGCCTGAAGTTTTAGCTTCGGTGGCGG	3617.07	3210.24
AGAATCCGCTGGGCGGAGCAGCGGGAGGAAGCTGCA	927.216	842.083
TGCAGCTTCCTCCCGCTGCTCCGCCCAGCGGATTCT	2708.63	2409.62
GACTCACACGCTTCGGCGACAGGAAAGCCCGCGCCC	529.748	436.886
GGGCGCGGGCTTTCCTGTCGCCGAAGCGTGTGAGTC	1910.82	1271.22
ACACTGGCCGGAAGGGGCGGGACAGCGAGTTAAGAG	3368.2	2998.39
CTCTTAACTCGCTGTCCCGCCCCTTCCGGCCAGTGT	1273.54	1150.82
TGGGTACTTCCTGTGACAAATCGAGTTGACAACATG	20926.7	16576.1
CATGTTGTCAACTCGATTTGTCACAGGAAGTACCCA	958.503	1069.34
AGTTACAGAACCTCACTGGGGCCACATCCTCTCCAG	481.827	520.58
CTGGAGAGGATGTGGCCCCAGTGAGGTTCTGTAACT	1165.79	1102.51
CTCCCCCGTACATAGCCCTGAACTGAGGAAGTCATC	367.93	381.798
GATGACTTCCTCAGTTCAGGGCTATGTACGGGGGAG	4671.35	4275.68
GCCTGCGCTCTTTCCGGTAGCCAGAGCCTCGTCTAA	8279.02	6284.7
TTAGACGAGGCTCTGGCTACCGGAAAGAGCGCAGGC	838.158	852.783
AGCACAGCCCTCAGCCATGGGTTCAGCCGGAAGCCC	439.066	410.806
GGGCTTCCGGCTGAACCCATGGCTGAGGGCTGTGCT	11276.6	11873.2
CACCGGAAAAGGCAAGCGCGGCCGCGCGCTTGGCGC	3743.26	2414.65
GCGCCAAGCGCGCGGCCGCGCTTGCCTTTTCCGGTG	696.779	546.191
CTTTCGCCCTTCCGCGTGCGCTTTGAACGCCCACCC	657.608	635.745
GGGTGGGCGTTCAAAGCGCACGCGGAAGGGCGAAAG	474.257	338.14
CGGTAGGCGGCTATCCTCCAAGCTGGCAGGAAGCGC	413.346	455.243
GCGCTTCCTGCCAGCTTGGAGGATAGCCGCCTACCG	14500.5	14568.8
GACTCTTGGGGTTGCACCGCGCTTCCTGCCAGCTTG	1407.16	1666.69
CAAGCTGGCAGGAAGCGCGGTGCAACCCCAAGAGTC	2372.95	2281.52
AAAGCTCCGCGCGGGTCCCACCCCGGAACTGCCTCT	378.103	325.75
AGAGGCAGTTCCGGGGTGGGACCCGCGCGGAGCTTT	3056.73	2745.15
ACCAAGTTTCGGGCAGGATCTTCCTGTAGTTTGCCT	566.091	463.463
AGGCAAACTACAGGAAGATCCTGCCCGAAACTTGGT	602.643	563.455
AGCTGGTTAGCCGGATAGAATGTGCGTGCCGAGGGC	354.998	350.356
GCCCTCGGCACGCACATTCTATCCGGCTAACCAGCT	462.606	367.981
CTCGGCGCGACGGATATTCCCGTGATCGCCGGGTTC	490.303	426.757
GAACCCGGCGATCACGGGAATATCCGTCGCGCCGAG	686.739	686.25
GAGCGGAAACCCGAGAGTCAGTTCAACGACAGCCAC	1290.16	1120.62
GTGGCTGTCGTTGAACTGACTCTCGGGTTTCCGCTC	606.319	535.83
AAGAGGAAATAAATACCAGAGTGAACTCACAAACCT	594.431	508.587
AGGTTTGTGAGTTCACTCTGGTATTTATTTCCTCTT	558.699	468.11
GGCACCCCCGAATTTCTTCGAAGAGGAAATAAATAC	456.023	425.735
GTATTTATTTCCTCTTCGAAGAAATTCGGGGGTGCC	3778.56	3023.08
GTCACTGTCGTATTTACTTTAGCTTCCTGTTCATCC	1877.53	1729.02
GGATGAACAGGAAGCTAAAGTAAATACGACAGTGAC	2267.5	1996.27
GACAGTTTTCCGGCCTAGTTTACGGCTGCTCCTGCC	5003.4	5951.76
GGCAGGAGCAGCCGTAAACTAGGCCGGAAAACTGTC	436.613	360.778
AGGAGAGGATGTTGCTTGAAGGTGTTGTCTCCTCCA	1009.73	803.434
TGGAGGAGACAACACCTTCAAGCAACATCCTCTCCT	558.741	515.623
ACTGCCGTAAGGAAGCTGCCACCTCACGCAGTAGGG	386.802	340.025
CCCTACTGCGTGAGGTGGCAGCTTCCTTACGGCAGT	379.42	338.148
CGCCTACCCCTTCCTGAGGCGGGGGCGGATTCTCGA	1165.14	1038.11
TCGAGAATCCGCCCCCGCCTCAGGAAGGGGTAGGCG	435.615	440.542
AAACAAGCGCTAACGCGACCACTTCCGCCACAGCCT	4576.55	6295.56
AGGCTGTGGCGGAAGTGGTCGCGTTAGCGCTTGTTT	4467.8	6023.45
CCTACCACTGAGGGCAGCGCTTCCGCTTTCCTCCTC	2675.2	2252.44
GAGGAGGAAAGCGGAAGCGCTGCCCTCAGTGGTAGG	4362.28	4403.41
AGCTGGGGTGGGCTCCACCCAGTTTGAACTTCCTGG	595.211	526.662
CCAGGAAGTTCAAACTGGGTGGAGCCCACCCCAGCT	468.592	477.459
GGGGAAATCGAGGTCTTAGCATCCGGCGCGCGGCGG	3184.6	2213.66
CCGCCGCGCGCCGGATGCTAAGACCTCGATTTCCCC	1420.46	1354.96
AGGTCTTGTAGCTCATTTTGTACCCACTTCCTGGGC	629.521	566.188
GCCCAGGAAGTGGGTACAAAATGAGCTACAAGACCT	2969.49	3802
CGTCCCTAAATCACAGCTACAGGATGTAGGCACAAG	1156.68	821.11
CTTGTGCCTACATCCTGTAGCTGTGATTTAGGGACG	6273.73	4742.55
AGCGGCGGCGGCCGGGCCGGGAGGATGTGTGTGTGC	408.036	353.979
GCACACACACATCCTCCCGGCCCGGCCGCCGCCGCT	2178.64	1882.96
ATGCTGTAGGTCCACTCCCTGCCACCTGCTTCCTGC	474.44	417.845
GCAGGAAGCAGGTGGCAGGGAGTGGACCTACAGCAT	600.223	549.292
GTCCCTTGGGGCTACACAGGCAGGAAGCAGGTGGCA	766.839	631.68
TGCCACCTGCTTCCTGCCTGTGTAGCCCCAAGGGAC	8378.27	6950.75
GCAGGTTTTGTAGGCCGCTTCCACAGGAAAACATGC	395.338	367.589
GCATGTTTTCCTGTGGAAGCGGCCTACAAAACCTGC	1954.33	1938.26
CGGGCGCCTGCAGGCGGTGCTGCCGGATGCCCCGCC	455.445	401.712
GGCGGGGCATCCGGCAGCACCGCCTGCAGGCGCCCG	4899.19	5060.85
GCCTCCTTCCTGGGCTCCTTTAAGAGGGTGGCAACG	1977.48	1312.33
CGTTGCCACCCTCTTAAAGGAGCCCAGGAAGGAGGC	381.875	324.713
CAGTTTATCCTGTGAGAGCCTTGGGGTTCCTACTAA	975.404	1115.69
TTAGTAGGAACCCCAAGGCTCTCACAGGATAAACTG	375.89	323.349
AGGCGGAACTACTGTGTCAGGAGTCGTGCTTTTCAA	374.88	322.017
TTGAAAAGCACGACTCCTGACACAGTAGTTCCGCCT	360.791	356.673
AGCGTCTATTTCCTCCGACTGGGGCGCGGCTGATAC	2804.17	2523.35
GTATCAGCCGCGCCCCAGTCGGAGGAAATAGACGCT	434.607	405.694
ATTCGTTTCGGCAGCGCAGCAGCCACCGGACAAGCA	377.033	383.872
TGCTTGTCCGGTGGCTGCTGCGCTGCCGAAACGAAT	1425.46	1266.31
AACAGTCACATCCGGGGCCGAGAGGAACCCCGAACG	16240.7	12915
CGTTCGGGGTTCCTCTCGGCCCCGGATGTGACTGTT	998.498	903.502
GTTCTCCTTCCTGTGCCGAGTGTAGTTTGCTATCAA	5482.31	4703.15
TTGATAGCAAACTACACTCGGCACAGGAAGGAGAAC	490.2	440.135
ACTGCTTCTTGAGGTGAGGGACAGGAAACCAAGAGG	648.685	716.709
CCTCTTGGTTTCCTGTCCCTCACCTCAAGAAGCAGT	8278.3	8570.02
TGGGGCCTTGTTATCACAGCACTTCCTGTTTGCTTT	7992.72	5263.98
AAAGCAAACAGGAAGTGCTGTGATAACAAGGCCCCA	12845.2	11282.3
TCCAGCGCCGCTGGGCCAACGAGAGCGCTTCCGGCC	1739.53	1461.62
GGCCGGAAGCGCTCTCGTTGGCCCAGCGGCGCTGGA	6036.16	3791.89
ACCGGAAGGGCGGGGGCGTGGCGAGGTACCTCAGAC	1405.51	1176.45
GTCTGAGGTACCTCGCCACGCCCCCGCCCTTCCGGT	979.591	946.279
CCCCACGCCGTGTCGGTAACGCGGAAGCCTGTGTCC	383.649	399.001
GGACACAGGCTTCCGCGTTACCGACACGGCGTGGGG	1298.31	1129.16
AGTTGCTAAGGAAATGACTGCCTGCAGCGCCTGGCC	610.438	558.984
GGCCAGGCGCTGCAGGCAGTCATTTCCTTAGCAACT	494.723	413.083
ACTCGCTCCGGCCGCCGCCCCCTCGGAAGCTGCTAG	349.32	345.212
CTAGCAGCTTCCGAGGGGGCGGCGGCCGGAGCGAGT	784.233	629.7
AACATTACGGAAGTTTCTCTACCCATGAGGTGTCTC	1252.96	994.763
GAGACACCTCATGGGTAGAGAAACTTCCGTAATGTT	605.737	527.958
GCAGTCGAGCTTCCAACATTTGGGGAAGTTGCACGA	366.263	307.272
TCGTGCAACTTCCCCAAATGTTGGAAGCTCGACTGC	798.037	768.92
GCAGAAGGAAGTGTGGCTTGGCGCCGTGGCTCACAC	817.069	670.937
GTGTGAGCCACGGCGCCAAGCCACACTTCCTTCTGC	456.735	442.7
GTCGCCCCCACTGCAAGTATTTCCGCTTCCCTCCGC	3487.5	2626.92
GCGGAGGGAAGCGGAAATACTTGCAGTGGGGGCGAC	3695.71	3438.76
GCGCTACCGGTTTCCGAGACGCGACGACACAACCAA	2520.48	2299.9
TTGGTTGTGTCGTCGCGTCTCGGAAACCGGTAGCGC	400.463	357.702
ATGGCGGAGCGGAAGTCCCAGCTACAACGCGAAAAG	8815.26	7361.62
CTTTTCGCGTTGTAGCTGGGACTTCCGCTCCGCCAT	3689.88	3643.02
AGTGAGCTTCCTCCTGAGGCCTGAGGCAACCCCAGG	1622.56	1538.11
CCTGGGGTTGCCTCAGGCCTCAGGAGGAAGCTCACT	361.282	359.466
GAAGTGGACACGGAACTCGGCTGCAGCTCCATGGTC	342.056	337.227
GACCATGGAGCTGCAGCCGAGTTCCGTGTCCACTTC	317.06	347.562
CAGATCCGGCGTGGACGAAGCTCGGGAACTACAACA	5025.28	3308.74
TGTTGTAGTTCCCGAGCTTCGTCCACGCCGGATCTG	341.728	352.771
AGCGTCCGGTCGCGCCGCGCTCTAGCACCCCAGCAC	11931.8	14570.6
GTGCTGGGGTGCTAGAGCGCGGCGCGACCGGACGCT	412.069	386.401
GACCTTCAGCGCTGGGTCCCGGAACTGGGTTTTAGG	367.053	334.892
CCTAAAACCCAGTTCCGGGACCCAGCGCTGAAGGTC	1897.59	2056.51
TTGCTGTAGTTTAGTCTCTGCAGCTTCCTGTTGGCT	1162.75	863.49
AGCCAACAGGAAGCTGCAGAGACTAAACTACAGCAA	3609.2	2918.15
CCCAGAGTCCGGAATCGCTGCCTGCGCCTTGACACA	391.782	360.296
TGTGTCAAGGCGCAGGCAGCGATTCCGGACTCTGGG	343.255	321.38
GCCGGCGGCCGGAAGTCTATCCCGGAGAAGCGCAGC	14572	13099
GCTGCGCTTCTCCGGGATAGACTTCCGGCCGCCGGC	7552.86	7793.28
GGAGGAAGGCAGGAAAGAAAGAGGTGGATTCGGCAC	543.245	579.173
GTGCCGAATCCACCTCTTTCTTTCCTGCCTTCCTCC	515.708	548.408
CTGAGGCGCGCCGGAAGGGCTAGCAGTCCCAGCATA	1097.62	968.298
TATGCTGGGACTGCTAGCCCTTCCGGCGCGCCTCAG	1253.7	1015.7
CGGGAATTGGGGTCTCCGCCGGACGCGAGTTGTGAG	381.721	347.687
CTCACAACTCGCGTCCGGCGGAGACCCCAATTCCCG	1261.07	982.051
CGCCGGTCCCATATCCTTTCTGCGAGGTGAGCAGCA	2438.27	1946.44
TGCTGCTCACCTCGCAGAAAGGATATGGGACCGGCG	357.046	359.97
CAGATTCCCGGAAAGGGGGACATGTAGCCGCCAAAG	1360.42	1312.58
CTTTGGCGGCTACATGTCCCCCTTTCCGGGAATCTG	609.403	592.398
GGCTAGCATCCGCTTCCCAGAGCCCCTCAGCCGGGG	6469.03	5660.4
CCCCGGCTGAGGGGCTCTGGGAAGCGGATGCTAGCC	420.81	353.255
ATGGCGGGCGCTGCAGTGGGCAGTTGAGTTTCCGGG	505.763	415.632
CCCGGAAACTCAACTGCCCACTGCAGCGCCCGCCAT	830.323	616.236
CGAGGTGGAATCCGCAGCAGGAAGTGGGACGACAGA	3037.09	3096.89
TCTGTCGTCCCACTTCCTGCTGCGGATTCCACCTCG	12214.3	12097.1
CCCGCTTCCGCGTTTTACTCGGTGCCTGCAGCGCCG	6568.36	5590.03
CGGCGCTGCAGGCACCGAGTAAAACGCGGAAGCGGG	385.61	351.765
CCGCGAACCCCAATGTATTTCCATCACAGGAAGAGA	512.354	483.484
TCTCTTCCTGTGATGGAAATACATTGGGGTTCGCGG	6720.08	7110.99
AATCATTTCCTGCCCTAACGTTTTTGGTCTGCCTAG	21361.1	17932.8
CTAGGCAGACCAAAAACGTTAGGGCAGGAAATGATT	726.821	487.17
ACAGTTTAAGCACTCTAAACCCCAACTTCCTCATCT	619.816	516.872
AGATGAGGAAGTTGGGGTTTAGAGTGCTTAAACTGT	1198.88	1167.81
TTATCTGGTAGGTGAGGTAAAGAAGGAAGTGGAGAA	670.266	684.633
TTCTCCACTTCCTTCTTTACCTCACCTACCAGATAA	6148.53	5006.89
CAACACAGGATGTGCAGTATTATACGGCAAAGCACT	6479.42	4263.16
AGTGCTTTGCCGTATAATACTGCACATCCTGTGTTG	1296.89	1008.37
AAGCTTCCTGGCCCTTTAAAAATGGAGGTTCCGCAC	4840.75	5406.54
GTGCGGAACCTCCATTTTTAAAGGGCCAGGAAGCTT	528.335	456.203
TGCTTCTGAGGAAGTGATCTGTTGTCAAAGAAAGAA	678.708	537.797
TTCTTTCTTTGACAACAGATCACTTCCTCAGAAGCA	752.422	693.461
ACTTTGTCAGTGTAGTTTTCACATCCTGTCCTAGCT	2873.53	2918.79
AGCTAGGACAGGATGTGAAAACTACACTGACAAAGT	4607.9	4489.63
GACAAACATACCCCTAGGACAGGATGTGAAATCCAC	1311.76	1359.34
GTGGATTTCACATCCTGTCCTAGGGGTATGTTTGTC	11488	6506.43
CCTCTGGTGAGGCCAGCAGAGGCTCAGGAAGGGAGC	339.996	304.686
GCTCCCTTCCTGAGCCTCTGCTGGCCTCACCAGAGG	849.044	990.524
GAGTGGGCGCTAACTCGCAGGCCGGACGTGACGCAA	658.829	502
TTGCGTCACGTCCGGCCTGCGAGTTAGCGCCCACTC	7818.42	7641.57
GCACCGTGGCACTTCCGCGAGCGCCGCTGGCCCTGC	2408.26	2499
GCAGGGCCAGCGGCGCTCGCGGAAGTGCCACGGTGC	387.458	442.453
TTCTTTGGTCAACCCCAAGCCTCTTCCGCGTCTCGC	444.623	410.053
GCGAGACGCGGAAGAGGCTTGGGGTTGACCAAAGAA	424.17	390.663
GCGTTCCGCTGGTCGTGGGCTTTCAGCGCCCGCTGA	380.104	351.366
TCAGCGGGCGCTGAAAGCCCACGACCAGCGGAACGC	306.472	286.62
GCCGCTGAAAGCCCTCAACCAGCGGAACGCAGGCGA	314.141	320.598
TCGCCTGCGTTCCGCTGGTTGAGGGCTTTCAGCGGC	285.5	290.106
AGTCGGAAGCCATCTGCCCCAACTTGGGGTCTTCAC	336.978	303.803
GTGAAGACCCCAAGTTGGGGCAGATGGCTTCCGACT	342.515	349.857
CGAAGAGGAAACAAAGAAAGGTGCTGTTCTGGCGCC	506.16	462.233
GGCGCCAGAACAGCACCTTTCTTTGTTTCCTCTTCG	399.704	356.783
AACCCCTTGCACCGTGGACACAGCTTCCTCTTCCCC	481.716	469.449
GGGGAAGAGGAAGCTGTGTCCACGGTGCAAGGGGTT	844.01	751.255
ATAGAAACTACAGGAAATACTGTGCTCAGGTTTTGA	2427.74	1888.77
TCAAAACCTGAGCACAGTATTTCCTGTAGTTTCTAT	2533.21	2622.91
TAAATCCACCTCAGTACAAATGAACTTCCTTTTCAA	736.871	616.805
TTGAAAAGGAAGTTCATTTGTACTGAGGTGGATTTA	1166.24	945.347
TCTTTGCTGGTGGCTACCTTTACAGGAAATCTCTTA	481.766	561.391
TAAGAGATTTCCTGTAAAGGTAGCCACCAGCAAAGA	8828.11	9639.92
CTAACAGCAGGAAGTGCTTGGTGCTTTAGCACCTCA	3212.2	2801.39
TGAGGTGCTAAAGCACCAAGCACTTCCTGCTGTTAG	3378.01	2568.29
GGACTGCGTTTCCGGACACTGAGGGTGCCGGTAGCC	12079.3	7490.44
GGCTACCGGCACCCTCAGTGTCCGGAAACGCAGTCC	1478.7	1132.73
ACTCAGCCCAAAAAGCTAACAGCAGGAAGTGCTTGG	945.743	774.371
CCAAGCACTTCCTGCTGTTAGCTTTTTGGGCTGAGT	10092.1	6664.21
GCTCGCGTCATCCTGCAGCGCCGACACCAGAGACAC	860.622	723.631
GTGTCTCTGGTGTCGGCGCTGCAGGATGACGCGAGC	530.846	445.692
AAGGCAAACAGGAAATCATAACTACAAACCAGGAAC	7787.99	6355.8
GTTCCTGGTTTGTAGTTATGATTTCCTGTTTGCCTT	3822.95	2371.88
TGTTAGGATGTAAGACCGAAAGAGACACACCCTCAA	392.82	415.445
TTGAGGGTGTGTCTCTTTCGGTCTTACATCCTAACA	478.041	464.371
AAACCAGAGAGGAAGTGGCACCTCATGGCCAGACTG	3161.68	2558.46
CAGTCTGGCCATGAGGTGCCACTTCCTCTCTGGTTT	1550.68	1618.45
TACAGCTTCCTTCACCCCACTTGGGGCCTGGGTTAC	1141.97	1395.12
GTAACCCAGGCCCCAAGTGGGGTGAAGGAAGCTGTA	390.511	316.087
AAGTGGGGTGAAGGAAGCTGTACACCGTGGAGTCAC	398.898	401.545
GTGACTCCACGGTGTACAGCTTCCTTCACCCCACTT	498.296	447.984
GCAGAAGGATTTCCTGTTTCAGGCAACCCCAGCGAC	18036	16524.1
GTCGCTGGGGTTGCCTGAAACAGGAAATCCTTCTGC	1987.15	1451.09
ACCGCTGAGGCGGATTCCCACCGACTTCCTTTCCAT	554.045	616.394
ATGGAAAGGAAGTCGGTGGGAATCCGCCTCAGCGGT	1594.55	1508.76
CAAGGGAGGGGGGTTACTAGGAAGTGAAAGGCGGAG	1335.1	913.663
CTCCGCCTTTCACTTCCTAGTAACCCCCCTCCCTTG	974.97	782.233
GAAAGAGGTTTGGGGTTAGTGCTTCCTGTCTCCACA	2886.77	3946.56
TGTGGAGACAGGAAGCACTAACCCCAAACCTCTTTC	2808.43	2772.76
AACAGCTTCCGGCACGGGGGCTGGGGTTGTGTTGGA	18656.3	12250.5
TCCAACACAACCCCAGCCCCCGTGCCGGAAGCTGTT	493.945	431.896
ACGACCGGAACGTGGACAACCAGGGGTTGTTCCTCC	503.793	521.348
GGAGGAACAACCCCTGGTTGTCCACGTTCCGGTCGT	315.986	321.556
AGGCGCGATATTAGGCGGACGAGCGGAAGTGGCTGG	1836.65	1874.2
CCAGCCACTTCCGCTCGTCCGCCTAATATCGCGCCT	21071.3	21647.1
TTCATCTACTTCCCGCCACACCTACAGAGAAGCCCA	2484.92	2294.33
TGGGCTTCTCTGTAGGTGTGGCGGGAAGTAGATGAA	361.717	414.94
GACTGCGCCGGACGCGCCAGCCCTGCGCGATGACGT	677.965	546.844
ACGTCATCGCGCAGGGCTGGCGCGTCCGGCGCAGTC	392.692	443.723
GGGGCCTCACCTCAGGTTCCACTTCCTTTCTGGGTA	1187.98	1300.71
TACCCAGAAAGGAAGTGGAACCTGAGGTGAGGCCCC	2069.88	2391.85
GCCGTAGCGGAAGAGTGTTCATGGTCATGTGACGCC	965.138	866.04
GGCGTCACATGACCATGAACACTCTTCCGCTACGGC	574.648	590.601
GAGACATGTGATTACATATTTAACGGCATCCTGCCA	464.906	443.825
TGGCAGGATGCCGTTAAATATGTAATCACATGTCTC	703.215	813.479
GTGTTGTCAGATACAGCCCAGCCACAGGAAGAGGCA	465.865	447.256
TGCCTCTTCCTGTGGCTGGGCTGTATCTGACAACAC	5867.84	5615.34
GCGTGGGGCCGAAGAGCGAGTCGGGAAACGATTTTA	407.994	380.052
TAAAATCGTTTCCCGACTCGCTCTTCGGCCCCACGC	576.961	557.749
CTTTGTGACTTTTTCTTGGTAGTTGGGCAGGAAGCC	475.618	404.096
GGCTTCCTGCCCAACTACCAAGAAAAAGTCACAAAG	12510.6	10910.4
CTCTAGAGGCTTCCTGCCCAACTACCAAGAAAAAGC	5006.9	4118.3
GCTTTTTCTTGGTAGTTGGGCAGGAAGCCTCTAGAG	589.01	528.302
TGACCTTTGGGGTTTGGTCAGGAAGTGGGGTACTGG	548.916	614.73
CCAGTACCCCACTTCCTGACCAAACCCCAAAGGTCA	6552.96	6432.18
CCCTCATCTTCCTGCTTCAGGCAGCTGTGATTTACC	2894.81	2666.64
GGTAAATCACAGCTGCCTGAAGCAGGAAGATGAGGG	418.892	347.591
ACAGACAGCATCCTGAGCTCGTGCTTAGAACACCCT	1297.83	923.756
AGGGTGTTCTAAGCACGAGCTCAGGATGCTGTCTGT	361.824	316.115
CAAGCCACCTAACAGTGCACAGACAGCATCCTGAGC	420.912	399.413
GCTCAGGATGCTGTCTGTGCACTGTTAGGTGGCTTG	369.925	357.143
GAGGTGCTCAGAGCCTCCCTTGACAGGAAACAAGAA	728.265	619.219
TTCTTGTTTCCTGTCAAGGGAGGCTCTGAGCACCTC	11545.4	7994.71
ACTCCACCTACCCTCAGAACGCACTTCCTCAGAAGC	721.207	639.248
GCTTCTGAGGAAGTGCGTTCTGAGGGTAGGTGGAGT	832.084	607.298
AGAACGGCAGGGGTTTCCAGGATGGTCTGGAGGAGG	398.602	333.214
CCTCCTCCAGACCATCCTGGAAACCCCTGCCGTTCT	415.204	396.611
CCACACCTACAAGGCCAGCCTCACTTCCTCACTCCT	656.738	521.903
AGGAGTGAGGAAGTGAGGCTGGCCTTGTAGGTGTGG	706.945	735.802
TAGCCGTACGGAAATGTTTGTTGTTCTCTGCATCTA	528.388	524.421
TAGATGCAGAGAACAACAAACATTTCCGTACGGCTA	563.299	451.022
ACGGAGCTGTAGTTTAACGTTTCCGGTTCGTGGCTA	9581.16	7988.58
TAGCCACGAACCGGAAACGTTAAACTACAGCTCCGT	12607.3	11439.1
ACAGGAAGGAACTTGCTCAGGGCCACACCTCAGAGT	375.011	356.378
ACTCTGAGGTGTGGCCCTGAGCAAGTTCCTTCCTGT	485.432	445.882
AGTGGATTAGTCGTTGTTGCCAGAGGATGTGAGTTG	424.614	423.293
CAACTCACATCCTCTGGCAACAACGACTAATCCACT	3569.22	3838.65
AACTGAACCTCCACCACTTAACCTCTAAGGAAGCGG	405.469	421.887
CCGCTTCCTTAGAGGTTAAGTGGTGGAGGTTCAGTT	3054.98	2404.98
CTCGGGGACCTCACCCTGCGCGCCGGGAGGAAGGGC	369.308	308.639
GCCCTTCCTCCCGGCGCGCAGGGTGAGGTCCCCGAG	2223.84	1666.03
ACCAGGATGTAGTTTAGCTTAGGGGTAGTTATATCG	845.319	741.693
CGATATAACTACCCCTAAGCTAAACTACATCCTGGT	571.867	473.144
CCATCCAGGAAGCTTATGGTGCGACTGCAGTGTGCC	986.851	887.057
GGCACACTGCAGTCGCACCATAAGCTTCCTGGATGG	447.712	449.534
CTGCAGCGGGGATCCTTGGGGCCCTTCCGGTCGGTG	2187.88	1884.53
CACCGACCGGAAGGGCCCCAAGGATCCCCGCTGCAG	6688.03	5675.38
CGGCCTCTTCCGCCAAAACTCCGGCCCGCTGTCCCG	2788.76	2662.99
CGGGACAGCGGGCCGGAGTTTTGGCGGAAGAGGCCG	375.665	341.659
ACCACCCCCAGAGACAAACTCACATCCTCTCCCTAG	1009.6	809.833
CTAGGGAGAGGATGTGAGTTTGTCTCTGGGGGTGGT	724.978	651.707
GAGAGGAGGATGTTGTCAGATACCTACAAATGAGAA	984.868	813.594
TTCTCATTTGTAGGTATCTGACAACATCCTCCTCTC	580.702	505.85
GACTTTTACGGAAATAGCAGTCCAAAAGCGCGTCTA	1854.57	1297.59
TAGACGCGCTTTTGGACTGCTATTTCCGTAAAAGTC	576.919	486.014
ACATTTCCGTTCAGCTCAGTGTTCACGGTGCGAGAC	32266.8	20396.6
GTCTCGCACCGTGAACACTGAGCTGAACGGAAATGT	433.447	428.452
GGAGTGAACAACCGAAACAGATAGGGAAGTGACACA	352.896	371.962
TGTGTCACTTCCCTATCTGTTTCGGTTGTTCACTCC	1691.57	1472.39
CAGTAGGCTGCTGTTGCGCGCGCCGGATGTGGGCCC	1159.42	1151.4
GGGCCCACATCCGGCGCGCGCAACAGCAGCCTACTG	25797.5	18332.2
CGACGCGCGGAAGGAGTTCGCGCGACGACCTCGGGG	476.289	345.376
CCCCGAGGTCGTCGCGCGAACTCCTTCCGCGCGTCG	361.957	372.763
AGCAACCTACTACCCGGCGCCTGATTCACTTCCCTC	390.806	348.083
GAGGGAAGTGAATCAGGCGCCGGGTAGTAGGTTGCT	374.013	390.108
GCAGGCGAAGGCGGAACTGGCGTGGGCAAACCAACC	463.172	450.993
GGTTGGTTTGCCCACGCCAGTTCCGCCTTCGCCTGC	627.054	520.655
GGACAGGAAGTTCCTGCAGCTTCTACCCCAAACCTA	9476.49	6235.38
TAGGTTTGGGGTAGAAGCTGCAGGAACTTCCTGTCC	1710.07	1699.44
GGAGTGAGGAGGAAGCGGAGGCGAGACGGCGCTCAA	664.252	590.029
TTGAGCGCCGTCTCGCCTCCGCTTCCTCCTCACTCC	432.68	414.435
CTGGGGAGGAAGCCTGAGGTGTGTAGTTTTGTTAAC	527.588	522.871
GTTAACAAAACTACACACCTCAGGCTTCCTCCCCAG	393.089	372.853
CAGTCAATGTCGTAAGCTCATTTCCTGGAATGGCAA	2438.86	2332.58
TTGCCATTCCAGGAAATGAGCTTACGACATTGACTG	1614.74	1439.27
GCAACAGGAAGGACCAAGTCCCCTCCCGAAATTTTA	1787.27	1675.54
TAAAATTTCGGGAGGGGACTTGGTCCTTCCTGTTGC	735.427	585.446
TCGCTTCCTGCTCCACTTCTCGGCGCTCACATCTCC	14227.4	9135.43
GGAGATGTGAGCGCCGAGAAGTGGAGCAGGAAGCGA	523.451	418.059
CCTCACTAACATCCTGTTGAGGTGTCCCACTATCCA	14838.6	9631.43
TGGATAGTGGGACACCTCAACAGGATGTTAGTGAGG	857.646	848.472
CCCCCACATCCTGTTTGGTTAGTGGGACACCTCAAC	23358.6	24024.2
GTTGAGGTGTCCCACTAACCAAACAGGATGTGGGGG	1736.07	1638.01
CTTCGAATTGCCGCGAGAGAGTTCCGCGTAGGGGTC	370.769	377.965
GACCCCTACGCGGAACTCTCTCGCGGCAATTCGAAG	389.857	361.277
AGGGACCCGGATGTCTGGTCGGCGGCTGCTCCTCTA	2455.53	2026.14
TAGAGGAGCAGCCGCCGACCAGACATCCGGGTCCCT	1164.98	1115.69
CCTGCCCTGCGTGGATTTGTCACTTCCTGCTCAGAG	3303.29	3142.89
CTCTGAGCAGGAAGTGACAAATCCACGCAGGGCAGG	6752.45	5364.08
CTCTGTCAGGAAAATACACTTGGATGAGGTGACAGA	317.46	332.277
TCTGTCACCTCATCCAAGTGTATTTTCCTGACAGAG	443.11	386.72
CTGCGGAAGCAGCCAAGGCGGGCCCTCCCGTAGGCC	1103.17	1135.69
GGCCTACGGGAGGGCCCGCCTTGGCTGCTTCCGCAG	309.823	320.3
TCGCAGAGAATTCTTCCGGAGGCGGCCACGGACATC	1043.56	1001.86
GATGTCCGTGGCCGCCTCCGGAAGAATTCTCTGCGA	663.318	626.68
CCTGTACGGAAGCTACTCTGGTTTCATGTGATTTCG	589.171	590.267
CGAAATCACATGAAACCAGAGTAGCTTCCGTACAGG	524.479	421.692
CCTTTACTTCCTTTTACTTCTAATCACAGAATTAAA	8535.37	7131.21
TTTAATTCTGTGATTAGAAGTAAAAGGAAGTAAAGG	486.577	428.605
AAAGTCAAAATCACAGGAACAGGAAACTGTTCACTG	1207.52	1078.75
CAGTGAACAGTTTCCTGTTCCTGTGATTTTGACTTT	7427.87	6221.91
AAAGGCACGGTGGCTAGCGCGGGCTTCCTGGAGGAC	393.298	348.233
GTCCTCCAGGAAGCCCGCGCTAGCCACCGTGCCTTT	550.471	492.903
AGGCAACTCCCATAAACCCCCGGACGCGGAACACTG	411.324	391.681
CAGTGTTCCGCGTCCGGGGGTTTATGGGAGTTGCCT	1442.13	1440.52
AGCACCCCACATCCTGCACCCCAGAACCCAGATCCC	5957.2	7478.99
GGGATCTGGGTTCTGGGGTGCAGGATGTGGGGTGCT	508.841	492.031
CTGCCTTGCTTTTCCGGTCGCCGCTGTCCTCTGCGC	6064.31	6305.7
GCGCAGAGGACAGCGGCGACCGGAAAAGCAAGGCAG	1920.64	1493.84
TGTTTTTGTTTCCGTTTACAAACTACAACAAAGGTG	5727.31	4086.66
CACCTTTGTTGTAGTTTGTAAACGGAAACAAAAACA	540.483	489.851
AGAAGTGCAGTGGAGGAGGGCCGGAACGGTGACTAT	392.712	297.398
ATAGTCACCGTTCCGGCCCTCCTCCACTGCACTTCT	489.287	453.113
AGACAGTCACTCAGCACAAACAGGAAATAGAACAAG	5479.42	3482.3
CTTGTTCTATTTCCTGTTTGTGCTGAGTGACTGTCT	15927.8	12790.4
CAGCTGCGGAACTGCGCGATTGGGGTTCCCGCCGTA	608.113	552.632
TACGGCGGGAACCCCAATCGCGCAGTTCCGCAGCTG	317.459	350.506
ATGCAGAAATCCAACCTACAGGAAGGTGAGTCAGAA	460.609	367.909
TTCTGACTCACCTTCCTGTAGGTTGGATTTCTGCAT	1090.76	1093.16
CCTACACTTCCCAGAGAACCTAGCGATTACGCCAAC	530.836	438.591
GTTGGCGTAATCGCTAGGTTCTCTGGGAAGTGTAGG	388.64	335.445
AGTCGTTCCGCCACCTCCCAGTCGGGTTTCGGCGGA	348.707	345.143
TCCGCCGAAACCCGACTGGGAGGTGGCGGAACGACT	326.474	362.577
ATCTTAGCCCTCAGCCAAAGCTCTTCCTGGTTGCTC	473.107	399.249
GAGCAACCAGGAAGAGCTTTGGCTGAGGGCTAAGAT	552.087	411.815
AGGCTGTAGGTGCCCTCGCCTTGCCCTCAGGAAGGG	332.93	309.536
CCCTTCCTGAGGGCAAGGCGAGGGCACCTACAGCCT	1831.64	1483.51
GGAGAGCTCCTGCAGTCCAGCCGGATGACTGATGAG	364.992	389.23
CTCATCAGTCATCCGGCTGGACTGCAGGAGCTCTCC	1700.04	1321.1
CATGGAGTGTCTGGTGAACTTCCCCATCCCTCCTGG	364.712	366.224
CCAGGAGGGATGGGGAAGTTCACCAGACACTCCATG	444.453	398.802
CTGAGCAGTGTGCTTGGCCCTCACTTCCTCATCGGC	511.913	576.218
GCCGATGAGGAAGTGAGGGCCAAGCACACTGCTCAG	938.025	696.447
AGAAGCGGCGCCCGCCCCCGTTTCCTCTCTTCCTCC	715.107	737.339
GGAGGAAGAGAGGAAACGGGGGCGGGCGCCGCTTCT	1712.42	1532.97
AGCAGCCGCCGTAACCTGTAGCAACCGGAAGATGTC	2456.74	2405.12
GACATCTTCCGGTTGCTACAGGTTACGGCGGCTGCT	12810	13868.3
AGCTTCCGAGTCTGTTGTGGAGTGGGAACAGCGACT	2505.54	2091.62
AGTCGCTGTTCCCACTCCACAACAGACTCGGAAGCT	426.456	439.285
CCGAGCGCATTTTACGTGGTGCTGCATTTCCGGTAG	3927.44	3613.3
CTACCGGAAATGCAGCACCACGTAAAATGCGCTCGG	18093.3	14324.6
GGACCGGAAGTAGGTTTCTACCCGAGCGCATTTTAC	27604.5	22882.2
GTAAAATGCGCTCGGGTAGAAACCTACTTCCGGTCC	13524.4	9684.87
TTCTGAGGAAGTCCTTGGCTGAGGTAGGGCCGAAGA	439.134	455.698
TCTTCGGCCCTACCTCAGCCAAGGACTTCCTCAGAA	427.313	446.115
AATGCTGTAGTTTCAGCCACAGCATCCGGCGAAGGT	2035.38	1766.59
ACCTTCGCCGGATGCTGTGGCTGAAACTACAGCATT	3379.81	2555.2
ATTTCCATTTCCGGACTCTTCTCCTGCCCTCAGGGC	17632.7	16584.4
GCCCTGAGGGCAGGAGAAGAGTCCGGAAATGGAAAT	2203.04	1775.21
GCACTACATTTCCCAGCTTTCCTCGCGGCAAAGAGA	462.334	454.167
TCTCTTTGCCGCGAGGAAAGCTGGGAAATGTAGTGC	462.737	391.275
CGTCGCTGGGGTCCCTGCCGCCGGAACCATTAAGGA	318.483	311.111
TCCTTAATGGTTCCGGCGGCAGGGACCCCAGCGACG	970.081	801.154
GGTACTCGCGGCTGAGCCAGCGGAAGAACGCCGGGA	443.929	391.288
TCCCGGCGTTCTTCCGCTGGCTCAGCCGCGAGTACC	2928.95	2417.65
CAAAATGCGCGATCTGGAGAGGAAACAAAGCAGTGG	393.15	347.227
CCACTGCTTTGTTTCCTCTCCAGATCGCGCATTTTG	1408.15	1192.99
ACCTCTTCCGAGACCCAAAATGCGCGATCTGGAGAG	590.901	569.153
CTCTCCAGATCGCGCATTTTGGGTCTCGGAAGAGGT	387.939	397.222
CTGCAAACCCCAAAACACCTGACTGCTACGGAAGAT	423.845	394.61
ATCTTCCGTAGCAGTCAGGTGTTTTGGGGTTTGCAG	1688.58	1415.85
GCACAAAATCGCACAAACAGCCGGAAGCACAGCCCC	1425.31	1220.08
GGGGCTGTGCTTCCGGCTGTTTGTGCGATTTTGTGC	6153.22	4962.15
GACTGGTTTCCTGGTTTTGATGTAGTTTAGAGAAAA	3822.85	4210.05
TTTTCTCTAAACTACATCAAAACCAGGAAACCAGTC	649.682	552.727
GCTGTAGGCGGTGCAGGAGGGATCCGGAAGAGACGA	424.798	462.365
TCGTCTCTTCCGGATCCCTCCTGCACCGCCTACAGC	3480.8	2767.35
ACTACATTTCCCAGGAGGCTTCACGGTGAGCCTCCG	392.581	420.225
CGGAGGCTCACCGTGAAGCCTCCTGGGAAATGTAGT	339.51	319.522
AACCAGTTCATCCTGGGAGCTGCTGCTGGTTCTTCA	427.144	360.489
TGAAGAACCAGCAGCAGCTCCCAGGATGAACTGGTT	325.043	328.196
AGCGAAGCGCCTACGGCAGCCGGAAGCGAAAGTCTC	6295.13	3932.89
GAGACTTTCGCTTCCGGCTGCCGTAGGCGCTTCGCT	9941.9	8745.97
CTCCGGGAGCCCCCAAGCGGCTTCCGGGTGCTCGCA	2134.24	1805.59
TGCGAGCACCCGGAAGCCGCTTGGGGGCTCCCGGAG	2284.01	1920.2
CGGAGGCCGCTTGGGGGCTCCCGGAAGCGGCGCCCT	717.555	539.992
AGGGCGCCGCTTCCGGGAGCCCCCAAGCGGCCTCCG	9051.27	8449.03
GCACAAAGCTACAAAACCCATTCCTGCCGGATATGA	683.583	548.158
TCATATCCGGCAGGAATGGGTTTTGTAGCTTTGTGC	18045.5	22449.9
GGCAGGCTCAGCGGGCCAGGATGAGTTCTAAGCACA	313.982	273.354
TGTGCTTAGAACTCATCCTGGCCCGCTGAGCCTGCC	345.193	340.403
TCTGGACCAGCAGGCCGCTCAGTTTCCCGGTGTCCA	357.669	349.942
TGGACACCGGGAAACTGAGCGGCCTGCTGGTCCAGA	421.499	390.335
AGGCGCCCAATCCGGTGCATGGTCTCTGGCGCATGC	538.635	460.546
GCATGCGCCAGAGACCATGCACCGGATTGGGCGCCT	281.204	295.579
GCAGGCTCGAGCGGCCAAAGCTCTTTCCGGGGGCCC	423.644	462.428
GGGCCCCCGGAAAGAGCTTTGGCCGCTCGAGCCTGC	703.424	573.921
CAGAAAGAGGAAATGATGCGAGTCCACACCGAAGGC	2641.04	1894.81
GCCTTCGGTGTGGACTCGCATCATTTCCTCTTTCTG	846.725	721.412
CCGCTGACATCCGCTTGGCCTGCAGCTTCTTTCTGT	12082	9281.02
ACAGAAAGAAGCTGCAGGCCAAGCGGATGTCAGCGG	670.406	548.258
TGTCATCCCGGAAACTGATAACAAGACCTCGAGTCA	4739.7	4256.41
TGACTCGAGGTCTTGTTATCAGTTTCCGGGATGACA	1367.78	1384.85
AACCCAGGCTTCCTGACTCGCCGTCTTGTTATCAGT	1312.23	1382.94
ACTGATAACAAGACGGCGAGTCAGGAAGCCTGGGTT	408.136	365.986
GTCGTCCCGGAAACCGGGATGCCGTTATCAGAGCGA	2748.58	2268.69
TCGCTCTGATAACGGCATCCCGGTTTCCGGGACGAC	2196.33	1794.64
GCCGCTGGGTAGGCGGAAGTAGCCGCTGGCATGGCA	2795.63	2622.17
TGCCATGCCAGCGGCTACTTCCGCCTACCCAGCGGC	4231.46	4383.48
ACCCCTTCAGGAAGCACTCACCTACAGCCAGGCTCC	489.114	414.589
GGAGCCTGGCTGTAGGTGAGTGCTTCCTGAAGGGGT	392.425	344.911
GCCTGAGCGGAAACCCGGCGCCACCTCAAGATGGCA	2645.19	2329.72
TGCCATCTTGAGGTGGCGCCGGGTTTCCGCTCAGGC	872.261	867.867
CGGCGGCTGCAGGCTGAGCGGCGAGTTTCCGATTTA	298.9	319.556
TAAATCGGAAACTCGCCGCTCAGCCTGCAGCCGCCG	582.1	496.151
CAAGCCAACATCCTGACAGTTTAGAAACTACAGGAG	2954.65	2970.81
CTCCTGTAGTTTCTAAACTGTCAGGATGTTGGCTTG	396.659	396.53
CCCCGCCTCTTCCGCTTCTGTTGTCTGATCTGCCTG	5637.3	3506.52
CAGGCAGATCAGACAACAGAAGCGGAAGAGGCGGGG	833.717	639.624
CCTTCCTTCCGCTGGCAGTAACTAGGCAGTGGACAC	5513.12	5428.55
GTGTCCACTGCCTAGTTACTGCCAGCGGAAGGAAGG	407.012	389.406
AATGAGCCCCAGAACCCTTTTCCTTCCGGCCTGCAC	1303.01	1159.25
GTGCAGGCCGGAAGGAAAAGGGTTCTGGGGCTCATT	1567.36	1474.21
AATGAGCCCCAGAACCCTTTTCCTTCCGGCCTGTGC	1517.63	1114.35
GCACAGGCCGGAAGGAAAAGGGTTCTGGGGCTCATT	1623.36	1577.18
AAGCACTTGTAGTTGGCACCAGCTTTTCCTGTGCTC	378.651	376.116
GAGCACAGGAAAAGCTGGTGCCAACTACAAGTGCTT	532.272	397.983
CTAAGTGCTCTTCCTGCCAACCTGTGAGCGCCTGGC	4248.21	2676.18
GCCAGGCGCTCACAGGTTGGCAGGAAGAGCACTTAG	526.778	422.654
CTGCCAACCTGTGAGCGCCTGGCTTCCTGCCTGGGC	1019.41	1102.22
GCCCAGGCAGGAAGCCAGGCGCTCACAGGTTGGCAG	1926.13	1225.94
TAAAGAGGAAGCGGCAGCCGCGCCTGCGCCTACAGT	849.083	859.665
ACTGTAGGCGCAGGCGCGGCTGCCGCTTCCTCTTTA	457.362	421.375
TGCCTCTGAACCTCGCTCTCGCGAGTTTCCGTAGCC	363.334	326.884
GGCTACGGAAACTCGCGAGAGCGAGGTTCAGAGGCA	462.061	432.806
AAAGTAGGTCCGGTCCGCGGGTGCAGTCGGGCATGC	474.026	438.264
GCATGCCCGACTGCACCCGCGGACCGGACCTACTTT	313.99	371.878
AGCCATCCTGATAGGAGATCCTCCCACCCCAGCTGA	820.536	551.989
TCAGCTGGGGTGGGAGGATCTCCTATCAGGATGGCT	525.48	435.278
CTTCGGCCTTCCGTGATGGAATCCACCTCCTCTACA	654.885	699.33
TGTAGAGGAGGTGGATTCCATCACGGAAGGCCGAAG	410.765	375.594
AGCGGCCGAAGGAAGTGACGTTTGGGGCAGTAAGGC	1090.88	876.351
GCCTTACTGCCCCAAACGTCACTTCCTTCGGCCGCT	949.286	832.509
AGTGACGTTTGGGGCAGTAAGGCTTCCGTCGGAAAA	600.687	450.667
TTTTCCGACGGAAGCCTTACTGCCCCAAACGTCACT	1264.83	1103.41
ACAGGAAATGACATCAGAATCTCCAAACTACAACCA	2204.69	1807.92
TGGTTGTAGTTTGGAGATTCTGATGTCATTTCCTGT	1272.82	988.844
GGCCTCAGCGGCGCCGCGACAGGAAGCGGCGGGCGA	2021.92	1575.66
TCGCCCGCCGCTTCCTGTCGCGGCGCCGCTGAGGCC	12903.1	10745
GGCCGTTCTTCCGCCTGCAGGGTGCTCAGCGGAGGT	2974.28	2588.03
ACCTCCGCTGAGCACCCTGCAGGCGGAAGAACGGCC	471.616	412.143
GACGGCCGCTTTTGGCGCGGGACTTCCTGCCTGGCC	3070.96	2371.32
GGCCAGGCAGGAAGTCCCGCGCCAAAAGCGGCCGTC	4898.42	4600.21
GGTTTCGCTTCCGGGTTAGGCGGCCGGAGAAGCGTA	11044.3	8840.19
TACGCTTCTCCGGCCGCCTAACCCGGAAGCGAAACC	1339.42	1032.8
ACCCCAGCCGGATCCTCTGCTTATCTCCCACGTGCA	395.342	418.026
TGCACGTGGGAGATAAGCAGAGGATCCGGCTGGGGT	396.945	384.939
CCCAGCAGAATCCGCAGCCTTCCTCCCCCACCCCTC	391.43	383.706
GAGGGGTGGGGGAGGAAGGCTGCGGATTCTGCTGGG	1224.22	1076.79
AAGTTCTTCCGGGTCTGCAGTCTCTGGTGTGTTTGC	5300.74	4610.01
GCAAACACACCAGAGACTGCAGACCCGGAAGAACTT	525.01	419.617
CCGATTTCCCCGGACGTGGTGAGACGGCGCTTCGTC	1792.45	1455.45
GACGAAGCGCCGTCTCACCACGTCCGGGGAAATCGG	712.103	562.986
TCCCACTGCGACGGAAGCACAGCGGCTAAGATTGCA	558.025	621.144
TGCAATCTTAGCCGCTGTGCTTCCGTCGCAGTGGGA	702.161	654.799
GGCTTTTCCGGGATCCCTTTCGCCTCATCACTGCAG	5707.77	4841.78
CTGCAGTGATGAGGCGAAAGGGATCCCGGAAAAGCC	411.931	381.954
TCGGAACGGAAGGGAGGCACGAATCCGCGAGTGGAG	798.507	623.152
CTCCACTCGCGGATTCGTGCCTCCCTTCCGTTCCGA	492.278	455.658
GGCTCTGCCGTCCGCTGACAGGAAGACGCTGACGAC	973.008	950.327
GTCGTCAGCGTCTTCCTGTCAGCGGACGGCAGAGCC	5371.27	4846.55
CAGTCAGACGGAAGCCCGGCTTCTGAGGTGCCTGCC	789.397	660.765
GGCAGGCACCTCAGAAGCCGGGCTTCCGTCTGACTG	497.424	495.039
GTTCAGCAGGAAGTGGATGTGGATGTGTGCTTGCCA	4142.61	3593.38
TGGCAAGCACACATCCACATCCACTTCCTGCTGAAC	4880.78	4227.77
GAGGGGAGGATGTCTGAGCTTTTAATTGTAGTTTCA	587.567	506.319
TGAAACTACAATTAAAAGCTCAGACATCCTCCCCTC	348.928	338.671
GTATGGGAAGTGATCTGGCTGCAAATCGCAAGAGAG	487.759	504.218
CTCTCTTGCGATTTGCAGCCAGATCACTTCCCATAC	520.875	548.386
CATGATAGTCGTTGGCCAGTCAATGAGGAAACGTAC	363.144	327.5
GTACGTTTCCTCATTGACTGGCCAACGACTATCATG	2344.54	2394.87
ACTCTAAGCGCAGTGACGTGGGACTTCCTCGGCAGG	400.389	333.087
CCTGCCGAGGAAGTCCCACGTCACTGCGCTTAGAGT	486.863	460.648
CGGCCGGACAGCGGCTCCATCCGGGGAACCCGTAGC	843.256	678.803
GCTACGGGTTCCCCGGATGGAGCCGCTGTCCGGCCG	580.984	619.35
TCCCCTGTAGGTTCCCCTCCCCAGGATGTTGCCACC	466.077	400.324
GGTGGCAACATCCTGGGGAGGGGAACCTACAGGGGA	4129.58	3812.68
CAACCAGCCCCTCAGCTGAGCTTCCGCTCAGCTCTC	1588.21	1304.42
GAGAGCTGAGCGGAAGCTCAGCTGAGGGGCTGGTTG	1548.55	1620.91
GCCCACCCCCGAATTCTCGCCACTTCCTCCCCGGGA	1400.77	1084.84
TCCCGGGGAGGAAGTGGCGAGAATTCGGGGGTGGGC	2460.43	2659.47
AGGGGAAGTGAGAATAGGGTGCCCACCCCCGAATTC	421.766	417.462
GAATTCGGGGGTGGGCACCCTATTCTCACTTCCCCT	632.332	606.834
GACACAAGACAGTTTCCGTCAGTGGATAAGCCCTAA	2293.01	1886.29
TTAGGGCTTATCCACTGACGGAAACTGTCTTGTGTC	462.797	444.768
AGTCCCTCAGCCCTGCGACCAGCGGCCGGAAGCAGC	802.701	800.632
GCTGCTTCCGGCCGCTGGTCGCAGGGCTGAGGGACT	26390.5	19730.1
ATGTCTTCCTGTACAGGAACTGGGTCCCAGCCCCAG	8212.17	5744.9
CTGGGGCTGGGACCCAGTTCCTGTACAGGAAGACAT	3015.02	2149.15
GCCTCTCTGGGCTGATGAAGGACAGACAGGAAGCCA	545.652	572.581
TGGCTTCCTGTCTGTCCTTCATCAGCCCAGAGAGGC	20642.2	15761.2
GTGAACTTCCTCCCCCACTGCCTATTTTTACAGCAG	4831.47	3864.82
CTGCTGTAAAAATAGGCAGTGGGGGAGGAAGTTCAC	535.275	573.16
CTCCTCCCCCACTTCCTATTTTTACAGCAGTTGCAC	2631.9	3279.26
GTGCAACTGCTGTAAAAATAGGAAGTGGGGGAGGAG	860.94	716.702
CGCCTCATTTCCTGTGCAACTGCTGTAAAAATAGGA	22444.4	20800.8
TCCTATTTTTACAGCAGTTGCACAGGAAATGAGGCG	1418.29	1206.23
CCCCCTGGGGTACAAATGTCCCGGAAGCCGCGAACC	1040.2	773.708
GGTTCGCGGCTTCCGGGACATTTGTACCCCAGGGGG	5496.09	6550.94
TCAGGAAGTGGTGTGACCAGCATGTGAACAGCGGCA	935.612	1051.91
TGCCGCTGTTCACATGCTGGTCACACCACTTCCTGA	673.585	701.806
GGAGGAGTGCTTTCTGAGAGAAGGAAGCACCTGCCC	390.009	326.45
GGGCAGGTGCTTCCTTCTCTCAGAAAGCACTCCTCC	1122.45	1038.33
CAGGCCGCTCGCCGCGCACTTCCCCTACCCTTGAGG	467.423	453.37
CCTCAAGGGTAGGGGAAGTGCGCGGCGAGCGGCCTG	450.947	399.745
AAGTTGATTTCCGGGTAGTCTGTAGTTTCCTAATCA	10550.2	8808.6
TGATTAGGAAACTACAGACTACCCGGAAATCAACTT	914.163	806.701
CTGGCTACAGGAAAAACAAAGTCAAACTACAGCACT	396.035	352.962
AGTGCTGTAGTTTGACTTTGTTTTTCCTGTAGCCAG	493.746	420.704
AAACAAAGTCAAAGCACAGCACTTCCTGCATTCTGG	2889.53	3101.03
CCAGAATGCAGGAAGTGCTGTGCTTTGACTTTGTTT	2750.93	1992.9
ACAACCCCAACGCGCGGCGCCGCCACCGGAAAAGGA	614.092	640.207
TCCTTTTCCGGTGGCGGCGCCGCGCGTTGGGGTTGT	12058.2	9572.18
CTGTGAGGCGGAAGTGGCGGGCTCTGTGAGCGCAAG	4893.06	4623.71
CTTGCGCTCACAGAGCCCGCCACTTCCGCCTCACAG	3685.59	3089.86
CATGTGACCCAGACACCCTACTTTACTCGGAAACAG	361.433	354.288
CTGTTTCCGAGTAAAGTAGGGTGTCTGGGTCACATG	1276.6	1055.95
CTGCCCATCGCTGTTAACTTTTCCGCCTCCTTAAAG	492.136	442.624
CTTTAAGGAGGCGGAAAAGTTAACAGCGATGGGCAG	397.604	349.38
AAAGACAGGATGTGGGGGAGTGAGCTACAAGGGCCC	6193.57	6426.23
GGGCCCTTGTAGCTCACTCCCCCACATCCTGTCTTT	1270.14	1222.37
GTTTGGTGTCGTTGCAGTACAGGATGCATAGTGAAG	764.362	638.925
CTTCACTATGCATCCTGTACTGCAACGACACCAAAC	3575.34	3014.57
CAGATTCAAGGAAGTGGTGGTGCTTTGGTGTCGTTG	852.081	761.894
CAACGACACCAAAGCACCACCACTTCCTTGAATCTG	808.384	753.582
ACTACACTTCCCGGCAGGGACAGCGGCCCAGCGTAC	2103.41	1786.38
GTACGCTGGGCCGCTGTCCCTGCCGGGAAGTGTAGT	333.906	304.117
CTGACAGTTACTTCCTGTCTTTGTGAGCGATTGTGA	19250.2	17355.9
TCACAATCGCTCACAAAGACAGGAAGTAACTGTCAG	3451.8	2771.84
GCGAGCACTTCCGGTGTGTGAGCCTGCTGTTGCTAC	32785.4	29882
GTAGCAACAGCAGGCTCACACACCGGAAGTGCTCGC	9384.1	6889.78
GTGCCTCCCGAAAGTTCTGTCCCTTCCGTCCCTTCA	419.639	384.307
TGAAGGGACGGAAGGGACAGAACTTTCGGGAGGCAC	394.758	383.103
GCACTGCTGGTCGGACATAGTGACGCACTTCCGCCC	1875.62	1776.8
GGGCGGAAGTGCGTCACTATGTCCGACCAGCAGTGC	4298.26	3975.87
CAAGGTGCTGTGCTCACATAAGCAGGAAGAGCCCCA	475.606	420.361
TGGGGCTCTTCCTGCTTATGTGAGCACAGCACCTTG	4750.67	4772.67
ACTTCCAGGAAGCCCCATAGTCCAGAAACCTACACA	2107.81	1962.28
TGTGTAGGTTTCTGGACTATGGGGCTTCCTGGAAGT	522.001	473.327
CCCGCCACCTCAGAAGAGCCAATCGGAAGCTCTGGG	351.18	405.874
CCCAGAGCTTCCGATTGGCTCTTCTGAGGTGGCGGG	1748.77	1540.81
CTTATCACACGCCGCGAACGCCTTAACTTCCGGTCC	7951.4	6838.87
GGACCGGAAGTTAAGGCGTTCGCGGCGTGTGATAAG	22886.5	19696.6
CCCCGCGGAACTCTGGCACAGTCAGCTGACAGCAGA	398.405	346.29
TCTGCTGTCAGCTGACTGTGCCAGAGTTCCGCGGGG	372.803	355.009
AAGTTCGCAGCCGCCAAGAGGGGAAACGGGCTGCGC	324.053	323.204
GCGCAGCCCGTTTCCCCTCTTGGCGGCTGCGAACTT	1081.78	905.468
CACGCCTGCGGAAGATGAAAATCACACGTCATGCAG	452.509	467.832
CTGCATGACGTGTGATTTTCATCTTCCGCAGGCGTG	410.643	350.827
ACGCCTGGGGTCCCAGCTACTCAGGAAGCTGAGGTG	357.886	319.362
CACCTCAGCTTCCTGAGTAGCTGGGACCCCAGGCGT	3594.66	3814.06
ACAGCGCTGATCGCGGAGGTCCAACCGGAAGAATGT	710.593	599.518
ACATTCTTCCGGTTGGACCTCCGCGATCAGCGCTGT	16532.8	12571.8
GAAAACACAGGAAGCCGTCCGCGCAAGCGCGTTGCA	3179.41	2914.48
TGCAACGCGCTTGCGCGGACGGCTTCCTGTGTTTTC	978.87	963.948
CCCCTCCCCTCAGCAGCAGGTGTTTCCGTTCGGGTG	832.83	774.9
CACCCGAACGGAAACACCTGCTGCTGAGGGGAGGGG	1943.5	1634.92
ACTGCCGAAACTAGGGGCAGCTCTACTTCCGGTGCC	10062.3	7786.46
GGCACCGGAAGTAGAGCTGCCCCTAGTTTCGGCAGT	22096.5	17245.2
CCGGGACCTCGGCTTGGGCTCACGGCCACTTCCGAC	393.246	376.243
GTCGGAAGTGGCCGTGAGCCCAAGCCGAGGTCCCGG	1133.98	976.064
CCTTGCTACAGGATGTTTTGACAACGAGCCCAGGAG	1238.26	1077.8
CTCCTGGGCTCGTTGTCAAAACATCCTGTAGCAAGG	1125.16	1084.75
GCTGTTTATTTCCGTGCCTGCTGCTGGAGCTTCTTA	2668.89	2392.67
TAAGAAGCTCCAGCAGCAGGCACGGAAATAAACAGC	379.763	323.342
CGGGAGCGGCCGAAGTGACGACTTCCGGGATGCTCC	7377.56	6100.64
GGAGCATCCCGGAAGTCGTCACTTCGGCCGCTCCCG	12193.5	9726.96
AAGCAGCCGCCGAGGGGAGACGCCGGAAGTCCCGCC	2526.77	2217.04
GGCGGGACTTCCGGCGTCTCCCCTCGGCGGCTGCTT	19012.5	19853.2
TGGTCGCCGAAGCGAACAACCAGCTTCCGGCAAGCT	4879.67	3590.16
AGCTTGCCGGAAGCTGGTTGTTCGCTTCGGCGACCA	4031.39	3091.3
TCTTCAGGCGTCTTTCCGGTGGTGGGCGTTTTTGCT	3753.43	2405.1
AGCAAAAACGCCCACCACCGGAAAGACGCCTGAAGA	1530.21	1307.33
GGTCCAGGAAGACGTCAAGGGCTTGGATTTGTAAAC	437.335	402.034
GTTTACAAATCCAAGCCCTTGACGTCTTCCTGGACC	346.834	339.917
CCGCCGCGACTGCAGGCCTCCGTTCCGCCGGGGTAA	389.463	321.36
TTACCCCGGCGGAACGGAGGCCTGCAGTCGCGGCGG	373.56	327.752
AGGCAAAAGTCACAGCCACACAGGATGGGGCCTCCC	403.469	356.641
GGGAGGCCCCATCCTGTGTGGCTGTGACTTTTGCCT	2156.96	1654.38
ACAGAGAGGGAAGTCGCCAGTGTTGTCAGCGGGCGT	494.165	355.61
ACGCCCGCTGACAACACTGGCGACTTCCCTCTCTGT	416.908	361.532
AGCCGCTAAAGACCACCGCTTCCGGCCTCTGCTTAG	13005.3	12751.2
CTAAGCAGAGGCCGGAAGCGGTGGTCTTTAGCGGCT	5997.98	5661.18
CTGCCCACCGGAAACGATGGCGCGAGGCCGCTGAGC	18579	13527.1
GCTCAGCGGCCTCGCGCCATCGTTTCCGGTGGGCAG	7999.36	6660.77
GACATCCAGGAAGTGGTGAGAATCCACGTGTGTGTT	6911.45	6934.41
AACACACACGTGGATTCTCACCACTTCCTGGATGTC	1544.32	1878.7
GATTTCATGTTTGGGGTTTAACTTCCGTAGCTTGGG	888.704	900.26
CCCAAGCTACGGAAGTTAAACCCCAAACATGAAATC	1453.87	1624.97
GCCACCTTACGACAGCTGTACAGAGCTTCCTTTAGC	389.544	430.781
GCTAAAGGAAGCTCTGTACAGCTGTCGTAAGGTGGC	591.475	501.7
TCAAAAACCTTAGCACTTCAGCCGGAAACTACAGGA	703.499	677.51
TCCTGTAGTTTCCGGCTGAAGTGCTAAGGTTTTTGA	8179.69	6422.76
CGTACGCGCACTTCCGGTCTTTGTGACTTGCAGCTC	38720.8	25641.4
GAGCTGCAAGTCACAAAGACCGGAAGTGCGCGTACG	26024	18998.5
CTCACCTCGAAGCCCAGGAGCGGCCAGGAAATGAGC	475.98	497.062
GCTCATTTCCTGGCCGCTCCTGGGCTTCGAGGTGAG	8459.12	7924.34
AAGACCGGCCGTAAACCAGCAAGATGGCGTCCGGCC	339.973	347.367
GGCCGGACGCCATCTTGCTGGTTTACGGCCGGTCTT	1010.9	830.535
CCTCAGGAGAAAGCACCCTAGTAGTTCCGCTCCGAG	412.179	443.348
CTCGGAGCGGAACTACTAGGGTGCTTTCTCCTGAGG	550.41	520.635
CCGAGTGGCAGTTGTTTCAAGATGGCGGACGTGGCA	367.833	360.058
TGCCACGTCCGCCATCTTGAAACAACTGCCACTCGG	2278.96	2160.27
CTGAGCCGGATGTTACTGGATAGTGCTTTTCTTTAT	6152.69	4890.77
ATAAAGAAAAGCACTATCCAGTAACATCCGGCTCAG	2576.8	2411.65
GCTGCCACTTCCCTTGCTTATTTCATGTGATTTGGA	2598.18	2444.9
TCCAAATCACATGAAATAAGCAAGGGAAGTGGCAGC	544.117	469.96
ACTAGAAGCGGAAGTAGTTGTAGGCGCCTTTGCAAC	8617.9	5698.62
GTTGCAAAGGCGCCTACAACTACTTCCGCTTCTAGT	4673.48	3769.81
AGCTGCCAACAGCAGCGCTACTTCCGGCCGCCTCCG	17936.8	11316
CGGAGGCGGCCGGAAGTAGCGCTGCTGTTGGCAGCT	12301.9	9569.77
CTGAAACAGGAAGCTGAGGGTGCCGTTGGGGGAGGA	3960.19	3109.86
TCCTCCCCCAACGGCACCCTCAGCTTCCTGTTTCAG	1721.4	1716.28
CTGAAGAGGAAATGTATTCCTCATGTTGTAGTTGGC	1340.66	812.685
GCCAACTACAACATGAGGAATACATTTCCTCTTCAG	646.858	557.604
AGCTTTTCTGAGAGCGCGGGCAGGATGTGACCTCCC	675.481	626.194
GGGAGGTCACATCCTGCCCGCGCTCTCAGAAAAGCT	10113.6	8903.78
AGGCAATCTGGGGCTGTAGTTTCCTCAGTTCAGGCT	334.555	312.06
AGCCTGAACTGAGGAAACTACAGCCCCAGATTGCCT	500.716	362.983
TTGGTTCTGTGATTTCAGGTGTGAGTTCCGGTGTGC	695.069	668.954
GCACACCGGAACTCACACCTGAAATCACAGAACCAA	3601.09	3483.38
CTCCGGCGGAAGTTGTCTCTTCGCCGCCGCTGCAGC	4992.53	4260.29
GCTGCAGCGGCGGCGAAGAGACAACTTCCGCCGGAG	3340.58	2629.36
GACTTCCTGTTGAAGATTGGCCTCTTCGGTAGCACA	44581.2	32304.4
TGTGCTACCGAAGAGGCCAATCTTCAACAGGAAGTC	792.789	621.983
CTTTTTGGTCTGCCAGGCACGGATTTCCGCCCACTC	1269.22	1243.19
GAGTGGGCGGAAATCCGTGCCTGGCAGACCAAAAAG	3809.89	3323.1
[truncated: 2,180 more rows]

## Sheet: C. Negative control probes
The columns represent:
Sequence	36bp DNA sequences containing no ETS1 binding sites (i.e. negative control probes for ETS1)
ETS1-only	the measured ETS1 binding level for each sequence, in the absence of RUNX1
All binding intensities are shown as medians over 4 replicates spots, randomly distributed across the microarray surface.
Sequence	ETS1-only
CCCTCATCTGAGAACACCACATTTCTCCCTCTGTCA	436.244
GTGATGCCGACAGGCCGTGGTTTCTGAGAAACACCA	392.277
GCGAGAGCAGCAAGAACCACACCCAGCAGCAATGTC	422.002
GAAAGAGCGAAATGTTGCGGTTTAGTTAATGCTTTG	442.113
TAGTGTGAATCCCCGCCCACAGAGGGGCGGCACGTT	371.906
TAAGCCCCGCGTGCCTGTGGGTATTTGAAAGCTGAA	385.114
AAATAGCGCAGGTCAACCACAGACCCCAGCACTGCA	355.106
CCACCCGGGGCCTGGACCGCACCACGGTCACTGGCG	315.79
CATGTGAGCGACTGGGCCGCAGCCATCAGCCTCCTG	350.443
TGATTTCTTAAGCCAACCTCAAAAAAAAAAAAAGAG	596.131
AGGTCCTCTGCATTCTGTGGTCACAAACCCAGAGCC	346.643
GTTGTTATGCAAGGTTGTGGTTTTTGCAGTCTTTTG	497.558
AACTCACTAGTGTTTTGAGGTTTTAATTGACACCAC	419.782
CTTGCCTAAGACATGCCCACAGCTGCACAGATAAGA	383.437
ACTTAGGTCTCTGTTACCACCATGAAACAATTTAGT	544.925
AAAAGCCCATGGGCACCCACAGCTTTGTCACAGTGC	287.995
GGGGTGTACACTAGCTGCGGTCTGATTTAGCCCTTT	350.557
ACCCTCGAAGCTCTAACCACTGTGGGCTATTTTTGC	356.185
GACAAATCAAATGCCACCGCAGAGTTTACTCGAGTT	343.136
TCTCCTCTGAGGGCCTGTGGGCAATGAGCAGAAAAG	388.82
TTGCAGAGTTAGCTAGCCACAGGCAAGTCTCCATTG	364.305
CTTGTTCAAGCAATTTGAGGTTTTTTAGGGAGGTTG	428.03
GCTTTGCACAGCTTTGCCACAAAGCCCAGTCTGTGT	398.843
GACGGGCGCGCGGCTTGCGGGCGGCGGGGCGCTGGG	371.123
CCAGCCCGGCCTCGGACCGCGGCACCCCTCCTGGCC	312.36
TTTTGGATGATGCAAACCGCGCAAAAGCAGCATTCA	448.605
AAAACAAGAACCAAAACCACAAGAACCACAAGAACC	419.816
ATTTCTTGAGAAATCTGTGGTTATTATTTAACTCTT	460.569
TGGCCATGGCCTATGACCGCTATGTGGCCATCTGCT	339.546
TGAAATTTTTCTTTTTGTGGTCAGTAATCCCAAAAA	339.135
TAGGGAATGGTGAGCTGTGGTTTGTGGCTTCATGGA	443.235
TAGTTGTATGTGGAAACCACAAAACTGAGTCATAAA	395.197
ATCTCAGTTAAGCAGACCACACTTTACGTTCTAGTT	392.514
AAGTATTGTAGTTGTTGTGGTAAAAACAGATAGATA	529.13
GTAGCTGTAACTGCCACCGCGATGCCGAAGGCGCCC	324.042
GCAGCTCTAGTTTCTACCACACCAATGGGAGGGATC	319.936
CTGGTGCAGAAAAAAACCACACAAGCCATTGGGTAG	369.185
CAATTTAGCCTTTTAACCACTAAACTCCCTTGCCTA	426.089
TCTTTATCTGTCAGTACCACACTGTCTATTCTCCCA	501.879
CTTCACGGCTAGTTCTGTGGGTGTCCCACTTAGTTT	365.649
TTGGGACCAATTTGACCCACAAACCCTGAAAAAGAG	497.132
GTGTGTGAGCGTGTACCCACAATGTGTAACTTAATT	483.691
GGCTTTCCAAGCTAGTGTGGTCCACTTGCTCCCTCA	377.848
AGGCATAACAGAAAAACCTCAACTTAAATAGTGCTG	626.219
GCGGGGTTGGGAGGCTGCGGGAGTTTGCGTCCCCTC	338.808
GGTTTACAGCTCATTTGCGGCAGAATCAAAATGGCT	391.74
CCTACAAATTCCAGCTGTGGTCAGCTGGTGAGCTCT	407.955
TTCAGAGTCAGATCTACCACACACAGCCCAGGAGCC	392.525
CCTTTGTTAGTGATTTGTGGTAGCTAATGTCGTAAT	547.963
CAACGCAGACTACTAACCACTAGAGAATCCCAAGGC	485.39
CTTGGGAGTCCCTGCCGCGGTGACTCCCTGGGAGCT	261.471
ATGGATAAGAATGTCTGTGGGTAGCTGTCTCCTCTT	443.757
CCTGGGCTGCAGGCACCCACAGTCCAGAGGCTCAAA	318.222
AAAACTAAAAGTAGAACCACCATATGATCCAGTAAT	503.931
CTGACATTTAAGCTCACCACATGTGGGATAGTTAGT	378.657
TGTCTATCGATTAAAACCACTGGTAAGAGCCATTGA	358.801
CACAGAACTGACCAGACCACATGGAGGCCAATCAAA	378.767
CATCTGCAGACACTGTGTGGTTTCCAGGTTCCCGAG	405.73
CAGACAGTAACAAATGGTGGTTGCCGTCATGTGAAG	366.774
AGACTCAGGTGGTAAACCGCAGGCCATTTACATACC	408.107
TGCTCTCGGCCTGGCTGTGGGCGGGTGGCCATCAGT	327.432
GAGCATCTTGAGGTCTGTGGTTCAGCTACCAGCCCC	296.167
GACATTTCGAGTAAGTGCGGTATACCAGTTAAAAAT	479.366
GACAGAAAGCAAATTAGTGGTAGCCAAGGGCTAGGG	439.113
GTCAGCTATAGTGACACCACAAGGCCTGAAGAGGGC	369.612
TCCTGAGTGCTGGGAACCGCAGCGCCACATGCACCC	340.837
CACACCCGCCTGTTACCCACATGCACAAGCAGTCTG	448.857
TTGAAATGCATTCTCTGTGGGCATATGAAGTAGATT	410.5
CTGGCAAAGCAGAAGTGTGGTTTCAGAGTCTCCCTC	405.04
AAAGTCATTTAAGTGACCACACTTTATAGGCTTGCC	361.433
CTGGGTTGGATGACCTGCGGTGGAACAGATGGCTCC	373.856
ACTACCTTCTTGGTAACCACAAGTCTCAGAGGTACT	393.944
GTGGCACCCTCAAGGGCCACAACGGCTGGGTAACCC	312.476
GTTAAAACAAAGCAAGCCACAGTGTGTGTCCACAGA	381.949
AGCTCTGAGAATCATTGTGGCCACACTGTCATGGTC	375.772
CCAGCCAACCCAAAGACCACACCCCACCACCTCCTC	491.123
TCAGCCTGAGAGCTATGTGGGTGAATAAAAATAAAA	499.482
GCAACACTCACTCAAACCACAGTAATCAAAAGGCAC	495.932
CCCATCAGCAGAAAAACCACAGCAAGCTTAATGTGC	369.48
GTGAATTCAAAACAACCCACAGTTTTAATTCTCTGT	452.413
AGCCTGACTCTGTGCTGTGGTTGTGAGGCTGGAATG	439.834
ATTCTAAAATTGGACTGTGGTAAGGGTTGCACAACT	420.31
AGAACTTAAGATCTCTGTGGCTTGTGTGTGTGTGTA	361.001
ATCTATTATGAGCCTACCACCATGCTAGACAAGTTG	434.048
TGTAATCTTTCTTAATGTGGTTAAATTCAAGTTATT	406.602
CGTCACTTCTGGAGCTGCGGTCGGGATCTGGGAGGA	359.85
GAATGTCTTTAAAAAACCACAGAATTGGGCTGGGCG	379.486
TGAGGCTCAGTGCTGACCACATTCAAATGACTAGAC	389.397
TTCAAAGCACATTCACCCACATGATCCTATTGATCT	468.408
ACTGAAAATCTGCCTTGTGGCTGCTTCTGGTACACA	354.66
CCCAATCTGTAACAACCCACATCTGTTCCTTATTTG	465.942
GTTTGGCTTTCAGAGTGTGGTTTGGATTCCTAACAG	449.737
ATGCTGTCAAAAACTACCACAGACTGATTGGCTTAA	398.717
CCCAAGCCCGCGGGCTGCGGGCGCTGATTGGGCGGC	345.688
TGTCTCATCAGCCAGGCCACAAACGCGATGTTTACA	338.303
ATGGCATACTAAGTAGCCACAACATGCAAGATGGAC	439.907
CGAGGGCGCGCGTCTCGCGGTCCATCCAGCTCAGCA	330.575
AAAACCATCTTTAGGACCGCGGCCCCTTTAAGCGGC	283.805
ACAAGCATTTGATTCTGTGGGTCCCCAATGTTGGAA	430.95
AGATGAATCACAGAGACCACACATGGAGACCCATCT	402.725
TGGCCTGGGAAAGAACCCACAGGCTTCTGGTTGCTG	596.781
GGTCAGGAGGGATGAACCACCGCTTACTCGTTCTTC	361.824
TCCTCAAAATTAAGGTGCGGTGCCAGGCGCAGTGGC	373.844
TCTCCCAGCGTCTGATGTGGCTTCGGTGTCAGACAT	352.11
ATATTCTCTTACATAACCACAGTACATTTATCAGCC	572.746
ATTCACTCATCCCTCACCACAGCCAGCTGCTTGAGA	319.903
TGGCTGAGGGTCTTCTGTGGGTGGACGCATGATTAA	416.769
TGACCATTTGAGGTTTGTGGTTATGCATATAAAATG	576.758
CAAGCCCAAGAACGCTGTGGTTTTTGCAGACTCATA	353.377
GGATTCAACATTCCTTGTGGGCTGCTGGCCCCAGAC	359.373
CCAGCTGTACTGAGTTGAGGTTTTTCTGACCCTCAG	336.215
ACTGTCAAACATTCGACCACAATCTCTGAGGCTGGG	409.172
ACACATCAAAATGTCTGTGGTTTTTATGAAAAATAG	510.276
CTCTTCCATGCAGGCTGTGGTTGCCTTCAAATACCG	356.809
TGGGGCTTCTCGTTGGCCACAAGTTCAATTTGAGCC	380.785
CACAATAAAGCCGCAACCGCAGGAGGCAGAAGGGTG	793.14
ACAGAGCCATTACCTACCACAGAGCTGACGTGAACA	436.671
AACTTGTCCCTGGAATGTGGTTGAAACAGACTTAGG	448.171
GGAAAGGTTGACGATAGTGGTTAAGTGGCTCGGCCT	428.984
AGTTTTTTGTTTTGAGCCGCAGTCTCGCTCTGTCGC	351.239
AGCTTTCCAAGTTTTTGTGGGCAACATCAACTGTTC	485.911
AGAGACAGTAGCAGCCGCGGTGACTGGCGGCCTCCT	295.999
ATGCAGAAGGAATGCTGTGGTAGACAGCATTCCTTT	407.243
CGCAGCTCCCCACTGTGCGGTTATCTAGGCCAGCAC	376.19
CATTTCAGTAGACTCACCACAAGGTTGTGGCCAGAA	399.04
TCCACGCCCCGGCGCTGCGGGCACCGAGTAAAACGC	326.888
CCGCCCTCGGTCCCCACCGCGGAGGACTCTCTCAAG	351.782
AAGATATGGGCTACTTGTGGTTTACTCTGTCTGCTA	391.633
GCAGCTGTAGAGGCCTGAGGTTTACCTAATCTGCTA	376.567
AATAATAGAGAAGACACCACAGTTGCCATGGTATTA	414.292
GAGGCATTATAGAAAACCGCAAGATTTTAGTCTGAG	420.077
GGCCTGATAGCAATGGCCACAAACACAGCAAGCCAC	347.616
TTGTAGGGATGACTGACCACAAAAGACAGTGACTCA	398.275
AAGTCTACAGCTCTTTGAGGTTCATGTGTGACTCTA	394.34
GGGTCCCGGGGACCCTGCGGGCTCCGAGTAGTCGTA	332.44
CAAATGAGGTGCCAAGCCACAAAAAGCATTTGCGTC	387.958
GGTGTCAGAAAAGTTACCACAGGGATAACTGGCTTG	416.835
AGTAGTGCTTTTTCAACCACAGACCAACATTTGAGA	437.247
GGAGCTGCTCCAGGCTGCGGTGGGATCAAAGCTACC	315.643
CCACGGCCCGGTGCCTGTGGTCCCCTCCCCGAGGGT	327.928
CTATAGTATGTCAAAACCACAAAGACAATGTGCAGC	466.142
CCTAAGAGTAAGCTAACCACAGGGATTCTTTTGTAG	350.951
CGGCCCCGCTGAGGGGCCGCAAGGACGAGGACGCCT	300.38
ACCGTCAATCTCGACACCGCGGAGCACAATGCGTGC	352.347
TGTGGCTGCCCTCAGACCACAAACCACCAGCCCTAT	352.028
TATTTTCCAAAAGTGGCCACAACAACATCTGCCAAC	442.203
GGCCTCTGAGGAGCAGCCGCAGGAGGAGGAGGAGGT	353.45
GCTTTTTTTTTCTGTTGTGGGAGAAAGATGAGAGTC	535.327
TTGGCTTCGGTTCTAACCTCAGAGACTTCTCTAAAT	389.069
TCCTCTGGTCTCTAAACCACAGCCTCCACCAGCAAC	442.256
CGGACTGGGAGTTTGACCGCGTTGACGACGGCTCGC	445.703
CTTTCATCTCTGACATGTGGCTTCTAAGGGTACACT	421.416
GTAACAACACCAAGGACCACAAATGTGTATGTTGAA	421.422
CCGTAATCTTCATAAACCTCAATGCTCAAGGTGCAG	438.499
CTCTTTGGCCTTGTCTGTGGTTCTACCAAATCCCAT	413.627
AGGTGTGCTCTCCACCGCGGTTCACAAGGTGTCTGC	375.661
ACTGATCATCTGAAATGTGGCTAGTGTGAAAATGAA	531.497
AGGTATTAAACAGCAACCGCATTGCCAAGCACTGTG	390.681
GGAGAGGAGAAAATGCCCACAGGGTACATGGAAAGC	408.732
GCCAGCCTGGGCCGGGCCACAAGAACAAGGAATGTT	321.557
CTCTGCCCAGTTGGTTGTGGCTCTTCATTACTGTGG	512.485
CATTAGTAAACCCTTACCACACCCAAACAACAAAAG	541.393
GAGGGTCCCGGCTCTGCCGCAGGCGGGCGGGGCAGA	339.225
GAGCGGAGACAGAACACCGCACACCCAGCGTCCCAA	351.58
ATCAGCGTGGCTGCTGCCGCAGAACAAGCCACGCTT	345.399
AAGTCCCTCCTCTAAACCACTTTGATGAGGACCAAA	386.756
TTCTTTGACTCACTATGCGGGTTGGTACATCTGGGG	476.434
AACAGATACTCAAAAACCGCTGGCTGAACACATGGA	425.391
TGGGCATGCGCGGCGCGCGGTTGGCACTGGCTGCGA	335.715
TCCTGAACTATTCACTGTGGTGATGAAATATGCTAA	431.789
GACTGGTGGATCACTTGAGGTCAGTTTGAGACCAGC	359.018
GGCTGGTAGAAATACTGCGGCTAATAAAGGCGTGGA	425.478
GATAGACATATAAAAACCACAAAAATCAAAACTGCA	484.723
CACCTCCTAAACAAAGCCGCATAGGTGATGGTGATG	462.751
CATCTCAAAGCCTCCTGTGGGTGGAGATGGAATGTG	413.611
ATATCCACTCAGTAGTGTGGTTTGTAAGGACTAAAT	439.522
GAAAACACTAGCGTGACCTCAACAACTAAGATTAAA	490.27
GGCTGACTCTGTATCTGTGGGTGCTTCAGGGCCAAC	371.133
AAAAAAATAGCTTTAACCACAAAAACTCCTTGAAAA	513.59
TTATGAACTGTATCATGTGGTTTGAGTTTAATTTGG	486.931
CACAGGCAGTTCCAGACCGCAGCCTTCCAGGGCCCT	391.342
AAGTTAATGAGATATTGTGGTTGTTTGTGTTTGGTT	476.909
TTTTTTTTTTTGGTCTGTGGTTTTGGAGTTTTTGTT	716.243
CCAGCTAAGCGAGGGGCCGCAGGGAGCGCGGCCTCG	274.351
GCAGAAATATGCTGAACCACAACTGAAGGTGGCTGA	344.709
GGTAATAGTTACTGCTGTGGTCTGAATGTTTGTGTC	554.732
ACTCATTAGCAGTGAGCCACAAAGACTCTCTGGAAG	359.045
GGAGATAGCCTAGGCTGTGGTTTTTCAGAGAAACCT	350.128
CCCTGGGGTCCCTTTGCCGCAGTTCCACATCTGCAG	346.049
TAAGAGAAAGCGCAAACCGCACAAGACCAGTTCAAA	358.969
CCAAAAAGAGAGGCAGCCACAAGATCTTCTAAAAGG	380.342
CAAGGTGGCAGTGATTGTGGCCGGCCACCTATCTGA	407.544
GCTCCTAGATGGCTCTGTGGGCAGGTGCTGGCCAAG	347.409
TCGGGAACGTGGGGCTGCGGCCGCCCATGGTGCCCC	334.896
GCTGCTGACTGCCCCTGAGGTTAGAGATTGACTAGA	325.275
ATAATGGAAAGCGAAACCGCAGATTAAGCAGGGACT	397.896
TTGAACTTAGTAGCAACCACACATGGCCATTATTTG	416.387
TTCATAACGTTATACACCACAATGCTAAAAAAATGA	671.71
AGCTCAGGCACCAGCTGAGGTTTGGCATTTGCTGGC	295.693
CTAAATGGCATCTGATGTGGTATCTCTCCTCAGTTC	455.389
