# Supplementary material for: High-throughput data and modeling reveal insights into the mechanisms of cooperative DNA-binding by transcription factor proteins
Source: Nucleic Acids Res. 2023 Oct 27;51(21):11600–12. doi: 10.1093/nar/gkad872 (PMC10681739; doi:10.1093/nar/gkad872)
Supplement: gkad872_Supplemental_Files [file gkad872_supplemental_files.zip › Martin_et_al_Table_S3_RUNX1ETS1.xlsx]

## Sheet: Caption
Table S3: Cooperative binding data for ETS1 and RUNX1, reflecting the effect of ETS1 on RUNX1 binding

## Sheet: A. RUNX1+ETS1 probes
The columns represent:
Sequence	36bp DNA sequences containing neighboring ETS1 and RUNX1 sites, at a distance of 4-24bp between the binding site centers
RUNX1-only	the measured RUNX1 binding level (at 2nM concentration) for each sequence, in the absence of ETS1
RUNX1+ETS1	the measured RUNX1 binding level (at 2nM concentration) for each sequence, in the presence of ETS1 (at 25nM)
RUNX1+ETS1 normalized	the measured RUNX1 binding level (at 2nM concentration) for each sequence, in the presence of ETS1 (at 25nM) after the normalization step (see Methods)
Label	the label assigned to each sequence, reflecting either cooperative or independent binding between ETS1 and RUNX1; for sequences labeled as "ambiguos", a definite call could not be made (see Methods)
All binding intensities are shown as medians over 4 replicates spots, randomly distributed across the microarray surface.
Sequence	RUNX1-only	RUNX1+ETS1	RUNX1+ETS1 normalized	label
CCGGTCCGCTCGCCGGAAATGCGGGCTCTCCTGCCG	814.649	1181.74	1236.08	cooperative
GGGGCAGCTTCCGGCAGGAGAGCCCGCATTCACGGC	1366.38	2145.17	2360.04	cooperative
GGCTGGGGCGGTATCCTGTGGTCTTACTCTGGTGAC	1517.15	2366.93	2618.76	cooperative
CCGCCCTAGAGCAGGAAATAGCGGTCAGCGCCAGCT	856.801	1823.06	1984.27	cooperative
CTGCGTTTCCTCTGAGTTTTGCATGTTGAGGTTGGA	876.835	1217.38	1277.66	cooperative
CCGGGCTGCGGAAGGCGGGAATTCTGCGGTTCGCGG	1232.62	1596.66	1720.14	ambiguous
GCTGCAGCAGGCGGGAAGTCTGCGGTTCGCGGGCTC	1146.36	1686.67	1825.15	cooperative
CCACTGCTTCCGCCTTCTCTGCTGGCTGCGGGGAGC	904.26	2012.9	2205.73	cooperative
AATCCACCGGAAACACTTAGACGCCGCAACCCCAGT	894.953	1483.1	1587.65	cooperative
TGCTGCAGCGGCGCTTCCTGGTGGTCAGGGCGCCAT	706.569	914.502	924.314	cooperative
AGTCTCGTTTCCTGTGCGCTGTGGCCACCTGGCAGC	716.4	1659.93	1793.95	cooperative
CAGCCGACTTCCGGGGTGGGGCTTGCTGCCGCAGAG	773.896	1608.31	1733.73	cooperative
TTGCACACGTGGGCGGGAAGTGGTTAAGCGGCCTCA	724.682	1161.61	1212.6	cooperative
GCAGAAACAGGAAGAGACAGGGCTGACCGCAGCAGG	1225.42	2124.47	2335.9	cooperative
CAGAGAAACAGGAAGAACAGTGGTTTCAACTGAAAT	782.584	926.959	938.846	ambiguous
ACAGATAGTGATATCCTGTGGTCAATTCCCTCCCCT	1029.85	2074	2277.02	cooperative
GCCGTCACTTCCGTCATTCAAACCGCCCGCCAATGG	1053.54	2282.41	2520.16	cooperative
CGAGATCCTGGCCACGGATGCGGTGGCCGCGCCTCT	795.097	957.678	974.685	independent
GTCCCCTGAATTTTCCTGTGGTTCTTATCACCAGGT	1183.46	1287.81	1359.83	independent
CCCATCCATCCGCCTCCAAAGTAACCTCAAGAATTT	2141.52	2253.41	2486.33	independent
GAGGCAGGCGGATGTCAGTGTGGTTAGAGCACAGTG	781.643	1802.04	1959.74	cooperative
AGGCTTCCGGCCACGCCCCCTTCCCGCGGTTGCTAG	747.644	2145.9	2360.9	cooperative
TTACTGCCGGAACTTGGGACCTTTGTAACCACGTCT	767.514	872.082	874.826	independent
CTAACCCTTCTCTTCCTGCAAAAACCACAACAAAGG	2251.71	3194.28	3583.98	cooperative
TTGACCCGGACGTGGACAAAAGACCGCAAAGGACGC	1101.18	1445.68	1544	ambiguous
CCCATTTCCGAGAGTGGCAGGGCTGGGCGCGGTGGG	977.503	1338.01	1418.39	cooperative
TTGTGCTTCCTGCTCATGAGATTGCTAGCGGTTACT	802.709	1145.39	1193.68	cooperative
AGCGCCACACTTCCGCTTTGCGGCAGTGTGCGCCCC	729.544	1746.15	1894.54	cooperative
TCTCCCGGAACTGCTCCTTCACCATGATGACCGCTG	965.735	1060.14	1094.22	independent
CTGTCATCTTCCTGACAGCACGCCCACAAAGGACCA	842.816	907.521	916.169	independent
ACGCGCTCCCTCACTTCCTGCGGCTTTTGGTCCCTC	1882.23	2521.67	2799.29	cooperative
TGGCGGGAGAACTTCCCCCTGTGCGGTCGCGACGTG	737.967	930.559	943.046	cooperative
ATCTTAAGTGTTTCCTGACACCACAAATCCCCAAAC	1020.47	1000.07	1024.14	independent
AACTAGAGCGTCATTTCCTGTGGGTACAAGTCCAGT	841.937	1299.64	1373.63	cooperative
GCTGATAAAACAGGATGTGGTAAAGAAGCCGGCCAA	817.103	7485.45	8590.18	cooperative
TGATAAAACACAGGATGTGGTAAGGGAGCTGGCCAA	682.275	4024.85	4552.93	cooperative
CAGAGAGAGGCCACATCCCTGTGGTCACACATACCC	980.231	1002.59	1027.08	independent
GGAGGTGGGGAGGAAGTTCTGAAACCACACACATTT	890.667	1057.13	1090.71	cooperative
CCCTACCTCTCCTTCCTGCCACAAGGGAAAGTCACT	1385.96	2310.46	2552.88	cooperative
GTCTTACTTCCTGTCCCCGCCCACCGCGACTGTCTT	1742.54	3205.86	3597.48	cooperative
ATGGTCCAGGAAGATAAGGGCTGAAAACCACCCACT	857.295	828.427	823.896	independent
AGAATCGCATCAGGATGTGGTGAGGGAGCACATTTG	713.003	952.572	968.727	cooperative
GAAGCGATATTTCCTCCTGGGGTTGACCGCCCCGTG	761.423	1053.33	1086.27	cooperative
CTCAGCTCCGCGGAAGTTGCGGTAAGTGGAGCTTTG	2209.14	5088.66	5794.02	independent
ACAACCCGGAAGTTGGCGCAGCGCGGTTGCCAATGG	671.263	1240.52	1304.66	cooperative
TGGCGCTTCCTGTCGCTACCGCTGCGGCCCAGGGCC	754.925	1720.05	1864.09	cooperative
GCCATGGCCACTTCCTGCTTGTAACCACAGCCCAGA	1214.02	4852.63	5518.65	cooperative
ACGGTGCGTTTCCCCAACTACACCGCACGTCACGGA	988.072	831.118	827.036	independent
TATGGCGGGCAGGAAGTGCGGGTGCGCGCCTGCGCA	642.367	1290.98	1363.53	cooperative
AATAAAGCTACAGACTTCCGCCCACAGGTCGCCGCT	789.097	1285.97	1357.68	cooperative
TTTGTCATATCAACAGGATGTGGTTCTCCCCTGGTT	904.612	1432.27	1528.35	cooperative
CCCCTCACTTCCCTCAACCCTTCCCACAAACTGGGA	1922.46	2136.8	2350.29	cooperative
CCACCATCTTTCCGGCTCCCTCGCGACCACCACGAC	1414.03	1806.75	1965.24	cooperative
ATCTTACCCCGGAAATGACAACAGTGCCGCAAACTG	905.923	1513.83	1623.51	cooperative
TTAGAGCTGACATCCTTGCGGTCCACAGCCTCCAAA	961.106	1054.7	1087.87	independent
ACTCACACCACGGAAACTGCGGCTCGGCAGGCTGAG	807.79	881.011	885.242	independent
CCTGGTCCGGAAGCGCTGTCCCCGCCTCCCGCATAG	821.783	1349.5	1431.8	cooperative
AACAACTGACCGGACAGAACACAGCCACAAAACACG	935.634	918.089	928.499	independent
GTAAAAGAGGAAGTAACACCTCCTTGCGGTTGAGAC	1018.21	2937.84	3284.81	cooperative
CAACTGACCGGACAGAACACAGCCACAAAACACGAG	943.98	828.108	823.524	independent
TGTCTTCAGGAAGTGTAGCAGGTGTTGAGGTCAAGC	703.304	905.921	914.303	cooperative
AAAAGGCACCAGGAAATGACAGCACCGCAGCACGCC	717.414	868.998	871.227	cooperative
GCCCCGGAAGTGGCCCGGCTGTTGGCCGCAGCGGGA	667.371	1589.59	1711.9	cooperative
AACTAGGCTTTTCTTTCCTGTGGTCCTTAAGGAGGC	928.778	999.502	1023.48	independent
CCACCGTCCCCGGAAATAACCGCGCCTGCCTCTCAA	1331.33	1910.46	2086.23	cooperative
GCTCGGAAATACCAATATTGGGCTGTGGTATTTGAA	911.3	939.15	953.069	independent
CAAGGAGGCTTCCTGCGTGGGGCCGCAGAGCGAGTC	657.615	867.462	869.436	cooperative
TGTATAACATCCTCATGTTCTGTGGGTGAGTTGAGC	824.267	868.853	871.058	independent
ACGGGGAAGAACGGAAGTGGTTTCCATGATGGTCTG	830.883	3949.64	4465.19	cooperative
GCCAGGAGGACTTCCGGGTGGGTGTGGTATCTGCGA	779.516	2097.9	2304.9	cooperative
TCCAGTGCCGCCGCCGGAAAACCGCAGCGGCGGCGG	5967.96	8864.74	10199.3	ambiguous
GCACCCTTCCTGCTTCCCACAGTGTGGTATAAGAGG	965.054	1458.76	1559.26	cooperative
CCCGCCACTTCCCTGCCTCTGCGGGAGCCCCCCAGC	937.552	1350.94	1433.47	cooperative
CTCTCTGGGCGGAAGGAACGCGGTCACCCTGAGAAA	832.75	868.451	870.589	independent
GGGCTATTGTTTCCTCCCCCATGTGACCACAGCCTC	993.671	1225.42	1287.04	independent
GAGGAAGAGTCTTCCTGTAACCACTAGAGGGCGCTG	704.579	945.084	959.992	cooperative
CCACCCTCCGTCCGGCCGCGACCGCGAGGAGGAAGA	840.577	1091.34	1130.62	cooperative
CCCACTGATAAGACAGGATGTGGTAAAGAAGCCAGC	776.431	5945.35	6793.46	cooperative
ACCTGCACTTCCTCCTCCCTAGACCGCACCCTTCTC	2837.02	3812.28	4304.95	cooperative
GCCACTTCCGGTCACTCCCCGCTGCGGCCTCGCGCT	1189.07	3495.73	3935.65	cooperative
ATCCCACTATAGGAAGCTTCTCTGTGGTTTTGAGCC	1371.53	1762.19	1913.26	independent
CCGAGCTTAACGACATCCTGCGGCTCAGCGTGGAGG	792.234	1142.81	1190.66	cooperative
CTTTGCAGGAAGCTGGGGTTCACCCACAGCCTTGTT	728.85	874.86	878.066	independent
ACAACTTCCTGTGGGATTTTTGGTGTCTGCGGCTCA	811.295	2531.67	2810.95	cooperative
CACTTCCTGCCCTCTTCCACTTTCAAAACCACATCA	4543.87	8588.44	9876.96	cooperative
ACCTCTCTCACTTCCTACCAGAGAACCACAGCCAAG	1485.58	1968.77	2154.26	cooperative
CCTCAATTTCCTGGCCAGAGAAACCACTGCCTCTCA	1025.66	1674.9	1811.42	cooperative
CGAAGCCAGGAAATAAGGATAAACCACAGAAAGAAA	1263.77	1841.64	2005.94	independent
GAGTCTACAGCGGAAGCCACCACATGCCCCACCCCC	904.381	1147.43	1196.06	cooperative
GTGGGGGTGACAGGATGCGGGTAGAGGGCTCAGCCA	909.179	1377.22	1464.14	cooperative
TAAGAAAAACAGTCATCCTGCGGTTTCCATTTGTGA	6294.9	4480.99	5085.08	independent
TCCCTCCTTCCGCTCTGGTTTTGTGGTTGCTTGCTG	1486.78	2975.5	3328.73	cooperative
GACAGACCTTAGGAAGTCGCGGTTTCATCAGGGCTT	916.192	1170.25	1222.67	cooperative
GGCAACCCAAGGAAGTATCTCTGAAACCACACAACA	1041.15	1076.6	1113.42	independent
TGTAAGTCACTTCCTGTCGTGGTCAGGTCTCCTCTC	872.74	2157.06	2373.92	cooperative
GATGAAAGAGGAAGTTCTCAAACCACCTTGCCAGTG	767.992	1070.76	1106.61	cooperative
ACCATATCCTGAGAATGAACCATGTGGTGGATGCAC	794.534	1211.32	1270.6	cooperative
AAACCAGAGGAAGTGGATTCCAACCACAAACCTCAC	1078.38	1920.96	2098.48	cooperative
ACTTACAAAGGAAGTGACAGAACCACAGAAAAGACC	732.49	1183.69	1238.36	cooperative
ACAGAGAAGCTTCCTATTGTGGGATTCACCACCACC	735.299	929.303	941.582	ambiguous
AGGAGAAGGAAGAGGATGTTGAGGTTGGGGGAAACC	726.333	878.41	882.208	independent
GTCCCCGTAACAGGATGTGGTGAGCTGTTATACCAC	802.295	3994.98	4518.09	cooperative
TTCATTTCTACCTTCCTGTGGTCTTTTTGCCTCCGA	1860.32	2112.28	2321.68	independent
GCAGAGAGATTGGCCGGATGCGGTGGCTCACGCCTT	682.873	1096.62	1136.78	cooperative
TCCGGAAGTGGCACTGATGGGCGCCTGCGGCGGGGG	758.502	1003.19	1027.78	cooperative
AATGCCGGATATTGGTTCTGGTAAGCCACAAAAAAG	836.396	1311.61	1387.6	cooperative
CTGTCCCTAGCAGGATGTGGTTTGCACATTGCTGCT	961.841	4060.94	4595.04	cooperative
GGGGGAAGCTTCCTGAGGTGAAATAGACCGCTGTGC	735.114	945.067	959.972	independent
CGGGGGCCAGGCTTCCTGTGGTGGGAGCGGCAGGCC	829.832	1282.26	1353.35	cooperative
CTTAGCACTTCAGCCGGAAACCACAGCATACATTTC	1460.71	2101.89	2309.55	cooperative
CTTGTGAAATGTATCCTGTGGTTGCCGGCTGAAGTG	847.734	1306.16	1381.24	cooperative
GAGGGACAGGATGCCGCCAGGAACCACAAGAGCTTC	844.454	1233.92	1296.96	cooperative
ATGGGTACAGGATTTCCTTTTGTGGTGATGAAAATG	913.191	1151.27	1200.54	cooperative
CAGCGGAAGAAAGACCTGCCACCTCCACCACAAAGA	1002.18	914.717	924.564	independent
TGGGGACCACTGTCAGGATGTGGTCACTGGAGTCAC	831.189	1444.22	1542.3	cooperative
CGGGGACCACTGTCAGGATGTGGTCACTGGAGTCAC	706.511	1340.21	1420.95	cooperative
TATTCTTCCTGTACTTAAGCTTGCTGGTGTGGTTTC	867.568	1459.09	1559.64	cooperative
AGAAAAGGAAATGGTGGGCTGCACACCACAGCTCAC	728.369	1088.46	1127.26	cooperative
CACTTCCTGTCAAAGCCAGTTCCTTAACCGCTTAGG	947.995	2631.6	2927.53	cooperative
CAGGTTGTTGAGGATGTGGAGAAACCGCAACCTCGT	3670.26	5853.49	6686.29	independent
CCAGGGCCGGAAGTGCTGGTGGTGGTTTCCATCATG	733.058	1623.55	1751.51	cooperative
TGGGCTTTGCAGGAAGCTGTGGTTCACCTACAGCCT	692.066	864.659	866.165	cooperative
AGTTGGTTCCTTCCGGTGGGTTTGTGGGCTTGGGGT	762.715	1734.98	1881.51	cooperative
GCAACTGAACAGGAAACTAAAAAACCACAACACTTA	1903.64	6884.26	7888.81	cooperative
CCCTCACCCCAGCTTTCCTGTGGTTAACCAAACCCC	7285.52	8659.76	9960.17	independent
GTGTGAAGGAAGTGTGAGATCAAACCACAGCTGGGT	873.635	933.656	946.66	ambiguous
TGGAAGAGGGCAGGAAGTGTTGTGGTCACTCCCACC	856.22	1430.87	1526.73	cooperative
CAAGGGAACATCCTTAAACAGCTTGTGGTATTGCTG	878.099	1030.34	1059.46	cooperative
TGTTGTAGGGGAAGTGGTGTGTGGTATTCCTGGGGA	810.629	1035.24	1065.17	ambiguous
TACGGGAACTTCCTTTTCTTGTGGTGTGGCCGGGTC	873.258	1883.25	2054.48	cooperative
CACTGCGGAAGCAGTGTAGAGAGGTGGTTATCAGTG	784.236	911.392	920.686	independent
CTGCTGCTTTTAGGATGTGGTTTTATTATTGTCGGG	1024.63	1272.79	1342.3	cooperative
GAGAAACAGGAAGAGGGGTGGTGGTTACGGAACACG	807.088	1269.42	1338.37	cooperative
TTTATCATGAATGCAGGATGTGGGCAGACTCACAGC	691.013	1219	1279.55	cooperative
GGCAAACAGGAAACACTCCCAGGGCTGTGGGCTCCT	727.469	1108.92	1151.13	cooperative
GGGCTCCCAGAAGGATGTGGTTTCTGAGTACGTTGG	905.548	1203.98	1262.03	cooperative
ACCAGCAACGGAAATCAGATCTCTTGTGGTTATTAT	994.249	1563.33	1681.26	cooperative
CTCAGGTTATCTAGGAAATCTACCGCACGCTAAAGT	858.339	802.118	793.203	ambiguous
CAAGCCAGGAAGAGGGCCCTCACCAGAAACCGCACT	907.106	1111.92	1154.63	cooperative
CAGCAAAAGGCAGGATGTGGTTAAAACTGTGCTCTG	1107.72	14792.1	17114.4	cooperative
CCAAAATTGCCACGGAAACCACATCTTTCAGGCGAG	1517.06	1510.65	1619.8	independent
TCTCCTTTCAGGAAGCTGCACCCAAACCACCCTCAG	995.69	935.912	949.291	independent
GCACGGCGGAATTTCAAATGGGGTTTTGTGGTTTCT	1215.19	1219.76	1280.44	independent
AGGTTCGTGGCAGGAAAGTTTGTGGCAGCAAAGCCT	1192.34	1066.6	1101.76	independent
ATTTAGGAGGAAGTTTCCAGTACCACAACCTCACAG	867.602	798.039	788.445	independent
CGTCTAATTGCAGGAAGTGGTTTGAAATGTTAATCT	1984.79	3249.78	3648.72	cooperative
GTGGGTTTAGGATATGGGTGTGGTTTCTAATTGTCT	885.416	997.91	1021.62	independent
GGTCCCCCCGGTTCCGGCGCGGTTGAGGCCTTCGGT	758.186	1120.99	1165.21	cooperative
AGACAGGAGTTCAGGAAGCTGCGGTCTAGATTATGT	1210.37	1586.06	1707.78	cooperative
GACACGTCTTTGGAAGGATGTGGTTGCCGTGGGTTT	786.444	876.732	880.25	cooperative
GTTGAAATTGAGCTTCCGTTGGTGGTTAACCCTCTG	894.385	1243	1307.55	cooperative
AAAGAACTTCCTGAGGTGCTTGAGGTTAGGCTATGG	726.798	1541.3	1655.55	cooperative
TAAATGTTTCCTAAAAGCTCTTTCATAAACCACAGT	969.596	879.888	883.932	independent
AGTTACAGTAAAGGATGTGGTGAAACAGATGTTTAT	780.871	913.131	922.714	cooperative
CATCAAGTATTTCCTCACGCAAGCAACCGCATCCAT	1177.46	1303.22	1377.81	independent
CCCGCGACACAAGGCGGATGTGGTACCCTCACTTGT	819.657	1147.46	1196.08	cooperative
GTCTTCCTTCCTGAGAATCTTAACCACCAGCTTGCC	1347	1875.83	2045.83	cooperative
GCCACACTGGCGGAAATGGTGGTTACTGTTCGAGCC	710.759	1458.16	1558.56	cooperative
TGGGGAACGCTGCGGATGCTGCGGTAAACCATGCGA	1034.96	1576.05	1696.09	cooperative
ATCTCCACATCCTCCCCATCGACCGCATGGTTTACC	1968.41	3083.53	3454.76	cooperative
GCAGTCAGAAGGTGCGGATGCGGTAAGGTATGCGCT	834.799	1211.01	1270.23	cooperative
AACTTCCGAGGGAACTAACTGGTTTTAACCACATTG	886.043	1139.92	1187.3	cooperative
TTCAACAGGATATTGCTTTGTTACCACAGGCCCTTT	946.023	1395.31	1485.24	cooperative
CCTCCCTGAGGGGGAAGTGGTTTTTGAGTCTGAGTC	858.773	995.087	1018.33	independent
AGAAGCTTCTACAGGAAACCACTAATGGAGACAGAG	781.968	943.022	957.586	cooperative
GTTTCTCTGGCCAGGAAATTGAGGTTTCTGTTAGTC	851.427	1541.01	1655.22	cooperative
TGACTTCCTCCTCTTCACTAACAGAAACCTCAATTT	1395.6	2325.54	2570.48	cooperative
GGGGCTGGGAAAGGATGTGGTAAGGGCCAGTCAGTC	748.882	1765.64	1917.28	cooperative
GGGACAGACTCTCCAGGATGTGGTTGGATTTTGGGC	754.478	1011.91	1037.95	cooperative
AGAAGCTGCAGTCCCGGAAGCGGTTTTAGGGGGCCG	725.492	1246.01	1311.06	cooperative
GAAAACTAAGCAGGATGTGGTCTCGGCTGGAGCCTG	657.219	1857.29	2024.19	cooperative
ACCTGTAGGCGGAAGTCTGTGGCTTTATTTACACAG	791.576	1604.28	1729.03	cooperative
AGCCACGGACTTCCGCCTACAGGTCGCCGCAGGTCC	756.024	1582.59	1703.73	cooperative
CCGCCCCCGGACGGTCACAGCACCCAAACCGCAGGC	2738.25	2903.35	3244.57	independent
GTGGGAGCGGAAGCCTGAGCGGCCTGCGGCCTCCGG	691.686	1014.97	1041.53	independent
GTCCTCCACTATTGTTTCCGGCCGCAGCAGAGGCGG	1070.24	1981.2	2168.75	cooperative
GATTGTTATGTCCGGAAACCGCTTATCAGAGCCCTG	861.248	1481.91	1586.27	cooperative
CGGGACCTGTTTCCTTGGGAACCACAAGATAAGACC	709.057	886.801	891.997	independent
GCCCACCCGCTTCCGGTTGTGGGCCCCGCCCGCCGA	801.168	6158.24	7041.82	cooperative
AAAGACAGGATGTGGGGGAGTGAGCCACAAGGGCCC	751.857	1902.5	2076.94	cooperative
GATATGGCAGGAAGTAGGGCCTGGAAACCGCACGGC	953.54	1832.95	1995.8	cooperative
GACAATGAGCGCACAGGATGTGGTTTGGCGGCAGGG	853.764	3283.71	3688.3	cooperative
CTTAGGACTTCCCGTAGATGGTGGTCTGTGCTAAGG	706.095	1025.8	1054.15	cooperative
GGCTGCGACTTCCGGACTGCTCCTGGCCGCAGGGGG	813.035	1300.65	1374.81	cooperative
CAGTGGCTAAGGATCCGGTGTTGCGGTGATACATGA	803.667	1215.91	1275.94	cooperative
AAACATCATAGGAAGTGGATTTTGTGGTGAGAGACA	869.608	1089.39	1128.35	ambiguous
AACCCCAAAACGGAAACACCGGAGCCACAAGCTGAG	899.507	1234.83	1298.02	cooperative
GGTCTCACCGCTCTTCCGCTTGCGGTTTCGGGGGCC	2323.13	4039.3	4569.8	cooperative
GTGGCGGGGCGGAAGTTCACATGTGTGGTATGTAGA	939.696	1347.25	1429.18	cooperative
TGAAGTTGGTGTTTTCCGGGGGCGGTTTTTCCATTG	897.185	952.46	968.596	independent
TAAGCAGGGAATAGAGGAAGTGGTTTTGTCTCAGGC	778.849	1646.62	1778.43	cooperative
GGGGGAGTTTTCGGAAGCGCTAACCGCGTTGGGGCC	859.82	940.168	954.257	independent
AATCGCGCAGTTCCGCAGCTGCCGCCCCACAACCGT	863.15	944.736	959.585	independent
AAACAGGAAATCACAGCAGCGTTGCGGAGTGGAGCA	754.284	878.913	882.795	cooperative
CACTTCCCCCAGCCTCTCTTTTTAATACCACAATAG	3515.14	2941.9	3289.54	independent
TACCTACAGGAAATGAGACACACCGCAGGCCGATCC	867.885	1635.46	1765.41	cooperative
TGTCTCATTTCCTGTAGGTAACAGGCACCACAATAG	968.35	1652.17	1784.91	cooperative
CTCCCACATCCGAAGCGGCGCAACCCACAACAGCCT	1122.4	1508.89	1617.75	cooperative
AGACCCGGAAGAACTTGTCCCAGTGTTGACCACACC	870.304	925.951	937.67	ambiguous
TGCTTCCCTTCCGTTCCGACAGCGAAAACCGCTGCC	997.873	1861.2	2028.76	cooperative
CAAGCACATTACGGAAGAGGCTGACCGCAAATACGA	4550.32	6077.95	6948.15	independent
TTGGTCAGGATGTGGCTGAAGAAGCCACAAGAAAAA	768.83	1091.34	1130.62	cooperative
ACCACACTTCCCAGGAGTCTCTGCGGCCGCGCGGAG	938.489	809.182	801.444	ambiguous
GAAGTGTGCTCTTCCGGTACCTGCGGTTCGTTGCGC	807.745	2411.3	2670.52	cooperative
GCACTCGGATGTTGGCCGTAGTTGTGGTTATAGTTG	1006.45	1070.6	1106.43	ambiguous
TACCTACATCCTGCCACCACCCGAGGGGACCGCAAG	1053.87	2528.69	2807.48	cooperative
TGGCAGAGCACATCCTGTGCGGTTTTCAGTTTTGCT	2601.97	4778.43	5432.08	cooperative
CTGTCCGCTACATCCGGGACCTGCGGGACCGCCGAT	822.999	2090.31	2296.05	cooperative
TTACTTCCTGAGGGTGCACAGGCTGTGGTCGTCTAT	759.63	1900.68	2074.82	cooperative
TCGTGAAAAAGGAAGTGGATAAAGTGGTTACGGCAA	792.388	1376.7	1463.53	cooperative
AGGCCGCCTACAGGATGTTGGAAACCACAGGGCCCG	765.09	2406.36	2664.76	cooperative
AACAAACCGGATGGGGTTGCCACCCGCAATCTTGTC	826.081	1957.97	2141.66	cooperative
CGGGTTGGGCAGGAAGCAGCATGACCGCAGTGGGTC	958.987	2906.68	3248.44	cooperative
GCTCCCGGATGTTCTGGGGATCTGCGGCCGCCTGGC	751.224	1251.39	1317.34	cooperative
GGGGCAGCTTCCGGCAGGAGAGCCCGCATTCCCGGC	1458.63	2238.86	2469.35	cooperative
AAAGAGGAAATCACGTACCCGAAAACCACATGCACA	1006.64	917.515	927.829	independent
TACTAGTTTGGGGCATCCTGTGGTATAGGGGAAGCA	796.88	1047.99	1080.05	cooperative
AAGACAACATCCTGCCGGCACAGCCTGCGGGTTACT	720.164	1337.79	1418.14	cooperative
CCTGGGGGGCCGGAAGCCCCGCTGCGGCCCCAGCCC	736.929	1089.67	1128.67	cooperative
CACCCTCAACTTCCTGACCCATAAACCACAAGCTAT	6112.41	11341	13088.2	independent
GACCACTTCCTTTCTGTGTTTTGTGGTTTCACAACT	2432.01	7885.2	9056.54	cooperative
GCAGCATTTCCTGACTTCTTCGCCCCTGTGGTTGCA	850.091	1571.22	1690.46	cooperative
GGGATCCTTCCGCTCCGGGTTAACCCCGACCGCGCC	794.96	1514.42	1624.19	cooperative
GTAAACTAGCTCTTCCGGTCTGTGGCCCTCACAGGA	824.041	1409.9	1502.26	cooperative
GGCGGATGGGGAGAAGAGAGTGGCTGTGGTCTCTGG	861.335	732.089	711.505	independent
TGACATTTCCGGCCCCACCTCGGCCCGCAGCGCCGC	954.67	2113.96	2323.64	cooperative
GCAGTGCAGGAAGTGCTTTGTGTGGTACAATCCCAA	758.874	1002.07	1026.47	cooperative
CCAGAGCACATCCTACACGCACCACAACCTGAAAAC	1247.92	1378.79	1465.97	independent
AGGCGCCGGAAAAACTACATCTCCCACAATCCTCGG	965.213	904.467	912.606	independent
TTTACTGAGAGGAAGTGGTTCTTGTGGGTGAAGGTC	897.784	1430.31	1526.07	cooperative
GGTCTCTGCTTCCGGTCCTTGTGGTAGCACCTCTGT	935.826	2443.55	2708.15	cooperative
CACCTCCTACTTCCCCCCGCTGATAACCACCAACCC	2994.91	2544.53	2825.96	independent
GAGCAGGAAGCACCCCCAGCACAGGCCTGCGGTGAG	741.106	903.498	911.477	cooperative
CTCACTCATCTGACTTCCTGCGGTTTACGACAACAG	11143.7	15011.9	17370.7	ambiguous
AAAGCAAAGTCAAGAGGATGTGGTGACCAATTCTGC	684.756	855.356	855.313	cooperative
AAAACAACTCCAGGATGTGGTTTTACTCAGAATGTA	928.441	2447.01	2712.18	cooperative
GCTAACGGAACCAGCACGCGGCCACCGCAGGAACCT	853.123	866.751	868.606	ambiguous
TTTTTTCCGCCTGTAGGGTCACATTGTGGTTGATTG	1004.58	1659.65	1793.63	cooperative
CTTAGCGGAAGAGGCGTGACCCAGGCGTACCGCAGG	803.973	867.954	870.01	ambiguous
TCCGGAAGTCGGAGGAACACCCCAGCCGCCGCAGCC	751.353	968.968	987.856	cooperative
GGCTGTGCTTCAGGATGTGGTAATGCTTGGGAGGCG	779.719	1287.24	1359.16	cooperative
CTCTTTCACAAAGGAAATGGAAACCACAAAGAGGAC	1817.95	3493.24	3932.74	cooperative
TGGCAGCGGGTGCGGAAACCACAGGCCTCCAGGCTT	1478.57	2243.32	2474.55	cooperative
AGGGAACAGGAAATGCAAAAAACCACAAGGGACAAG	2052.09	13693	15832.1	cooperative
GACCAATGTAAACAAGGATGTGGGTTCTCCGGGCAC	705.963	917.442	927.743	cooperative
GAGGACTTCCGGGTGGGTGTGATATCTGCGGGCCCG	759.682	1783.8	1938.46	cooperative
GCGCTACAGGAACTTCCTGCGCGGTTGCTGTCGTTG	701.709	1135.86	1182.56	cooperative
GCGCAAGGATCCGGTTTGTTGTGGTGTGGGGAGGGG	814.471	1037.75	1068.1	independent
ACCAGAAGCACTGCAGGATGTGGTATCAAGACGCCT	773.933	1119.8	1163.82	cooperative
TATTCAGGCTTCCGGGTGATGTTTGTGGCCACCCGG	671.194	1414.64	1507.79	cooperative
CACTTCCTCTGTGACTGCAGGTTTCCAACCACAAGC	988.066	2151.14	2367.01	cooperative
GCATCATCACTTCCTGTTGTGGGCAGTCGTTGCCTG	843.037	2145.22	2360.1	cooperative
TTGTCACGTCCGGCACGCCGCGAACCGCAAGGAACC	1274.03	2452.62	2718.73	cooperative
TCCTATATACTTCCGTTTGCCTCGCGGTTTCTTTCT	2733.3	3996.41	4519.76	cooperative
GTTCTTCCACGTCCGCGTTACCCACAACGGCAGTGG	1024.85	1057.36	1090.97	ambiguous
TCTTCTTCCTCCCCCACCCCAAAAGCCACAGGTGAC	1286.93	1328.54	1407.34	independent
CCCTCTCTTCTTCCTCCCCCACCACAAAAGTCACAG	2434.97	2078.1	2281.8	independent
CCCCCTGAACATCCGGGGCCTTTTAACCGCCCACGG	936.93	1652.69	1785.51	cooperative
GCGCGGACAGAGAAAGGATGTGGTATAGCAGAAAGT	726.658	880.235	884.337	cooperative
GGCCGGCTTCCGGGGCGGGTGGAAAGGAGCCACAAG	750.4	1205.04	1263.27	cooperative
CAGGCTCGCCACAGGGGAAGTGGTTAGGGCGGGTCC	775.161	885.169	890.094	cooperative
CGACCGGAACCACTCTGAGGCGCTGCCGCAGACACC	919.009	991.622	1014.28	ambiguous
AGGCCCGGATACCCGCCCCCAAAACCGCGTCCACAA	1039.22	1058.63	1092.46	independent
GTTGGGAGGCGCACATCCGGCGGTTACCCGGTGCTT	785.046	1455.08	1554.97	cooperative
GTGCCTCACCGCTTCCGGCGCTGCGGGATGACGTCA	786.242	6394.7	7317.68	cooperative
TAGGCTGAAGACTTCCGCCCCGCAGAGGACTTGCCT	838.978	1123.71	1168.38	ambiguous
GCGCCAGTCACCGTTTCCTGTGGTTTGCTGCCCGCC	1054.72	2533.81	2813.45	cooperative
TTATTTCCGGTGTTGATCTTTTTAGTGGTACCAGGC	1070.63	2682.92	2987.4	cooperative
TAGGCGGAAAGCCCGCTAGCCTAAACCACAGAGGGT	896.306	869.889	872.267	independent
CCTCTTGCTGCCTCTTCCTGTGGTCTTTTCTCTGTC	1839.35	2456.02	2722.69	independent
CTCTGCTTCCTGTCTTTGAATGCCTCTGTGGTTTTC	2082.7	3822.96	4317.41	cooperative
CTACAGGAAGTTCGAACTGGGCGGAGCCCACCGCAG	658.071	1085.92	1124.3	cooperative
CCGGGACAGGAAGAGGCTGGGGACCGCGGCGAAGGT	709.802	1009.21	1034.8	cooperative
CCACGGCTGGCTTCCTGTGTGGTTGGCACGCCTTAC	772.154	1512.05	1621.44	cooperative
TGCTTTTCAGGTGCAGGAAGTGGTTTGCCTTTGCCC	788.23	1148.7	1197.53	cooperative
TCACCTCATCACAGGAAACCGCGAGCACCTCCTCCT	1612.1	1642.47	1773.58	ambiguous
CCACCCACTTCCTGCCCTAGCTAGTGTGGTATTTTT	906.862	6951.99	7967.83	cooperative
GTTTTCAAGGCAGGAAGTGGCTGTGGTGGCACGGAG	788.663	1465.36	1566.96	cooperative
GCGGCTGAGAACACAGGATGTGGCTTTTGGCAGATG	673.849	1559.87	1677.21	cooperative
CATGACGAAGGGGAAGGATGTGGTTTGAGGGCAGCA	847.087	1241.23	1305.48	cooperative
CTCCGATTGAGAACAGGAAGCCACAGGCCAATACAA	830.724	920.232	930.998	cooperative
TTTAGACACCGCTTCCTGCCACAAGCCCAAGACTTA	918.465	3096.83	3470.28	cooperative
CCGGGCTGCGGAAGGCGGGAACTCTGCGGTTCGCGG	860.629	1060.5	1094.64	independent
GATCCCCCTCCTCCATCCTGTGGCTTCGGGTTGCCG	819.064	1108.6	1150.76	cooperative
AGTGGATAGCACTTCCTTCTCTTACCACAGTTCCTT	1015.63	1504.81	1612.99	cooperative
GGCTTCCGGCGGGGTACCCTCCTCTGTGGGCGGGGC	840.928	1625.26	1753.5	cooperative
TACCCCGCCGGAAGCCCCCTGCTCTGTGGGAACCGG	894.131	1209.29	1268.22	cooperative
GAGAGAGGCAGGAAGTGTTGTGGTTATTGTTTGAGC	1237.55	2020.19	2214.24	cooperative
AGTCTAACCAACAAAGGATGTGGTAGGTAAAAGGTT	833.893	944.493	959.302	cooperative
ATACCGGCGCATCCGGATTTTGAAGCCGCAGTGGAC	673.137	1155.05	1204.95	cooperative
CTCACAGAAGAGGCAGGAAGTGGTTTGAGTTATCAT	819.841	1487.78	1593.12	cooperative
CTCATTGACAGGAAGTCTAACCACAGGCTTAGGCCC	1398.19	5906.67	6748.33	cooperative
CACCCCCCCAGTGCAGGAAGTGGTTTTCGAGGGCAG	908.022	1652.38	1785.15	cooperative
TGCAATCAGGAAGCCTGCCCCTCTAGAACCACAAAA	882.345	886.405	891.535	independent
CTGCTGCCGCGAACAGGAAACCACTACAATCAGGAG	816.397	1067.92	1103.29	cooperative
ATGCCTTCTTCCAGAGGATGTGGTCGCTACTAGTGG	725.047	865.943	867.664	cooperative
AGCAACAGGAAAGAACAGCCTGACCACAGCAGCCAC	947.521	1023.96	1052.01	independent
CAGCTGACAGGAAGGAGAGAACCACAGACAGTGCGA	801.442	1201.53	1259.17	cooperative
TCCCTAAGTCACATCCTGTGGGCAAAGGCCCTAGCA	769.082	1464.02	1565.39	cooperative
GCAGAACCAGAAACAGGATGTGGGTTCCCCTTTAAG	826.22	4019.63	4546.85	cooperative
TTTGAGCGGGCAGGATGTGGTGACAATGATACTGCA	749.753	2153.85	2370.18	cooperative
CCTGCAGCAACAGGATGTGGTTTGAAAGGATGAAAG	777.522	5661.02	6461.75	cooperative
GGAACAGGAAGCGGCAGAAATAGCAGCCACCGCGGC	818.863	1247.14	1312.37	cooperative
CTCGTGCGTCACTTCCGCCCCGCAGACCCGCCCACT	1052.96	2195.1	2418.29	cooperative
CAGGCTGCTTCCGGCGCGCGGCAGAGCGGTCAGAGC	714.029	1579.14	1699.7	cooperative
GCAGGGACCGGAAGTCCATGGCTCTGCCGCAACCCT	737.881	1196.89	1253.75	cooperative
GAGCTGCTCCGGAAGGGTGGTGTGTGGTCAACCTTG	875.687	1024.97	1053.19	ambiguous
GCACTGTGGGAGGAAGTGGGTATGTGGTGAGCTCTT	855.998	1461.34	1562.27	cooperative
GACCTGCCTTCCGGCCTCCGTCACATGACCGCACAG	1107.34	1840.25	2004.32	cooperative
CATAGACCGGATGCCTCGTCAACCACAGAAACCAAT	1001.83	2645.61	2943.88	cooperative
ACGTACGGGATGTGGGAGGTTTGTTTTGACCACACC	830.319	1115.07	1158.3	cooperative
TTTTGCCCAACAGGATGTGGTTTCTAAAGCAGACGG	1290.35	15959.6	18476.4	cooperative
GCTCCCTGGACAGGATGTGGTGCCGAGTAAACAGCT	644.683	1332.63	1412.12	cooperative
GCCGGGCACTTCCTGTGGAGGCCGCAGCGGGTGCGC	709.114	1652.16	1784.89	cooperative
CTCACCCCTGGAGGATGTGGGTTTCCAGGCTGACAG	848.53	1139.91	1187.28	cooperative
GCAGGACTTCCTGTGTTGTGCTAACCTCAAATTACA	858.995	1859.93	2027.28	cooperative
GCCCCCATGCTTCCTGTTGTGGGAGATGAAGTGTGG	878.005	1538.88	1652.73	cooperative
ACACACTGACTTCCTGTTGTGGGAGATAAAGTGTGG	698.501	1605.22	1730.13	cooperative
CCCTTCCGCGTGGGTTGCACCTGCTAACCACAGAGC	1090.7	1492.54	1598.67	cooperative
GCCACTTCCTGGAAAACAGTAATTACCACACGTCTC	1096.67	1971.22	2157.11	cooperative
AATCCCGGAAACGCGGATTCAGCGGAGCGCGGTGAC	735.076	1201.1	1258.67	cooperative
GAGGCCGAAAGGAAGTTTGAGGTTAAGCACAAGATG	792.046	1030.97	1060.19	cooperative
CCTGCTGCTTCCGCCCGGAGTTGTTGTGGGCTCCAG	806.349	1724.32	1869.07	cooperative
AGCTTGCTTCCTGTCCCCAAAACCCACAGCACACGG	893.076	2346.46	2594.88	cooperative
CTTTGCTGCCGCCTTCCTGTGCGGGGCCGTGGCGGC	719.776	996.521	1020	cooperative
CAGATCTGAAAGGGAAGTGGTTTCAAGAGGGTTCTT	728.965	864.026	865.426	ambiguous
GGCTGCAGGAAGTGGGAAGGTGTGGCTTTGAGTCTC	754.701	1678.3	1815.38	cooperative
GGTGGCCGCCGGAAGTGTGACCGCGGGAGGGGAGTG	743.094	2424.13	2685.49	cooperative
CCGCCGACACACTTCCGGCGGCCACCACAGGGTATT	795.371	1762.03	1913.07	cooperative
TGACACCAGCCCTGAGGATGTGGTTCATCCTCCCAC	867.596	822.566	817.059	ambiguous
GCCGCTGCCTCTTCCTGTGTGGTTTTTCAGGGCTTA	1051.23	2623.31	2917.86	cooperative
CTTAGAGTACCAGGATGTGGTTTGGCCTGGGGGTGG	1004.66	1669.15	1804.71	cooperative
TTTCTGACTTCCTGTGTGCTTCAGAAACCTCAATGA	829.911	1932.79	2112.28	cooperative
GAAAGGGTTCATCCAGGAAACCACAACCCAGTGCCG	1440.35	1928.8	2107.63	independent
GCAGGCGGAGCTTGAGGAAACCGCAGATAAGTTTTT	9079.98	8823.76	10151.5	independent
CTGCCCAGCCACTTCCTGCCCAACCACAGACTGACA	1421.71	5267.03	6002.1	cooperative
CAGCAGAGGCGCGGATGTGGTTAAACGAGTGCCGTC	876.118	3268.17	3670.17	cooperative
GAAAAATGAAGTTTCCGCAGTAACCACAACACAGCC	1347.97	2369.94	2622.27	cooperative
GGCCTGTCACACACAGGAAGCGGTCACAGAAAAGCT	795.476	1959.56	2143.51	cooperative
CAACTTCCGGGGCCGGTTGCCTGGCAACCGCAGGAG	965.084	3369.77	3788.7	cooperative
GGCAACCGGCCCCGGAAGTTGCGGCAGGTGCGTCCA	684.546	1527.99	1640.02	cooperative
GAGGTGCCGGAAGCCAGTAGGTGGTTTTGGGTGCTA	695.116	1131.32	1177.26	cooperative
TGATGCACTTCCTGAGGGCCCGCATGTGGTAAACAC	834.028	1392.28	1481.7	cooperative
ACACAGAGAGTGAGAGGAAGTGGTTTAGAGATGAGA	769.087	1020.6	1048.09	cooperative
CCTCAAAACCCGGAAACGCCTTGCGGGGCAGTGTGG	788.917	1317.92	1394.95	cooperative
CCGGCAGGAAGTTAGCATGGGCGGACCACACGGGGG	1472.03	1482.94	1587.47	ambiguous
AGGGACTTCCGGTGACCAGAGCACTAGCGCCGCAAA	768.475	1899.25	2073.15	cooperative
GAGGGTTGCTGGGGGGAAGTGTGGTAAATCTTTTCC	937.7	919.071	929.645	independent
AGCTGAAGGGCAGGATGTGGTTTCAGCATTCGGTGA	790.844	4658.71	5292.42	cooperative
AATTGAGACAGGAAATGTTGGTTTGTGGTCAGGCAC	1172.73	2801.37	3125.59	cooperative
AGTAGAGGAGGAAGTTAAATGTGGTTTTCTGGGTGG	857.283	1093.18	1132.77	cooperative
TCCAGCTCCACAGGATGTGGTGAGTGAAGCAGCAAG	693.675	2160.63	2378.08	cooperative
GAAGTGAGGTCAGGATGTGGTGGGTGACCCCTGAAA	768.445	1057.19	1090.77	cooperative
AGAAGCAGGCATGCAGGATGTGGTTAGTGCATGGTA	900.061	3327.28	3739.13	cooperative
AACAGGAAGTGGTCTTAGAGATCATGCGGTTCAGAG	787.185	2134.53	2347.63	cooperative
AGACTCCATCCGCCATGTTGGATGCCGCAGATTCGC	812.76	1023.53	1051.51	cooperative
TCATTTCCTCTGGTGTTATTGTGTTGTGGTTTTAAG	1581.82	2730.48	3042.88	cooperative
ATACTGAGTCATTTCCTGTGGTGTTATTGTGTTGTA	992.879	1469.79	1572.13	cooperative
GCCACCTCTTCCTGTGTTGCAAACCACAGGTCCACC	1595.08	4449.16	5047.96	cooperative
GCCGCCTCTTCCTGTGTTGCAAACCACAGGTCCACC	1573.72	4015.14	4541.61	cooperative
ATAGTCTCTTCCTGTGTTGCAAACCACAGGTCCACC	1054.3	2090.89	2296.73	cooperative
GCCCAGGGCGGCCGGAAGTTTGCGGGGCGGGGCGGA	753.802	1387.9	1476.59	cooperative
CCCCTCCCTGCTTCCTGTGTGGTGAGGGGTGATCAG	782.48	1724.98	1869.84	cooperative
CAGAGCAGAGAGGAAGTGGTGGTGGCCACAGTCCCA	685.998	1169	1221.22	cooperative
TGGAACAATGCTGCTTCCTGTGGGTGTCCCCCGGCC	698.335	1263.28	1331.21	cooperative
ACACCCCAGGAAGTGGCAGAGACCACAACAAGTCAG	874.333	1762.38	1913.47	cooperative
GTGGTCTCTGCCACTTCCTGTGGTGTAAACAGTCTC	843.199	2597.27	2887.49	cooperative
ATGAACCACTTCCTGTGTGTTCCCACAGAGGTCAGG	741.947	6217.29	7110.7	cooperative
AGGCCGTGCAGGAAATGAGACCCACAGCCACGTCAC	788.844	959.979	977.369	cooperative
GAATGACAGAAGCGGAAACCACATGAAAAAGGTGTT	913.364	1286.42	1358.21	cooperative
ACTGCACGGCTGGGAGGATGTGGTCACACACGCCAC	869.476	1277.94	1348.31	cooperative
AGCGCCCCATCCCGCGGATGTGGTAAAGCTTCGCGC	788.094	1470.58	1573.05	cooperative
GGGTCCTTCCGGGTTTTGTGTCGAATCTGCGGCGGC	784.15	1598.9	1722.75	cooperative
TCAGGGGTGGGAGGAAGTGGTTAGGATCAGCCTGGG	775.677	2422.96	2684.13	cooperative
CTGCAGATGCATTTCCTTTTTGTGGTAGCAAGCGTG	804.685	1381.63	1469.28	cooperative
TGACAGACCCGGAAATAAGAGGAGACCACACACTTG	894.168	1332.57	1412.05	cooperative
TGGTGGCTATTTCCTCTCCCGCTGTGGTCCCTGGAG	728.329	1380.36	1467.8	cooperative
CCCACCCTCGCCGGAAGCCGAGCGGTTTCTACATCA	1111.79	1439.84	1537.19	cooperative
AGGACACAGACAGGAAACCCGCAGGCTTTGTTTTTT	858.742	1380.42	1467.86	cooperative
AGGACCTAACACTCAGGAAGTGGTCAACCTTGCTGC	896.673	1335.89	1415.91	cooperative
TGGCTTTGCAGAAGGAAGCTGTGGTTTCTGGTCTTC	868.514	991.667	1014.34	independent
TCTTTAAAACCCGGAAGTTCCTGTGGTTCATACGCT	978.148	1781.08	1935.29	cooperative
GGTTTCCGGGTGAAAAAAAAAAAAAAAACCACGCCA	905.766	1616.02	1742.72	cooperative
AAGACACCAACGCTCGGAAACCGCCAGACACCAACG	944.625	907.508	916.154	independent
CAGACACCAACGCTCGGAAACCGCCAGACACCAAGG	1031.35	883.66	888.333	independent
AACCTGCAGACTTCCTGCCATGTGACCACAGGGTCT	915.209	1973.79	2160.11	cooperative
GAGCCACCGGAAACGGAGCTGCGGCCGCGCCCCGCC	747.186	1536.92	1650.44	cooperative
CTTCTGGCGGAAGCGGCACAAGCCGCAGTACAGCGC	737.796	1139.23	1186.48	cooperative
CTGCACTTCCGGTCAGGCGGTCGGGCTGCGGGGCCC	739.469	2418.31	2678.7	cooperative
AATGAAGGAGGGGCAGGATGTGGTCTTGGTGAATCA	745.709	1354.57	1437.71	cooperative
TAAAACACCAGGAAACTCTGTGGTGAGTGGGAGGTG	1055.86	896.603	903.433	ambiguous
GCCCACTTCCTGCCGTAAGAGAAAACCACTAACACA	1973.46	4204.9	4762.99	cooperative
AGTCCTGCCCACTTCCTGCCGCAAGAGAAATCCACT	1251.35	7991.89	9181.01	cooperative
AGGCCCACCTGCTGCGGATGTGGTCTCTGTGTGTGC	773.701	1272.85	1342.38	cooperative
TGTTCAGGAACAGGAAATGAAACCCCGCAGCTTTGA	748.413	1106.88	1148.74	cooperative
ACAGGAAATGTTAGAGGTTGAGTTAGCGGTTATGAG	833.328	906.065	914.471	ambiguous
ACCAGAACAGGAAATGTTAGTGGTTGAGTTAACGGT	700.147	1199.8	1257.16	cooperative
GAAGAGGGTGGAGAAGGAAGTGGTCACACCACTTGC	675.463	918.141	928.559	cooperative
AACCTAGAAAAGGAAGCTGCGGTTTTTCAGGGTATG	8833.26	10647.4	12279.1	ambiguous
TTGGAGGCGGAAACAGGCACCGAAAGCGGTGGAAGT	716.61	854.507	854.322	ambiguous
AGACGGTAGGCCAGGAAACCGCAGGCCCCTGCCGGG	6112.66	9240.64	10637.8	independent
ACACAGGAAGCAAAAGTTAAGCTATAAAACCCGCAA	969.141	1184.55	1239.36	cooperative
GGAGCGCGCCGGAAACGCGCGGCTGCGGCCCGGGAG	722.202	1253.47	1319.77	cooperative
GAAAAAAATGAGCTTCCTTTAACCACAACTGTATTA	1353.84	2127.63	2339.59	cooperative
CCCTTGCCAGAGGAAGCCACTGCCACCGCAGAAGCA	970.077	1045.56	1077.21	cooperative
CTTACAGTCACAACAGGATGTGGTTTGACATTTACT	869.115	3426.69	3855.11	cooperative
AGGCAGCACAGGAAGTTATAACCACATGTACACTTG	780.555	1805.82	1964.16	cooperative
GCGGCTTTGTACGGAAACCCACACACATTGTTATTT	983.5	998.302	1022.08	independent
GCGGAGCGAGCGGCCGGATGCGGTCACCATAGAGAC	916.959	7060.92	8094.91	cooperative
TTTACAGGAAATATCCAGAACAGGTAAACCCACAGA	796.254	916.155	926.243	cooperative
CTGCCGCTGCCTTCCGCCCCCACACACGCACACCAC	1235.64	1532.29	1645.04	independent
GGCTCGGTGCTGCTTCCTGTGTGGTCAGGATCACAG	845.892	1659.08	1792.96	cooperative
AACTGGGCGGAAAGAACGGCTAACCGCAAGCTGCCG	11849.4	20627.5	23922.1	cooperative
TACATAGGCGGAAGTGGCCTGCGGGCGCCGGAGTTG	714.483	1586.67	1708.48	cooperative
GCAGTTTCAAGAGGATGTGGTCTCTTTCACTGCCTG	723.915	1045.33	1076.94	cooperative
TCTCTTCCGTTCTCTGGTAGCTTTGTGGTAGCTTTG	1353.4	2448.87	2714.35	cooperative
TCGTGTTCTCTTCCGTTCTGTGGTAGCTTTTTGGTA	1466.12	1724.98	1869.84	independent
TGCAAAAAAACAGGAAACACCCAGCCGCAAATTATA	863.197	1175.65	1228.97	cooperative
GGCGGAAGCTGCCGCTGCCTTGCGCCCCCACACACG	818.309	1013.25	1039.51	cooperative
TACCTAGACCCTTTCCGCCCTTACCGCGGCCAGACA	1206.22	1327.44	1406.06	independent
CTGACGCATTTCCGGCCTTTGCGGTTGATCGGTCAT	4410.67	15660.3	18127.2	cooperative
ACAGCTCACACAGGAAATACAAACCTCAAAAAGCAA	1068.49	1551.42	1667.36	cooperative
CTTTGCTGCAGGATGTTCTAACCACAAGCCCAGGAG	3030.18	6390.19	7312.41	cooperative
ATCTCAACTAGGAAATGTTTTTGTGACCACAAAGGG	957.626	936.055	949.458	independent
AGGGGAGGAACCAGGAAGTTGTGGTAAACTGTAGCA	981.659	2141.33	2355.57	cooperative
TAAGTGAATTTCCTGCCCGCCTCCGCCCACAGCGTA	808.561	1657.68	1791.33	cooperative
TCAGAACCAGGAAACTGAAGGCGGTTACTCCACATA	741.547	871.996	874.726	ambiguous
GATCTGTGCTCAGGATGTGGTGAGAGAATAAGGAAG	752.548	1022.4	1050.19	cooperative
ACCACCCACTTCCCGCGCAGTTCCAAACCGCGACCA	1590.96	4641.73	5272.6	cooperative
CCCTCAGCGGAAGTGGAAGCTGTGGTTTCCAAAGGC	916.1	3185.42	3573.64	cooperative
ACCGAAAACAGGGCCTTCCGCGGTTATACAGATCCT	868.029	977.911	998.289	independent
GGGCGGGTGAGACCAGGATGTGGGTTCCCCCACCTT	775.473	1084.65	1122.81	cooperative
CACCCTGCCACTTCCCTAAACTCCCCGCACAGGCCG	1636.53	1959.83	2143.83	independent
AGCTGTTTGGTCACAGGATGTGGTTATTAGAATAGG	894.117	3586.13	4041.12	cooperative
ATTAAAAAAATTTCCTTTGTGGTCACTTAGTTATTA	1345.99	1425.87	1520.89	independent
GTTGTCTTGCCCAAAGGAAGTGGTTACTAGACCAGA	792.82	1399.46	1490.07	cooperative
TGACTTCCGGTCCGTAGTGGGGCCTGCGGTGGGAGT	801.385	2847.32	3179.2	cooperative
CCATTTCCGCGCACGTCTGCAGATGCGGTAGTCGAT	852.755	1687.79	1826.46	cooperative
ACAGAGCAGGAAGCAGCCCTCACCACAGATGAAGCA	759.674	1289.57	1361.88	cooperative
GAGGGCTGCTTCCTGCTCTGTGGAGGCCGCAGCGGG	682.082	1212.44	1271.9	cooperative
CCCAGGGCAGGAAGGGCCAAACCGCTACTGCCACTG	744.115	900.851	908.388	cooperative
GAGGGAGCAGTTCCGGGTGCGGTGCGCGCCAGGGGC	1645.74	1886.17	2057.9	ambiguous
GCACCGTACCCGGAACTGCTCCCTCCCGCAGGCGCA	930.478	936.809	950.338	independent
TTCAGGAAATGCAAACGGCTGCAGAGACCGCAGAGG	792.616	1057.68	1091.35	cooperative
GCCACTATTTCCTGCCTTCTGCGGCTGAGAGTCCCA	1222.7	3136.25	3516.27	cooperative
CGCCGAACTTCCGGCAGTAAATTCCGTGGTTTCCCT	911.443	2175.74	2395.72	cooperative
TACAATTCGCACCGGAACTTGCGGCCCGGCTTCATT	728.622	948.013	963.409	cooperative
GGGGTCAGGAAATGGGTGTGCCGCGGGTAAGGCGCT	733.482	965.945	984.328	cooperative
TTCTGTAGCTTAGGATGTGGGTTTCTTTGTTTCTGA	925.963	1002.92	1027.46	independent
ACAAAGAAACCTACATCCTAAGCCACAGAATACAGC	930.077	877.014	880.579	independent
CATGTGCTTCCGGCTTGATCTGTGGTTATTCTGGTT	1272.17	2702.49	3010.24	cooperative
GCCATCCGCAGGACTCCGCGTTCTCGCGGTAAGTGG	736.383	879.346	883.3	cooperative
TGATCAGCAAAAGGAAGTGGTTAACATGGCCCAGAA	824.586	1829.31	1991.56	cooperative
GAGCATAGCCTAGCAGGATGTGGTTAAATACATTTG	746.862	1812.47	1971.92	cooperative
TTTCTCTTCCTGTTTCCACCCTGACCACAGCCAGCT	2931.26	4529.68	5141.89	cooperative
CAGGGTGGAAACAGGAAGAGAAACCACACTTAACCT	845.042	1036.02	1066.08	cooperative
CTTAGTGGGGCAGGATGTGGTCAGGGAAGCTGATCT	835.883	6693.37	7666.11	cooperative
GCCGGAAGCCACGCAGGGCCACGTCTGCGGTTCTGA	825.752	1171.21	1223.8	cooperative
TGTCCACCTCTACGGAAGTGCGCCGCAGTCCGCCAG	791.776	900.898	908.443	cooperative
GGGGGCGGAAGTTTCGGTGCATTGTGGGTTCTCCTG	920.105	1096	1136.05	cooperative
CTTTCGGGGGCGGAAGTTGCGGTGCATTGTAGGTTC	954.936	2524.42	2802.49	cooperative
AAGAACCTAGAGGATGTGTGGTTTTATGTGCAGGGT	914.1	1106.95	1148.83	ambiguous
CATGCGTCACCTTCCTGTGTGGTCAGCAGTGCTTGC	915.421	1343.2	1424.45	cooperative
GCGGGCGGAAGTGCCGAGGTTGTACCGCGGCGCTGG	714.033	1154.9	1204.77	cooperative
TACCAACAGGAATCTTTGGGGTCTAAACCGCAAACA	3797.18	4486.14	5091.09	independent
ATAGACCCAGCCCGTCCGGTAACCGCGCTCCTCGAT	836.383	904.619	912.784	independent
TATCGACAAAAGTTCCGGCCCGCGGTAGCGGAGGGA	879.323	953.882	970.255	independent
ACCTCATCCTGCTGTTCTTGTGTGTGGTTGAGCAGT	943.821	1272.05	1341.44	cooperative
GACACAAGAACAGCAGGATGTGGTCAGAGGCGTCGT	722.448	3131.04	3510.19	cooperative
TACAACTTGCAACGGAAACCACTTCAGGTTCATTAC	846.855	864.479	865.956	independent
TATTCATGACATCCTGTCGGGCTTGTGGGCTGCGTA	704.163	1349.77	1432.11	cooperative
AGAACAAAACAGGAAATAGTGGTTTGCAAAAATATA	736.015	1606.74	1731.9	cooperative
GAAACCGGAAGCGGCGGCTGTCCGCGGTGCCGGCTG	717.384	1451.2	1550.44	cooperative
CAAACAGGTTCCGGCCGGACTACAGCGCCCACAATG	711.852	1048.06	1080.13	cooperative
AGCCGTTTCCGGCGCTCTACCCCGCCGCAGGCCGAG	859.05	2094.38	2300.8	cooperative
GGAAAAGGAAGTGGCTTTGACTTGCGGGCAGGGAGA	733.009	2319.6	2563.55	cooperative
CCATGCACAACAGGATGTGGTTAGACAGTCAAAATT	874.881	10300	11873.7	cooperative
GGCAACCTGAGCTTCCGTGTAAAACCACAGTGTGAC	1095.74	1231.93	1294.63	independent
AGCGTTTCCTGCCTGTCTGGGGCTGACAAACCACAA	930.24	1936.68	2116.82	cooperative
GACATATCCTGCATTCTCAGAAAAACCACAGGCTAG	1285.2	1835.88	1999.22	cooperative
TCTGGCTTCCTGTCTTAATAGGGCTTTGTGGTGTGC	831.97	1870.3	2039.38	cooperative
AGAGCAACAGGATGCAAATAACCACAAGCAAGAATA	1165	2969.02	3321.18	cooperative
TTTGTTGTTCCGGGTGCGAGGCGGCCGCAGCTTCCA	1088.09	1129.75	1175.43	ambiguous
TGCATGCAACAGGAAGTGGGGTGTGGTTTGTTCTGG	759.822	1741.77	1889.43	cooperative
GAGACACTCTGCTTCCTGCGGTGGAAGATTCAGTAT	872.687	1047.08	1078.98	independent
CAAGAGCCGGAAGTCCCTTGTGCCGCAGTCCTTCCC	799.549	1417.32	1510.91	cooperative
TTTGCTGCAGAAGGATGTGGTTTATTCAGGTTTGAC	932.094	1207.59	1266.24	cooperative
GGGGCAGGAAGTGGAGGTTTGAAGTGGTTTAGAGTA	798.879	1279.67	1350.33	cooperative
TCCCTTACCTTCCTGCTGCCACCAAACCACCAAACC	2513.67	2912.49	3255.23	independent
GGTCCGGATGTATAAAGCGCGGCCCCCTGCGGGGAG	731.954	976.682	996.855	ambiguous
AACAGGCAAAGGACAGGATGTGGTGAGCGTCGGCCC	773.726	2731.65	3044.26	cooperative
GCTCATTTATGCATCCTGTGGTCTGTGTGTGTTTCG	984.179	1312.3	1388.4	cooperative
CGGCGCCTTCCGCAGAGGGACTGCGGCTTTCTGCGC	945.99	1310.77	1386.61	cooperative
ACTGGCTTCACTTCCTCCGCGGTTCCTCGGAGCCGC	917.453	1605.47	1730.42	cooperative
CCCACTCCACTTCCGCCACCGCCGCAGCCGCCGCTG	1982.56	5208.27	5933.56	cooperative
AAGGCGGTACTTCCTCCAGCATTTGCCGCAAGTTAT	767.524	1197.54	1254.51	cooperative
GGGACGGGGAGGGCAGGATGTGGTCGCTCTTCCCTC	821.583	1619.97	1747.33	cooperative
TTCAACAGGATGTGGGAACTTGACTCTCGCCGCAAA	737.179	3314.74	3724.5	cooperative
GCCCAGGGAAGCACTTCCTGCGGGGCGCGGTGCAGC	744.401	1405.38	1496.99	cooperative
AGCGACAGCGGATGCTCTCTGGCCGCAACATTCTTT	769.374	1050.98	1083.53	cooperative
TGAGGGGCTCGCCGGGAAATGTGGTTTAGCGGCCCT	832.353	1832.54	1995.32	cooperative
GTGCTAGGACACAGGAAGCGATACCACAAAGAACAT	817.731	1657.93	1791.62	cooperative
GTGGCGAAAGTGCGGATGCGAAACCGCTGGCTCGGC	781.663	877.543	881.197	ambiguous
CGGGACTTCCTGTCTTCCCTGTTGCGGAGCTCTGAA	780.497	1836.11	1999.49	cooperative
CTGCTGGCGTTCCCGGATGTGCGGTGGCGGTGCTAC	753.123	1470.53	1573	cooperative
CCATCTTCATACAGGATGCTGTGGTATGTAAAACAA	786.989	1181.98	1236.37	cooperative
CATACAGGATGCTGGGGTATGTAAAACAAACCACGG	775.361	948.545	964.029	ambiguous
TTTCACTTCCGGCATGTTTTTCACCCACAGGGATAT	1127.07	2480.95	2751.78	cooperative
ATAAACAGGAAGCTGAGTATGTGACCACAGACATTC	839.577	1519.07	1629.62	cooperative
TGAGAGTAAAAAGGATGTGGTTTCCTTTCATTTTTT	927.104	2202.9	2427.4	cooperative
GAAACAATTTCCTGTACCTCTGTGGTAAAAATGATA	945.035	2362.66	2613.78	cooperative
CTTAGTGTTTGAGGATGTGGGTTTTACAATCAGATC	768.541	1244.62	1309.44	cooperative
CGGTCAGGTCGCAGGAAACCACAGCGGCAGCGCGGC	1366.02	1696.44	1836.55	cooperative
TGCAGCTTCCTGTCTGAGGCTTTGTGGTCCTTTCAT	861.634	2246.16	2477.87	cooperative
CGTTTCCTGTCTGGGACTGCGCCCACGCGGTCACGT	966.01	2219.45	2446.7	cooperative
CCAACACAGGAAATAATTTGAAACCACAATCAGAAA	1292.61	2942.84	3290.64	cooperative
GACTATGTGCTTCCGGTCTCCAATACCGCAGGAGGG	981.452	2423.76	2685.06	cooperative
GAGACAGGAAATGTAGACTTGAGTCCTGTGGTAAAC	739.232	1204.96	1263.18	cooperative
AACCAAACAGCCACAGGAAGTGGTTTCTGTGATTCA	839.953	1798.82	1955.99	cooperative
AGATGCAAACACAGGAAACTTGTGGTCTATGCTGCT	803.354	1119.24	1163.17	cooperative
TGAAGTACTAGTCAAGGATGTGGTTTTACATAGCAG	923.397	1273.48	1343.11	cooperative
GACCAGGAAACGGGGCGTGGCGGCCGCCGTGGTTAC	805.96	856.733	856.918	independent
TGAGAAAGCTATTTCCGCCCACAAAGAGGCAAGTCT	763.339	1471.48	1574.1	cooperative
GCCCGCGGCTCCGGAAGCGGCTGCGGCCCCGACCGG	678.451	1017.35	1044.3	cooperative
TCTAAATCACTTCCTGTTACAGAAACCACAGGCCTG	1220.03	3920.15	4430.79	cooperative
TCTGTCGCACATCCGGTGTGAGCTGCGGGGCGGTGG	753.045	1531.07	1643.62	cooperative
CAGCTCCGACTTCCGGGTGCGGTACGGCGAAGCAGA	756.442	1955.47	2138.74	cooperative
AGCACCCGGAAGTCGGAGCTGCGCACGCACCGCGGG	750.67	1160.92	1211.79	cooperative
TCCTCCATGCAGGAAAACCTCTGTGGTCTGGGAGCT	867.375	861.392	862.354	ambiguous
ACGTCTGTTTCCTGTGATTGAAACCGCAAGAAGAAG	4509.61	15993.5	18515.9	independent
TTCAATCACAGGAAACAGACGTCACCCACAGACCTA	793.505	965.155	983.407	ambiguous
CGCCTGCCCCACTTCCGCCCGGACCCGCAGCCCCTA	1240.82	3218.31	3612	cooperative
TTACAATCATTTCCTCTCTGTGGTTTGGTGACAAAT	1624.66	2849.31	3181.52	cooperative
TCCAGCCCCACCGGAAGTGGATGTGGTTAATCTAGT	955.405	5589.31	6378.09	cooperative
CCTGTCCGGAAGTCCTGAGAGGGAATCGCCCGCAAA	963.326	1574.76	1694.59	cooperative
TCTGGATTTCCTGTGGGGCTCTCCCACAAGCAGTAC	720.758	1312.46	1388.58	cooperative
TCTGTGAAAAAGGATGTGCGGTTATGGAGGAGAACT	1205.74	1779.35	1933.27	cooperative
CTGAAAAACCGGAAGTGGGTGGTTTGAAACGTAAAT	775.751	3661.14	4128.62	cooperative
AGATTTTGTCTTCCTGTTGTGGCAACATCTGTAGAA	1207.99	1423.62	1518.27	cooperative
GTTTAACAGGAAACCCTGCAGACCACAGGTTCTGTC	807.078	1560.72	1678.21	cooperative
ACCCAGTAGGGGCCAGGATGTGGTGAAAAGAGAATT	727.595	994.117	1017.2	cooperative
TTGTCTGCATCCTGTGCTGTGTGGTAGCTCTGGGTT	701.814	1399.55	1490.19	cooperative
GGGGCTCCGCAGGAAGTAGGGCTCCCACAACTTTGC	664.063	1016.31	1043.09	cooperative
AGCAACAACAAAGGAAGTGGCGGCCGCAGGGGGAGG	794.714	901.228	908.828	cooperative
ACAGGAAGTGTCTCTATAGAAACCAAACCACAGAAA	935.408	935.799	949.16	independent
AGCTGAGAGCCTGCCGGAAGCCACAGCTTCTTCTCG	800.564	1151.74	1201.09	cooperative
GCCGCGAGTTCCGCCGGGTGGACCACAAATCCCGAG	830.55	897.308	904.255	independent
CCCCACATCCGGGGGCCGGGGCCGGGCTGTGGGCTT	738.848	1953.7	2136.67	cooperative
AGGACGGGCGGAAGTGGCTGCGGTGGATGGTGGGAG	797.303	2851.89	3184.52	cooperative
CTCTCCACCTCCTTCCGACCAGGACCGCACCCCCCC	1994	1536.82	1650.33	independent
CGCCTACTCTACTTCCGCGGTCGGCCGGGTAAGGAC	2127.19	2610.89	2903.37	cooperative
TCCTGCCCTCCCATCCTGTGGTCAGAGGCCAGGGCT	853.894	1473.53	1576.49	cooperative
ATCACTTGTTTCCGCCAGCAAACCACAGGTCCCCAG	1552.07	3335.12	3748.27	cooperative
GTTAGCGTGATCGGAGGATGTGGTTTTCCTCCCTCT	941.85	1780.36	1934.45	cooperative
TGCCACATCCTGCCCCTCCCCAGGTCTAACCACCAA	1259.54	2999	3356.15	cooperative
AGCCACATCCTCCCTTAGGTCTGACCGCAGCTTAAC	4194.83	4775.13	5428.24	ambiguous
AGAGACAGCGGGCGGAAACCGCAGAAAAAGTTGAAA	8272.48	12261.7	14162.3	independent
TTGCTCGGCTTCCTGGAGCTGTGGTCCGTGTGGGCT	708.314	995.432	1018.73	cooperative
AAGAGGAAGTCCCAAATTGCTTTTTAACCACCAACA	848.75	883.386	888.013	independent
AGGCCAGACGCCTTCCGTGGTTTACGGTGAGGGTGG	883.516	807.003	798.902	independent
TGTGAACTGACAGGATGTGGTACAAGGCTTACAAAG	730.382	1648.03	1780.07	cooperative
TCCAGCGGAAGGGGGCATCTTTGCGGCAGAGGCAGC	763.699	961.176	978.765	independent
TATCTCCTATCTCCAGGAAGTGGTTAGCCCTAGGAG	810.745	1726.99	1872.18	cooperative
TGAGTTTTGTTTCCGATTCACCACAGAAGATACTTT	2230.11	2313.82	2556.8	cooperative
TTGAGGGGAAGGGGAGGAAGTGGTCATTGGAACTTG	776.401	970.859	990.062	cooperative
TGGCAGCCACATCCTGCCTGTGGCTAGGTCAACCCA	794.334	3322.49	3733.55	cooperative
GCTCCTCCCGGATATAAAGCCCCAAACCACGCCACT	1141.21	1329.9	1408.93	ambiguous
GGTTCATTTCCTTTTCCTCCTTGTGGTATAAAAGAG	1211.15	2603.49	2894.73	cooperative
ACAAGGAGGAAAAGGAAATGAACCACGAATAGCAAA	816.687	934.784	947.976	independent
ACGACGTCCCGGAAGTGCTGCGGCAATGTTGCTCTT	759.153	1379.29	1466.55	cooperative
ATGCCTGTAGGAGGATGTGGTTTCTACACAACTCTG	926.266	1323.72	1401.72	cooperative
CACCGCCGGAGTCCCGGATGTGGTTGCTAGGGCAGC	766.818	2934.67	3281.1	cooperative
CGCCGGATGCATAAAAGACTGGCTGCGGTGGCTCAG	723.702	955.825	972.523	cooperative
CCGTACTTCCGCTTTACTCAGATTTTGGACCGCGGG	1491.21	3241.2	3638.71	cooperative
GCGCACTTCCGGGCTGGTGAACGCGGTGACGTCACC	804.502	1597.16	1720.72	cooperative
GACCTGGGTTTCCTGTCTGTACATCGCGGTTCCTAC	856.016	1690.04	1829.08	cooperative
GCCACAGCCGGAAGCAGGCTGACCACAAGTGCTAAG	1307.88	5424.87	6186.24	cooperative
TTGGTCAGCCTGCTTCCGGCTGTGGCTTCAGTTAGT	774.476	1337	1417.22	cooperative
GGGGCGGCTTCCGGCGGCGTGACCTGACCGCAAGAG	2948.99	7932.68	9111.93	cooperative
GCACCACCGGAAGTAGGGCTCAACCACCGCTCATTT	1002.33	1815.74	1975.73	cooperative
TGAGCCCTACTTCCGGTGGTGCTGTGGTCTGCCCCT	785.51	2122.6	2333.72	cooperative
CGCCGCTCAACTTCCGGCAACCACAGCTCTCTCTGA	1072.77	2825.29	3153.5	cooperative
TGGCATTCTCCTTCCTGTCTCCTAACCACAGCCCAC	2106.08	4140.44	4687.79	cooperative
GTTGTGCTCTTTCCTGCTTCCCGCAGTTTTTTAGTT	1474.74	1746.21	1894.61	cooperative
GCTTGTCTTCCGGTTTCGTCGCCGCCGCAGGCGCAC	839.801	1649.35	1781.6	cooperative
TTTGATTTCCTGTCTCCATGTTGTGGTCAAGATTGC	1374.29	3907.79	4416.38	cooperative
GACTTGGGGGAAGTGGCTTGGTTTGCGTGGTTTCTC	952.403	1026.76	1055.28	independent
CTCTCACTTCCCGTGTGAGAAAAACCACAGAAAAGC	1893.35	3719.11	4196.25	cooperative
GAGTTCTAGACTACAGGATGTGGTTAGAAGAAAAGA	837.156	4233.34	4796.17	cooperative
ATGTCAGGAAGAGGCTCAGGGCTGTGGTTTCTCTGT	978.871	1037.67	1068.01	independent
AGCAGGTATACCACTTCCTGTGGTTATCATTTGAGG	966.216	5724.48	6535.78	cooperative
TCACATCCTGTAATGGTTTGCGCATACCACAGTTCT	824.831	1615.66	1742.31	cooperative
AACCATTACAGGATGTGAGATTCAAACCACTAACAG	848.921	1132.34	1178.45	cooperative
CCTTGCAGCAACGGATGTGGGTTTTTTTTTTTCTTT	1115.19	9135.79	10515.5	cooperative
ACTCCAGAGGAAGTGGCAAGACGAGCGCGGTAACGG	728.018	1260.92	1328.46	cooperative
CAGGCCTTTCCTGCTATCGTTTGTGGTTTGAGCAGT	1939.55	3403.71	3828.3	independent
GGGCAGGAAGGAAGAGGGCTCCTCCCCACAAGCTCT	738.248	860.945	861.833	ambiguous
GCGAGGAGACAACTTCCTTTTGTGGTCTGACCCTGG	856.609	1812.15	1971.54	cooperative
CATTGATCAAAGACAGGATGTGGTAACAGGCAGTTA	760.361	2783.13	3104.32	cooperative
CGGGCTGGGAGGAAGTGATGGCTGACCACAGAGGAG	999.87	1466.07	1567.79	cooperative
AGCAGGAAGTATGTTGAAAGTCATAACCACAGCAAA	775.926	996.429	1019.89	independent
GCTCCGCTTCCGGGAGGCGGGGCTTCTGCGGGTTCC	736.762	1588.19	1710.26	cooperative
CAAATGAATAAAGGATGTGGTAAATTATTTTCTTCT	813.753	1646.56	1778.35	cooperative
CTACCCTCCCTCTTCCTGTGGTTTCTCAAACATGTC	2466.86	4487.17	5092.3	cooperative
TTAAACACGGAAGTGCATCGGTTGTTGTGGTTATTC	845.317	1107.22	1149.14	cooperative
GCTGCAAGGCGGAAGCAGCGCGGTCGGACGGGCATG	720.526	976.885	997.092	cooperative
AACTTCCTCCGCGCGGGGCCACTGCTACCACAAAGG	1073.22	2298.79	2539.26	cooperative
ACCTGTGTTCTGGCAGGATGTGGTTGACCTCAGCAG	755.402	2437.74	2701.37	cooperative
GTGGGGCAGGATGTGCTTGCCTGGCTGCGGTTGGAC	876.812	2033.63	2229.92	cooperative
CCTAGAACCGGAAGAGAAAGGGGCTGCGGTGCAGCA	844.845	1343.44	1424.72	cooperative
AGGAGTGTCACTTCCTCTTTCCTCACCACAGCCTCC	1036.44	1741.23	1888.8	cooperative
AACATCCTGTGTAAAGAGAATTGAATGTGGTTTTCT	820.696	2353.32	2602.88	cooperative
CACTTCCCGTGGGAGGATCTTGGGCTGCGGCTAGGG	802.747	1707.23	1849.13	cooperative
TCCTCCCACGGGAAGTGCCGTAGGACCGCAGCCCGA	811.697	992.333	1015.11	cooperative
TCCAAGGCGGAAAAAACCCGCCCTAAACCGCACCCC	1465.91	1376.9	1463.77	independent
CTCCTTCCTGTGTGTTACTCTTAAAAACCACAGAGG	1234.7	2726.18	3037.87	cooperative
TAGCATGTGAGCTTCCTGTGGGTTTGTGCAGCCCCA	708.435	1353.08	1435.98	cooperative
ACTCCTCCCGCTTCCGCTGCCGCAGCCGGTCGTAAC	1306.82	3096.15	3469.49	cooperative
AGACGGGACCGGAAGCCGGGCCGCAGGCGGCCGGGC	810.523	1187.77	1243.12	cooperative
GAACTTCCGGGACCACGTGACGTAGAACCACAACAA	815.28	1569.73	1688.72	cooperative
CCCAATTTCCTTTGCTCTGCTGTCTGCCAACCGCAA	2740.52	3845.59	4343.81	independent
GATGCTTGTTCAGGATGCGGTTTCTTGCAGCAAGTT	3418.92	4485.13	5089.92	independent
AACACCACTTCCTACTGTGAAACCACACTGTATTTG	1205.01	2673.35	2976.24	cooperative
TTTCGAGAAAACCGGAAGTGCGTGGTCACGCCCCGC	733.427	1553.24	1669.48	cooperative
GAGGAGATTTCCGGCCCCCATCCCCGCAGCGACCTT	762.116	1681.27	1818.85	cooperative
TGTATGAAAAAAACAGGAAACCACAGAGAACTGAGG	1055.33	1885.1	2056.64	cooperative
CTGACACTTCCGGGAGCCTTGTAGCCACAGGAATCA	743.052	1666.98	1802.18	cooperative
AGTTGTGTTTTAGGATGTGGTCAAAGCCCAACAGAG	910.435	1054.9	1088.11	ambiguous
TCATTCTCTGATAAAGGAAGTGGTTACAGCACAATT	822.36	1208.82	1267.68	cooperative
AAAGTTGTATAGTGAGGATGTGGTCAAGAACTCACC	1006.22	1136.01	1182.73	cooperative
ACTGCTTGATTTTCAGGAAGTGGTAAAGTGGCAGGT	781.626	942.74	957.257	cooperative
AGGGTTACAATTTCCGTAAACCACAGAAGCAGCAGA	1447.61	2314.14	2557.18	cooperative
CGGTTCCGGCGCCTGAAGTTTTAGCTGCGGTGGCGG	793.914	1599.81	1723.82	cooperative
ACACTGGCCGGAAGGGGCGGGACCGCGAGTTAAGAG	790.553	1257.6	1324.58	cooperative
GATTTGTCACAGGAAGTACCCACAGGCCAAGAAGTG	817.308	1206.11	1264.51	cooperative
TGGGTACTTCCTGTGACAAATCGAGTTGACCACATG	678.438	1596.19	1719.59	cooperative
CTGGAGAGGATGTGGCCCCAGTGTGGTTCTGTAACT	836.637	1129.26	1174.86	independent
GATGACTTCCTCAGTTCAGGGCTATGTGCGGGGGAG	832.592	1026.51	1054.99	cooperative
AGTTTCTCAGCTTCCTGTGTGGTTTTCTTGATCTGC	1621.83	3793.66	4283.22	cooperative
CACCGGAAAAGGCAAGCGCGGCCGCGCGGTTGGCGC	744.842	1114.73	1157.91	cooperative
CCTGCCTGAGGCAGGAAGCCGCAGCTGAGGGACGGC	761.075	1216.76	1276.94	cooperative
TTTCCTCGGATTCCCGGATGTGGGTGAGTTCATTTG	808.913	1835.68	1998.99	cooperative
CATTCAGTAAAAGGATGTGGTTTAGAACAGATGAAA	958.366	1962.29	2146.69	cooperative
GCTCAAGTACCGGAAAGGCCCGCAGAAAGAAGGGCA	747.763	1026.92	1055.46	cooperative
GCGCTTCCTGCCAGCTTGGAGGATAACCGCCTACCG	753.996	1607.65	1732.96	cooperative
CAAGCTGGCAGGAAGCGCGGTGCAACCACAAGAGTC	765.15	1203.81	1261.83	cooperative
AGAGGCAGTTCCGGGGTGGGAACCGCGCGGAGCTTT	686.658	1168	1220.06	cooperative
GCGGGCAGGATCTTCCTGTGGTTTGCCTTGCCCACT	903.733	1998.15	2188.53	cooperative
AGGCAAACTACAGGAAGATCCTGCCCGCAACTTGGT	785.181	920.246	931.015	cooperative
GTAAGTAGGCCAGGAAGTGGTCACTGCAGCATGTGA	721.715	1357.21	1440.79	cooperative
AAATATAGTGCTAAAGGAAGTGGTTTTCATGCAACT	670.01	1052.23	1084.99	cooperative
GAGCGGAAACCCGAGAGTCAGTTCAACCACAGCCAC	888.989	988.026	1010.09	ambiguous
GAGCAGTGGTGGGAAATGTGGGGTTGGGGGTAAAGG	873.903	844.594	842.757	independent
AAGAGGAAATAAATACCAGAGTGAACCCACAAACCT	892.274	895.964	902.687	independent
GGATGAACAGGAAGCTAAAGTAAATACCACAGTGAC	763.632	1140.64	1188.13	cooperative
GACAGTTTTCCGGCCTAGTTTGCGGCTGCTCCTGCC	830.446	2215.21	2441.76	cooperative
AGGCTGTGGCGGAAGTGGTCGCGTTACCGCTTGTTT	711.654	3345.3	3760.16	cooperative
GAGGAGGAAAGCGGAAGCGCTGCCCGCAGTGGTAGG	651.241	1207.83	1266.52	cooperative
CACCCAGTTTGAACTTCCTGGCGGTTTTGTTTACAC	972.205	1602.37	1726.8	cooperative
CCGCCGCGCGCCGGATGCTAAGACCGCGATTTCCCC	781.263	1076.18	1112.93	cooperative
GCCCAGGAAGTGGGTACAAAATGAGCCACAAGACCT	768.086	1503.93	1611.96	cooperative
CTTGTGCCTACATCCTGTAGCTGTGGTTTAGGGACG	886.861	1883.5	2054.77	cooperative
TGCCACCTGCTTCCTGCCTGTGTAGCCACAAGGGAC	909.515	1495.28	1601.87	cooperative
GGCGGGGCATCCGGCAGCACCGCCTGCGGGCGCCCG	666.645	1040.76	1071.61	cooperative
GCCTCCTTCCTGGGCTCCTTTAAGAGGGTGGTAACG	742.589	1090.52	1129.66	cooperative
CAGTTTATCCTGTGAGAGCCTTGTGGTTCCTACTAA	772.889	858.877	859.42	independent
AACAGTCACATCCGGGGCCGAGAGGAACCGCGAACG	893.615	1617.75	1744.74	cooperative
GTTCTCCTTCCTGTGCCGAGTGTGGTTTGCTATCAA	1253.68	2180.31	2401.04	cooperative
GCGCCGGTGACGGAAGTGCGGTGTTGAGCGCCGGCG	758.064	1240.67	1304.83	cooperative
CCTCTTGGTTTCCTGTCCCTCACCACAAGAAGCAGT	1539.53	3996.73	4520.13	cooperative
GGCAGCCGGCTTCCGGCTGTGGGTGGTGCGGGGGAC	676.395	1443.6	1541.57	cooperative
GTTGAGTAGTGACAGGAAGTGACCGCAAGGGGGCGC	1864.6	3157.48	3541.04	cooperative
AAAGCAAACAGGAAGTGCTGTGGTAACAAGGCCCCA	727.831	1682.51	1820.29	cooperative
GGCCAACGAGAGCGCTTCCGGCCGCAGCCACGGCGG	734.559	1341.53	1422.5	cooperative
GGCTGGCCTAGGAACTTCCGCCACAAGTCCCGCCCC	822.305	1316.79	1393.64	cooperative
GGACACAGGCTTCCGCGTTACCGACACCGCGTGGGG	837.179	922.992	934.219	independent
AGATGCAGAACAGGAAGTGGTTTAGAAAGCCACTCT	826.894	2449.72	2715.34	cooperative
CTTTTCCATGCAGGAAGTGGTTTTTAGAGTGTAGAG	896.336	2624.97	2919.79	cooperative
GCGGAGGGAAGCGGAAATACTTGCGGTGGGGGCGAC	897.735	2017	2210.52	cooperative
TTTCAAAACCCGGAAATGACCGCCAGGCTGGCATCA	859.055	1307.12	1382.36	cooperative
ATGGCGGAGCGGAAGTCCCAGCCACAACGCGAAAAG	782.258	1297.22	1370.8	cooperative
GCCGGGCACCCCGGAAGACCGCTGGGAACCGGCTTT	656.087	1046.01	1077.74	cooperative
CAGATCCGGCGTGGACGAAGCTCGGGAACCACAACA	797.619	1105.63	1147.28	cooperative
TGAAACCCAGCAGGATGTGGGTTAACGGCAGGGGAG	732.668	2048.63	2247.42	cooperative
CAAGGCACCAACGGATGTGGTATCTGGTGAGGGCTT	846.162	2205.03	2429.88	cooperative
GCGCGGCGCGACCGGACGCTGCGGGCGGGGAAGAGG	733.976	918.319	928.766	cooperative
AACAAACAGTAGGCAGGAAGTGGTTAAACCGAAAGG	897.296	3200.24	3590.92	cooperative
GGGCAGGGCATTTCCTTTGTGGCTGGTGCTCACGGA	709.786	1288.53	1360.67	cooperative
GGGGGAGCAAGCGCCTTCCGCGGTCGCTGGGGGGAG	938.883	818.644	812.483	independent
AAGGGAGCCGCCCGGAAACCGCGCGGCAAAGATGCC	734.359	1024.48	1052.62	cooperative
AGCCAACAGGAAGCTGCAGAGACTAAACCACAGCAA	879.001	1311.68	1387.67	ambiguous
GCCGGCGGCCGGAAGTCTATCCCGCAGAAGCGCAGC	735.746	1747.05	1895.59	cooperative
CTCACAACTCGCGTCCGGCGGAGACCACAATTCCCG	862.921	1174.65	1227.8	cooperative
CAGATTCCCGGAAAGGGGGACATGTAGCCGCAAAAG	815.353	1017.33	1044.27	independent
CCCAGCCCTGCTGCCGGATGTGGTGAGGCCCAGGTG	767.81	4748.28	5396.92	cooperative
CCCGGAAACTCAACTGCCCACTGCTGCGGCCGCCAT	1070.52	1056.21	1089.63	ambiguous
TCTGTCGTCCCACTTCCTGCTGCGGTTTCCACCTCG	8624.82	18408	21332.7	cooperative
TCTCTTCCTGTGATGGAAATACATTGAGGTTTGCGA	786.988	1612.71	1738.86	cooperative
GCCGTGGGTACGACCGGAAGCCGCAGGTGGGTGAAG	771.542	1445.08	1543.31	cooperative
AATCATTTCCTGCCCTAACGTTTGTGGTCTGCCTAG	831.666	2490.12	2762.47	cooperative
AGATGAGGAAGTTGGGGTTTAGAGTGGTTAAACTGT	698.483	997.186	1020.78	independent
CAACACAGGATGTGCAGTATTATACCGCAAAGCACT	1150.37	1893.38	2066.31	cooperative
TTCACAACACAGGATGTGCGGTATTATACGGCAAAG	897.856	2167.56	2386.16	cooperative
TGCTTCTGAGGAAGTGATCTGTGGTCAAAGAAAGAA	890.647	1134.34	1180.78	cooperative
GTAGCTCCTCCCACTTCCCGTGGTTTTCGGTTGAAC	1244.74	2484.07	2755.41	cooperative
AGCTAGGACAGGATGTGAAAACCACACTGACAAAGT	919.263	3129.21	3508.06	cooperative
GTGGATTTCACATCCTGTCCTAGCGGTATGTTTGTC	782.864	1624.58	1752.71	cooperative
AACACCTCACACTTCCTGCCCACAAGATAAGAGCCT	1664.3	2796.99	3120.48	cooperative
TTTGTAAGAGGAGGAAGTGGTTTGTAAGAGGAGAAA	834.758	1209.51	1268.48	cooperative
AGTACGATGGGAGGAAGTGGTTTGTAAGAGGAGGAC	640.275	1400.69	1491.52	cooperative
GCGAGACGCGGAAGAGGCTTGCGGTTGACCAAAGAA	1828.87	3817.47	4311	independent
CCCTACTCAGGAGGATGTGGTTGGAGAACCCGCTGA	755.151	1238.87	1302.73	cooperative
AACTGTCTCTACCCAGGAAGTGGTTTTATTTAAAAG	1020.82	2001.12	2191.99	cooperative
AGTCGGAAGCCATCTGCCCCAACTTGCGGTCTTCAC	1074.15	1052.16	1084.91	ambiguous
TGATTAAAAACAGGATGTGGGTGAATAGTCATGCAT	759.19	2256.18	2489.56	cooperative
CATGGTTGTTATTTCCTCACCACAATATGTGACATT	1195.61	1240.39	1304.5	independent
CAGACAGGAGGCGGATGTGGGTGGCGCAGAATGAGC	687.877	1764.51	1915.96	cooperative
GAGAAAAGAGACTGAGGATGTGGTTTGGGGTGTGGG	843.937	1022.5	1050.3	ambiguous
TGAGCACAGTATTTCCTGTGGTTTCTATTGCATTTC	1089.49	3156.96	3540.44	cooperative
ATAGAAACTACAGGAAATACTGTGGTCAGGTTTTGA	822.308	1308.78	1384.29	cooperative
ATGTGCCCAAAGGATGTCACCGCAAAGATCATAGGA	1254.13	1686.28	1824.69	cooperative
GTGTGCGTGAGAAGAGGAAGTGGTTAGGAAGACACA	800.762	1749.64	1898.61	cooperative
TAAGAGATTTCCTGTAAAGGTAACCACCAGCAAAGA	720.669	1180.24	1234.33	cooperative
TAAAGAAACAGGATGACTGTGGTTTACTGCGAGCAT	830.464	1103.93	1145.3	cooperative
CTAACAGCAGGAAGTGCTTGGTGGTTTAGCACCTCA	664.042	1130.89	1176.76	cooperative
GGACTGCGTTTCCGGACACTGCGGGTGCCGGTAGCC	671.331	1361.06	1445.29	cooperative
CCAAGCACTTCCTGCTGTTAGCTTTGTGGGCTGAGT	860.212	1491.61	1597.58	cooperative
AGGGCTGAAACAGGATGTGGTGAGTGAGGTAGGGTG	815.602	2832.61	3162.04	cooperative
GACTCCCTCAGCGGATGCGGGTGCTGCTGCTGCTGC	742.578	1194.63	1251.12	cooperative
CAGCAGCACCTGCATCCGCTGCGGGAGTCCGAGCCG	778.003	1003.53	1028.17	cooperative
AAGGCAAACAGGAAATCATAACCACAAACCAGGAAC	2879.71	18687.9	21659.3	cooperative
AAACCAGAGAGGAAGTGGCACCACATGGCCAGACTG	755.115	1096.4	1136.52	cooperative
GTTCCTTTGAAAGCAGGATGTGGTTTGCCCCAGCTT	881.168	3316.6	3726.67	cooperative
TACAGCTTCCTTCACCCCACTTGTGGCCTGGGTTAC	813.82	905.105	913.351	ambiguous
AAATGTGGCCGGATGCTCTGTGGGCGGGCGGCAGCT	700.25	1237.94	1301.65	cooperative
GCAGAAGGATTTCCTGTTTCAGGCAACCACAGCGAC	772.751	1416.37	1509.81	cooperative
ATGGAAAGGAAGTCGGTGGGAAACCGCCTCAGCGGT	739.746	1153.07	1202.64	cooperative
CTCCGCCTTTCACTTCCTAGTAACCGCCCTCCCTTG	2193.8	2178.21	2398.59	independent
GTGGCCTCTTCAACAGGAAACCACAATATTTTTGTT	1409.03	2448.8	2714.27	cooperative
TGTGGAGACAGGAAGCACTAACCTCAAACCTCTTTC	907.992	1638.58	1769.04	cooperative
AACAGCTTCCGGCACGGGGGCTGTGGTTGTGTTGGA	790.026	1430.68	1526.51	cooperative
TGCGAGGTTGCCAGGAAACCGCGAAGCCGAGGTCCC	1120.11	1435.76	1532.43	cooperative
CCAGCCACTTCCGCTCGTCCGCCTAATACCGCGCCT	1417.53	4350.46	4932.8	cooperative
TACCCAGAAAGGAAGTGGAACCTGCGGTGAGGCCCC	874.774	1791.72	1947.71	cooperative
TGTCTCTGCCGCCGGAAACCGCGCCGTAGATCATGC	945.017	1335.96	1416	cooperative
GCCGTAGCGGAAGAGTGTTCGTGGTCATGTGACGCC	718.033	1112.6	1155.42	independent
GCAGCTCTGGCAGGATGCGGTTAAATATGTATCCAC	1917.98	6807.69	7799.49	cooperative
GGCTTCCTGCCCAACTACCAAGAAAAAGCCACAAAG	1099.03	1870.85	2040.01	cooperative
CTCTAGAGGCTTCCTGCCCAACCACCAAGAAAAAGC	817.419	1133.05	1179.28	cooperative
CCAGTACCCCACTTCCTGACCAAACCACAAAGGTCA	2976.98	7051.24	8083.62	cooperative
CCCTCATCTTCCTGCTTCAGGCAGCTGTGGTTTACC	1066.91	1540.97	1655.17	cooperative
ACAGACAGCATCCTGAGCTCGTGGTTAGAACACCCT	840.805	966.566	985.053	independent
CACCTCCTCTCCGGATGCGGTTTGTTCTGCTTGTAG	2211.41	5958.44	6808.73	cooperative
GCTTCTGAGGAAGTGCGTTCTGTGGGTAGGTGGAGT	834.3	908.93	917.814	independent
CCTCCTCCAGACCATCCTGGAAACCACTGCCGTTCT	1382.77	1286.05	1357.77	independent
TAGCCGTACGGAAATGTTTGTGGTTCTCTGCATCTA	911.652	1180.73	1234.91	ambiguous
GGTTTAACGTTTCCGGTTTGTGGCTAGTTTCTTGTC	1056.13	3136.57	3516.65	cooperative
TAGCCACGAACCGGAAACGTTAAACCACAGCTCCGT	994.332	5030.63	5726.32	cooperative
CCGCTTCCTTAGAGGTTAAGTGGTGGTGGTTCAGTT	856.432	1180.26	1234.36	cooperative
CCATCCAGGAAGCTTATGGTGCGACCGCAGTGTGCC	907.851	1119.52	1163.49	cooperative
CACCGACCGGAAGGGCCCCAAGGATCCCCGCAGCAG	831.491	1301.83	1376.18	cooperative
GAGAGGAGGATGTTGTCAGATACCCACAAATGAGAA	812.19	884.472	889.28	cooperative
CCCTGACTTTTACGGAAATAGCGGTCCAAAAGCGCC	879.603	1112.7	1155.53	cooperative
GACTTTTACGGAAATAGCAGTCCAAAACCGCGTCTA	868.444	1123.92	1168.63	cooperative
TGTGTCACTTCCCTATCTGTTGCGGTTGTTCACTCC	1337.36	2630.37	2926.1	ambiguous
GGGCCCACATCCGGCGCGCGCAACCGCAGCCTACTG	2528.42	11320.1	13063.8	cooperative
CGGGCGAGCGCAGGATGCGGTTGTCGAACGCGCGGC	761.936	1064.24	1099.01	cooperative
GTCAGGGGAACAGGATGTGGGTGGGAGCCAGCCCCA	728.953	2299.23	2539.78	cooperative
GGACAGGAAGTTCCTGCAGCTTCTACCACAAACCTA	828.925	1341.52	1422.48	cooperative
CTGGGGAGGAAGCCTGAGGTGTGTGGTTTTGTTAAC	1041.88	965.125	983.373	independent
TTGCCATTCCAGGAAATGAGCTTACCACATTGACTG	797.778	1038.22	1068.65	cooperative
GCAACAGGAAGGACCAAGTCCCCTCCCGCAATTTTA	887.765	996.546	1020.03	ambiguous
AGTGCAGAGTGGACAGGATGTGGTGGAGGTGAGAGA	722.913	1405.21	1496.78	cooperative
CCTCACTAACATCCTGTTGAGGTGTCCCACAAACCA	800.585	1399.18	1489.75	cooperative
CCCCCACATCCTGTTTGGTTTGTGGGACACCTCAAC	849.431	3619.87	4080.48	cooperative
CAAGGTTCCTCCGCTTCCTGCCCGCAGGCCGAACCT	839.617	1691.28	1830.52	cooperative
AGGGACCCGGATGTCTGGTCTGCGGCTGCTCCTCTA	756.219	1191.4	1247.36	cooperative
GCTCCTGGCCCGCACTTCCGACCACACACTGGGGAC	1180.33	1498.2	1605.27	cooperative
CTCTGAGCAGGAAGTGACAAAACCACGCAGGGCAGG	797.531	1113.17	1156.08	cooperative
GTTTACAGGGGACAGGAAATGTGGGTGAACTCAGCC	744.595	957.864	974.902	cooperative
ACGTGATGGCAGTCTTCCTGCCCACAAGTTCTGGTC	1251.79	1353.36	1436.3	independent
CCTGTACGGAAGCTACTCTGGTTTCATGTGGTTTCA	903.725	1002.55	1027.03	cooperative
GAAGCTACTCTGGTTTCCTGTGGTTTTCTGAGCACT	1258.55	2610.95	2903.44	cooperative
CCTTTACTTCCTTTTACTTCTAACCACAGAATTAAA	7763.68	12283.5	14187.7	independent
CAGTGAACAGTTTCCTGTTCCTGTGGTTTTGACTTT	1417.72	3537.21	3984.04	cooperative
CAGTGTTCCGCGTCCGGGGGTTTGTGGGAGTTGCCT	988.908	1084.56	1122.71	independent
TGTTTTTGTTTCCGTTTACAAACCACAACAAAGGTG	2392.32	4174.09	4727.05	cooperative
GACAGTCATGTTTCAGGATGTGGTTTTAGCCAAAGG	816.401	1586.89	1708.74	cooperative
GTGCTCCTCGCTTCCTCCGCGGTCTTCCGAGCGGTC	1146.76	1299.93	1373.97	independent
CTCCCCCTTTTTTTCCTGTGGTTTCATTGCATGTTG	6434.41	3714.38	4190.73	independent
CTTGTTCTATTTCCTGTTTGTGGTGAGTGACTGTCT	1524.36	2816.71	3143.49	cooperative
CCTACACTTCCCAGAGAACCTAGCGGTTACGCCAAC	1338.38	1460.63	1561.44	independent
TATGTCTGACTTCCGCTCGTGGTTTCCATCTTAGCC	894.717	2567.19	2852.39	cooperative
TCTGGAGAAGCAGGATGTGGTTTGCAAGAGGCTTGC	774.09	4196.31	4752.97	cooperative
CTCATCAGTCATCCGGCTGGACCGCAGGAGCTCTCC	932.598	1467.58	1569.55	cooperative
GCCGATGAGGAAGTGAGGGCCAACCACACTGCTCAG	877.967	764.549	749.374	ambiguous
GACATCTTCCGGTTGCTACAGGTTACGGCGGTTGCT	778.01	1528.77	1640.94	cooperative
CTGCTGACCAAAACAGGATGTGGTCTACACAAAGTG	800.453	3119.18	3496.36	cooperative
AGCTTCCGAGTCTGTTGTGGAGTGGGAACCGCGACT	724.435	993.023	1015.92	cooperative
CTACCGGAAATGCAGCACCACGTAAAATGCGGTCGG	912.328	1875.58	2045.54	cooperative
GGACCGGAAGTAGGTTTCTACCCGACCGCATTTTAC	889.318	2467.03	2735.54	cooperative
ACCTTCGCCGGATGCTGTGGCTGAAACCACAGCATT	993.717	1821.2	1982.1	cooperative
ATTTCCATTTCCGGACTCTTCTCCTGCCCGCAGGGC	1220.72	3258.61	3659.02	cooperative
GCACTACATTTCCCAGCTTTCCTCGCGGTAAAGAGA	1274.47	1207.11	1265.68	independent
TCCTTAATGGTTCCGGCGGCAGGGACCGCAGCGACG	823.971	905.904	914.283	independent
TCCCGGCGTTCTTCCGCTGGCTCAGCCGCAAGTACC	817.984	1125.13	1170.04	cooperative
ATCTTCCGTAGCAGTCAGGTGTTTTGTGGTTTGCAG	1489.92	2408.66	2667.44	cooperative
GGGGCTGTGCTTCCGGCTGTTTGTGCGGTTTTGTGC	1522.72	3845.8	4344.05	cooperative
GACTGGTTTCCTGGTTTTGATGTGGTTTAGAGAAAA	1075.11	1983.21	2171.1	cooperative
TTCGGATTCCCGGAAGAACCCGCAGCAGCTCCCAGG	789.236	1144.93	1193.14	cooperative
GAGACTTTCGCTTCCGGCTGCCGCAGGCGCTTCGCT	709.542	1449.98	1549.02	cooperative
TGCGAGCACCCGGAAGCCGCTTGCGGGCTCCCGGAG	700.683	978.565	999.051	cooperative
TCATATCCGGCAGGAATGGGTTTTGTGGCTTTGTGC	1665.3	3229.35	3624.89	cooperative
TGAGCACTGAGCACTTCCTGTGGCTTCTGAAGCTCC	797.109	1248.69	1314.19	cooperative
GCAGCTGCAAACAGGAAACCACAGCAGCGTAGCGGA	962.452	1590.31	1712.74	cooperative
CAGAAAGAGGAAATGATGCGAGTCCACACCGCAGGC	702.996	1128.74	1174.25	cooperative
GCCTGCAGCTTCTTCCTGTGGCTTCTGCATCTCAGG	783.076	1249.5	1315.13	cooperative
CCGCTGACATCCGCTTGGCCTGCGGCTTCTTTCTGT	1076.5	2472.43	2741.84	cooperative
TGTCATCCCGGAAACTGATAACAAGACCGCGAGTCA	807.088	1368.35	1453.78	cooperative
GTCGTCCCGGAAACCGGGATGCGGTTATCAGAGCGA	1003.41	2844.79	3176.24	cooperative
GCCGCTGGGTAGGCGGAAGTAGCCGCAGGCATGGCA	760.502	981.7	1002.71	cooperative
GCCTGAGCGGAAACCCGGCGCCACCACAAGATGGCA	990.192	1147.25	1195.84	cooperative
TAAATCGGAAACTCGCCGCTCAGCCCGCAGCCGCCG	900.962	814.917	808.135	independent
CAAGCCAACATCCTGACAGTTTAGAAACCACAGGAG	779.422	1237.93	1301.63	cooperative
ACGGTGTGTCTCATTTCCTGTGGGTAACAGGCACCA	935.318	1599.51	1723.47	cooperative
TCCCGAGAGCCGGAAGCAGCCGCAGGCCCCGCCACA	777.973	1266.03	1334.42	cooperative
CCCCGCCTCTTCCGCTTCTGTGGTCTGATCTGCCTG	1249.43	3433.58	3863.14	cooperative
GCACAGGCCGGAAGGAAAAGGGTTGTGGGGCTCATT	814.435	938.049	951.785	cooperative
GAGCACAGGAAAAGCTGGTGCCAACCACAAGTGCTT	814.986	954.813	971.342	cooperative
GCCCAGGCAGGAAGCCAGGCGCCCACAGGTTGGCAG	642.786	913.009	922.572	cooperative
AAAGTAGGTCCGGTCCGCGGGTGCGGTCGGGCATGC	685.866	875.192	878.453	independent
AGCGGCCTGGGAGGAGGATGTGGTTACGTGGAGACC	995.76	1419.73	1513.72	cooperative
CAGGAGCAGTGTAGAGGAAGTGGTTTCCATCACGGA	861.937	1329.49	1408.45	cooperative
TGAGTCACAGAGACAGGATGTGGTGCAGGGGGTATT	717.726	1003.49	1028.13	cooperative
AGCGGCCGAAGGAAGTGACGTTTGCGGCAGTAAGGC	1134.93	1235.37	1298.65	cooperative
TACACTCCCACATCCGCTGCGGCGCAACTCACAACA	1015.35	6101.59	6975.73	cooperative
ACAGGAAATGACATCAGAATCTCCAAACCACAACCA	1393.19	1932.08	2111.45	independent
TCGCCCGCCGCTTCCTGTCGCGGCGCCGCAGAGGCC	821.289	2691.82	2997.79	cooperative
GGCCGTTCTTCCGCCTGCAGGGTGGTCAGCGGAGGT	711.763	985.767	1007.45	cooperative
GGCCAGGCAGGAAGTCCCGCGCCACAAGCGGCCGTC	758.18	1173.93	1226.96	cooperative
GGTTTCGCTTCCGGGTTAGGCGGCCGCAGAAGCGTA	790.056	1818.4	1978.83	cooperative
GAGGGGTGGGGGAGGAAGGCTGCGGTTTCTGCTGGG	8434.94	9606.05	11064.1	independent
AAGTTCTTCCGGGTCTGCAGTCTGTGGTGTGTTTGC	810.225	1589.75	1712.08	cooperative
CCGATTTCCCCGGACGTGGTGAGACCGCGCTTCGTC	834.656	1216.87	1277.07	cooperative
TCCCACTGCGACGGAAGCACAGCGGTTAAGATTGCA	791.927	902.593	910.42	cooperative
TGCAGTCTCAACTTCCTGCGGTCAAGTGATCCTTCA	3745.98	5732.36	6544.97	independent
CGGCAGGCAAGCAGGAAACCGCGAGTGGAGAAAGGG	1014.03	1714.21	1857.28	cooperative
AGCTTGACGAAGGCTTCCTGTGGTTTGGGTTGATGT	824.428	1432.94	1529.14	cooperative
GTTCAGCAGGAAGTGGATGTGGATGTGTGGTTGCCA	826.498	1224.26	1285.69	cooperative
GAGGGGAGGATGTCTGAGCTTTTAATTGTGGTTTCA	869.565	930.774	943.297	ambiguous
GTATGGGAAGTGATCTGGCTGCAAACCGCAAGAGAG	4515.46	6374.97	7294.66	cooperative
CCTGCCGAGGAAGTCCCACGTCACTGCGGTTAGAGT	1668.48	2697.33	3004.22	independent
ATACAGACACAGGAAGTTGTGGGGAGTGCAAAAGCC	798.311	1433.5	1529.79	cooperative
GGTGGCAACATCCTGGGGAGGGGAACCCACAGGGGA	834.939	1061.18	1095.43	independent
TTTATCATGAATGCAGGATGTGGGCAAACTCGCATC	748.803	1030.75	1059.94	cooperative
GCTTCTTCAGCCACATCCTGACCACAGCCCAGATTC	2353.96	4465.49	5067.01	cooperative
CGACAGAGGACACTTCCTTTTGCGGGTGGCGGCGAA	697.409	1376.02	1462.74	cooperative
TCCCGGGGAGGAAGTGGCGAGAATGCGGGGGTGGGC	906.16	1085.69	1124.03	cooperative
GACACAAGACAGTTTCCGTCAGTGGTTAAGCCCTAA	844.597	1213.85	1273.54	independent
GCTGCTTCCGGCCGCTGGTCGCAGGGCTGCGGGACT	676.552	1630.14	1759.2	cooperative
ATGTCTTCCTGTACAGGAACTGGGTCCCAGCCGCAG	744.688	1414.61	1507.75	cooperative
ACTCGGGAATGTCCGGTCGTGGTAAGCAGGGTGGCA	803.11	1563.04	1680.92	cooperative
GTGAACTTCCTCCCCCACTGCCTATTTTTACCGCAG	1815.58	3512.09	3954.74	independent
CTCCTCCCCCACTTCCTATTTTTACCGCAGTTGCAC	4963.63	6647.42	7612.51	independent
CGCCTCATTTCCTGTGCAACTGCGGTAAAAATAGGA	1626.96	4092.26	4631.58	cooperative
GGTTCGCGGCTTCCGGGACATTTGTACCGCAGGGGG	758.559	1412.95	1505.82	cooperative
ACCCCAGGTACCGGAAGACCACAATTCCCAGGAGTC	1024.41	1735.08	1881.62	cooperative
TTGACTCGGGAATGTCCGGTCGTGGTAAGCAGGGTG	683.047	978.263	998.699	cooperative
ATCACAAGCAGAGGATGTGGTTAGTGTTTCGTTCCA	995.374	1973.57	2159.85	cooperative
AAGTTGATTTCCGGGTAGTCTGTGGTTTCCTAATCA	1206.97	3451.69	3884.28	cooperative
CCAGAATGCAGGAAGTGCTGTGGTTTGACTTTGTTT	831.394	1808.69	1967.5	cooperative
AGGGCATAAACAGGATGTGGTGTTGGATGAAACCTT	749.655	1284.74	1356.24	cooperative
TCCTTTTCCGGTGGCGGCGCCGCGCGGTGAGGTTGT	731.182	1737.71	1884.69	cooperative
CTGTGAGGCGGAAGTGGCGGGCTCTGTGGGCGCAAG	702.573	1347.71	1429.71	cooperative
CTGTTTCCGAGTAAAGTAGGGTGTGTGGGTCACATG	871.793	918.257	928.695	independent
AGGCCCCGCCCCTTCCGCCCACAGAGCCCGCCACTT	1098.71	1609.33	1734.92	cooperative
CTTTAAGGAGGCGGAAAAGTTAACCGCGATGGGCAG	995.843	1023.82	1051.84	ambiguous
CTTCACTATGCATCCTGTACTGCAACCACACCAAAC	1349.02	1759.72	1910.37	independent
CAGATTCAAGGAAGTGGTGGTGGTTTGGTGTCGTTG	755.25	899.575	906.899	cooperative
CTGACAGTTACTTCCTGTCTTTGTGGGCGATTGTGA	828.791	2170.26	2389.32	cooperative
GAGCAAACGGAGGCAGGAAGTGGTTATGTAACTTCA	809.665	1983.74	2171.72	cooperative
GCGAGCACTTCCGGTGTGTGAGCCTGCGGTTGCTAC	845.205	2735.35	3048.57	cooperative
TCTGGCTGGGTGTTGGGATGTGGTTAACCGGGTTGG	797.406	872.703	875.55	independent
GGGCGGAAGTGCGTCACTATGTCCGACCCGCAGTGC	705.766	987.504	1009.48	cooperative
GCCCCAGCCCCCGGATGTGGTGACAGAATCGATACT	811.093	3605.07	4063.21	cooperative
TACTACTTACCAGCAGGATGTGGTCCCTGCCCACTG	809.441	1192.37	1248.48	cooperative
TGGGGCTCTTCCTGCTTATGTGACCACAGCACCTTG	935.769	1628.38	1757.14	cooperative
CCCAGAGCTTCCGATTGGCTCTTCTGTGGTGGCGGG	1012.58	1128.05	1173.45	cooperative
GGACCGGAAGTTAAGGCGTTCGCGGCGTGTGGTAAG	626.504	1456.46	1556.58	cooperative
CCCCGCGGAACTCTGGCACAGTCAGCTGACCGCAGA	1598	1356.57	1440.04	independent
GCTTGCTCCCACAGGAAACCGCAGGCTTCGGGCACA	7367.12	10404.4	11995.5	independent
CACGCCTGCGGAAGATGAAAACCACACGTCATGCAG	959.653	906.645	915.148	ambiguous
CTCACAGCAGCCCCAGGAAACCACCTCTTCCTTCAG	996.719	1002.67	1027.17	ambiguous
ACATTCTTCCGGTTGGACCTCCGCGGTCAGCGCTGT	1109.3	2886.39	3224.78	cooperative
GAAAACACAGGAAGCCGTCCGCGCAACCGCGTTGCA	840.173	1109.4	1151.68	cooperative
CACCCGAACGGAAACACCTGCGGCTGAGGGGAGGGG	988.994	926.457	938.261	ambiguous
GGCACCGGAAGTAGAGCTGCCCCTAGTTGCGGCAGT	767.255	1307.23	1382.48	cooperative
GTCGGAAGTGGCCGTGAGCCCAAGCCGCGGTCCCGG	678.383	937.026	950.591	independent
CGGGTGGTGGCAGGATGTGGGTAGGGGGCCAGGCGA	894.885	2317.95	2561.61	cooperative
GGGTGAGTATTTCCTCCTGCGGTGGGTCGGCATGTA	795.782	1464.9	1566.43	cooperative
CACCTGCGGAAGTCACAGGGAAGCCACAGAGAGATG	765.633	1051.04	1083.6	cooperative
ACCACGAGCCCAGGATGCGGTTTATGCGCTGTCGGG	2662.69	3746.82	4228.58	independent
CCTTGCTACAGGATGTTTTGACCACGAGCCCAGGAG	1094.12	1311.72	1387.72	cooperative
ACTGAAAACAGCACAGGATGTGGTCTGCCAGGTGCC	751.623	1358.35	1442.12	cooperative
GGAGCATCCCGGAAGTCGTCACTGCGGCCGCTCCCG	689.877	1635.16	1765.06	cooperative
GGCGGGACTTCCGGCGTCTCCCCTCGGCGGTTGCTT	750.539	1815.37	1975.29	cooperative
AGCTTGCCGGAAGCTGGTTGTTCGCTGCGGCGACCA	705.267	1168.8	1220.98	cooperative
GGCGACCAGCTCCGGAAAGCGCGGTGGGGACGCGCT	805.218	863.332	864.617	ambiguous
TCTTCAGGCGTCTTTCCGGTGGTGGTCGTTTTTGCT	905.17	1317.27	1394.2	cooperative
TTACCCCGGCGGAACGGAGGCCTGCGGTCGCGGCGG	940.639	1156.61	1206.76	independent
GGGGCCTCTGCTACTTCCTAGACCGCAAAATGGAGA	5258.22	5394.83	6151.2	independent
GGGAGGCCCCATCCTGTGTGGCTGTGGCTTTTGCCT	652.61	998.632	1022.46	independent
CTAAGCAGAGGCCGGAAGCGGTGGTTTTTAGCGGCT	676.632	1915.18	2091.73	cooperative
CTGCCCACCGGAAACGATGGCGCGAGGCCGCAGAGC	727.588	1545.29	1660.21	cooperative
GGTGACACGGCCGGCTTCCTGCCGCAGAGCTCCTGG	767.866	1011.84	1037.87	cooperative
GACATCCAGGAAGTGGTGAGAAACCACGTGTGTGTT	746.951	2752.72	3068.83	cooperative
CCCAAGCTACGGAAGTTAAACCTCAAACATGAAATC	1041.26	1334.54	1414.34	cooperative
TCCTGTAGTTTCCGGCTGAAGTGGTAAGGTTTTTGA	925.025	1621.62	1749.26	cooperative
CGTACGCGCACTTCCGGTCTTTGTGGCTTGCAGCTC	853.171	2362.86	2614.01	cooperative
GCTCATTTCCTGGCCGCTCCTGGGCTTCGCGGTGAG	834.365	1602.8	1727.31	cooperative
GGCGCGGGCTGCTTCCGGTCTGCGGGCCTGAGGAGG	671.813	1636.62	1766.76	cooperative
CTGAGCCGGATGTTACTGGTTAGTGGTTTTCTTTAT	916.71	1458.18	1558.59	cooperative
GCTGCCACTTCCCTTGCTTATTTCATGTGGTTTGGA	1231.47	1818.07	1978.44	cooperative
TGTCAGCTGCGTTTCCGCGGTCGCGGGTGAGTGTGC	752.073	1289.03	1361.25	cooperative
ACTAGAAGCGGAAGTAGTTGTGGGCGCCTTTGCAAC	662.182	1329.07	1407.96	cooperative
ACCCTGAAATTACCCGGATGTGGTCCCCGCGCGCGC	897.569	1772.59	1925.38	cooperative
CGGAGGCGGCCGGAAGTAGCGCTGCGGTTGGCAGCT	937.322	5320.26	6064.2	cooperative
CTGAAACAGGAAGCTGAGGGTGCGGTTGGGGGAGGA	810.885	1422.58	1517.05	cooperative
CTGAAGAGGAAATGTATTCCTCATGTTGTGGTTGGC	859.674	875.144	878.398	independent
TTCAACAAGGTTTTCCTGTGGTTACCCCATGCTTTG	1041.67	1565.63	1683.94	cooperative
GTTGGGCTTTGAGGATGTGGGTTCTAGAAGTTTACA	890.221	1024.68	1052.85	independent
GGGAGGTCACATCCTGCCCGCGGTCTCAGAAAAGCT	781.91	1905.85	2080.85	cooperative
GGGAACTCACACCGGAAACCACAGAACCAAGAGTGG	3797.9	5728.3	6540.24	independent
GCACACCGGAACTCACACCTGAAACCACAGAACCAA	2176.72	4597.67	5221.21	cooperative
CTCCGGCGGAAGTTGTCTCTTCGCCGCCGCCGCAGC	792.417	1572.98	1692.52	cooperative
CCCCTCTCTCCCACTTCCTGTGGTCTCAGTCTTTGT	1498.98	4370.29	4955.94	cooperative
GACTTCCTGTTGAAGATTGGCCTCTGCGGTACCACG	2703.97	8471.3	9740.3	cooperative
CTTTGTTGAAAAGGATGTGGTCATCTGATCTTGCTG	863.745	1839.79	2003.78	cooperative
GAGTGGGCGGAAATCCGTGCCTGGCAGACCACAAAG	764.684	1408.33	1500.43	cooperative
AGGTGTACTTTCCGGGTGCAGACCGCGAATGGATCG	743.228	1079.96	1117.34	independent
GCCAGGGCAGGAAGTTGCTAACCGCCCCAGAGCAGG	803.525	1377.41	1464.36	cooperative
GCGACCCGACCCGGCGGAAACCACCTCGACAGCCTC	953.476	928.762	940.95	independent
GGGCATGGTGGCTTCCGACCGCGGGGACCCCGAGAG	737.506	942.08	956.487	cooperative
TATTTCCTGTGCACAGAAGCAGCTGGGCCGCAGAGT	696.727	1788.16	1943.54	cooperative
GACATGCTCCGGAAGCTTGAGGTTTTAACGTTAAGG	734.155	1316.66	1393.49	cooperative
GCCACACAGGCAGGAAAGCCACAGCCCACGTCTCCG	867.285	881.053	885.291	independent
GATACCTAGAAGCCAGGAAACCGCGAGCTGCAGTCC	1192.17	1304.28	1379.04	independent
ACTACAGGAGGAAACTACAGCCTAAACCACATGCAA	974.554	886.739	891.925	ambiguous
GGCGGCACTAGGCTTCCGCCTCACCGCAGTGGGGTT	855.125	1344.2	1425.61	cooperative
TCCGCCCGCGGATGCTGAGAACCGCAGCTGCACAAG	948.171	830.708	826.557	independent
CTTACCTACAGTTCCGCTTGCTGTGGTTTCAGTTAC	1041.57	1890.93	2063.44	cooperative
GGCCGACGGGAAGTGTAGTCCGGCCTGCGGTCCGGG	703.664	1023.15	1051.06	cooperative
GGCTTCCGCCTGCCGAGCGGCCCCGGACCGCAGGCC	829.828	1822.98	1984.17	cooperative
CCAGACCCGGCGGAACTACCGTGCCCACAAGGCAGC	875.745	888.549	894.036	independent
CGGGGCTTCCGGCGCGCTGCCTTGTGGGCACGGTAG	710.709	1315.7	1392.36	cooperative
GTGGAAAGGAAATGTGTCATCTGTGGTTTGGTTTTA	1060.62	1326.86	1405.38	independent
AAACTACTTTCCTTCCTACCAAAACCACACTAAAGA	2135.04	1770.18	1922.58	independent
TGAAGCCATGGTTTCCTGTCTGCGGCTCAGATCAAG	716.92	1396.58	1486.72	cooperative
TCAAGTTTGGTAACAGGATGTGGTAGGAGGAACACA	746.533	1601.36	1725.63	cooperative
TCCGGAAATAGATAATATCTAGTTAAACCTCAAAAT	786.291	949.742	965.426	cooperative
TTGTTCCACCCCCGCGGAAACCGCTGCTCGCTGGGC	912.57	949.039	964.605	independent
AGAAGCTGCACCCGGAAATGAAACCACCAGGACCTC	886.939	1305.64	1380.63	cooperative
TCTAGTTCTGGTTTCCGGACCGCATTCGGAACTAGA	786.188	1278.56	1349.04	cooperative
CCCTCCTCTTTCGTTTCCTAACCGCAAATTCCATCA	58249.2	46131.3	53675.6	independent
GTTAGAGGAAGAGGAAGCGGTCAAGAGATCGTCACA	765.901	1676.4	1813.16	cooperative
TCTGGGGGAGGGGAAGGATGTGGTTTGCAGAGCGGA	1019.84	1381.94	1469.65	cooperative
CTGCCTGGCACAGGATGTGGTCATTTGTGCTGAGGA	730.208	3910.07	4419.03	cooperative
CCACGTAAAGGCGGAAGCGGTTGAGTGGACGCCATC	708.471	1529.74	1642.07	cooperative
TGGCTGTCACTTCCTGTCCCACTGTGGTTCCTGGGA	763.454	1685.38	1823.65	cooperative
CCCCACCCAGACAGGAAACTGTGGCTTCTATCAGAT	819.854	1447.78	1546.45	cooperative
AAATACCAGCCCACTTCCTGTGGCTTTGATCTGCAG	855.002	4487.51	5092.69	cooperative
AGCTCAATTTCCTGGCGTGTAACATGGCCACAAGGG	830.396	1312.31	1388.41	cooperative
TGACTAAGACCGGAAGAAACCACAAAAACACAAAAA	2703.63	4015.02	4541.48	independent
AGCTTGCGCAGGAAGTCTGCGGCAGGAGGGCGTCCT	687.258	900.782	908.308	cooperative
TCCCTCATGAGCTTCTTCCGCCCGCAACACGAGACT	1277.99	1699.15	1839.71	cooperative
TTACACAACAGGAAACTATGTTTAGCGGTTAATCCA	885.141	1475.89	1579.25	cooperative
GGCCGGGGGCAGGAAGCTGCGGCGCTGGCTCCCCCC	648.735	879.616	883.614	cooperative
AACTGCCTGGTGGCCGGAAACCGCTGGAGGGAGGGC	793.382	1090.96	1130.17	cooperative
CACCTGGCCCGGACGGCTGCGGTCTGGAGGGCTGTC	1649.6	1880.23	2050.96	independent
GCCATTAAAGCAGCTTCCTGTGGGCGCGGCGCAGGA	752.768	985.843	1007.54	cooperative
GCGCAGGTCCCGGATGTTGCGGACAGTATGAGGCAA	661.443	1470.91	1573.43	cooperative
ACTATTTTTAGACTTCCCCACCCCGCAGTTTCAAGG	1270.87	990.524	1013	independent
CAACCTGCTATAAGGAAGTTAAACCGCAGCTCACCG	3674.85	4928.65	5607.34	ambiguous
ACCCTTCCTGGAGCATTGTCGCAGCAACCACAACAG	918.124	1151.82	1201.17	cooperative
CTCTTCAGCAGGAAATGATGTGGTAAAACAGGGTTA	855.942	1312.78	1388.95	cooperative
ACATTTCCTTTTGGTATTTAAAGTAACCACACAGAA	1056.21	1943.49	2124.77	cooperative
TTCTTCCGGCAACTGCTGCTGAGGCTGCGGTGGCGG	799.207	1877.56	2047.84	cooperative
TTAGATGTGCCTACATCCTGACCTCAAAAACCTCTG	790.637	942.542	957.026	independent
ACAGGAAATGACTTAGGGAAAGTCCCAACCGCAATC	1225.41	1435.5	1532.13	independent
TCTTGTTTCTTCCGTTACCGGAGCGCGGTCACGTGA	979.159	1467.58	1569.56	cooperative
CGTGGCGGAAGCCGCGGGGACTGCGGGGGCGGAGTG	924.319	887.781	893.141	independent
ATTCCTAGAGAGGAAATGCGGGCTCAGGGTGTCGGC	754.488	891.199	897.128	ambiguous
GGCAGCCGATGCATCCTGCGGTGTGTGGCCCTCAGA	786.872	1012.6	1038.75	cooperative
GAGTACAGGAAATGCAAAGTAAAACCACAGTGAGAT	903.927	1706.95	1848.81	cooperative
AAACTACACCTCAGAGGATGTGGTTCCTTCTCTCAT	854.147	932.823	945.687	ambiguous
AGCTCCACCGGAAACGGCCTGGCCGCAGCCAATCAG	806.359	2224.75	2452.88	cooperative
AGGGAAGCAGGAAGTGACTGCGGGAGTGGAGCCGGC	676.546	1046.98	1078.87	cooperative
GCAGGGGCCCATTTCCTGCCACAAGCCCACACAGGA	749.215	1622.64	1750.44	cooperative
GCACTTCCGGAGCCGGGCGTCTACAGACCGCGGCCA	804.229	1997.59	2187.88	cooperative
GCGGGAAAAGGGAAGTTTGCGGGAGGTCAAATCCAC	866.713	952.189	968.281	independent
TCAGAGACTTCCGCTCAGCAGCAGCTGCGGCCAGGC	670.904	1705.07	1846.62	cooperative
TGCCTCCTCGTCACAGGATGTGGTCGCTGCACCCTG	788.253	1583.03	1704.24	cooperative
GCTGGGCCATCCTGCCACATGCACCGCATCTCTGGG	758.727	874.728	877.912	independent
CGAAACGCGTTCCCCGGAAACCGCGCCCGGCTCCGA	763.452	1058.98	1092.87	cooperative
ACACAGGAAGGACGCACGCTCCCGCCCCAACCACAT	900.927	1032.59	1062.08	cooperative
GCACCGTCTACCCGGAAGTTGTGGGCTGGGAGGGAT	812.646	1348.61	1430.75	cooperative
TGCAGTCGTGAAAAAGGAAGTGGTTAAAGTGGATAC	835.734	1422.3	1516.73	cooperative
GTGCAGACAGGAAATAGCTGCTCTGCGGCAGCCCGA	751.733	1040.27	1071.03	cooperative
TGCCCTGACTTCCTGGTCCTGTGGTCAAGGATGGGG	889.247	1838.81	2002.64	cooperative
CCGGGCGCCACTTCCGGTCCCCGTGGTCACGTGACC	903.514	3327.67	3739.58	cooperative
CTACTTTCCGGTCAACGCGGCCTGCGGTACCACCTC	1162.8	2450.61	2716.38	cooperative
GTGGGGAGAGGCAGGAAACCGCTGCCGCCGACGGGG	806.681	1007.34	1032.63	cooperative
TTCATAAAGGAGAGGAAACCTGACCACGACAGAAAG	897.187	768.421	753.891	independent
GGACGCTTCCGGTGGAAGGGAGCTGTTGCGGGGCTT	716.431	1794.67	1951.15	cooperative
TGCCGCGGATACCCAGCCAGCGGCAGTGCGGTTAAC	1136.16	1157.57	1207.88	independent
GATACCCAGCCAGCGGAAGTGCGGTTAACTGCCCGA	4992.1	9636.95	11100.2	cooperative
ACCGGCCGAGCCAACTTCCGGCCGCAGAGGCTGCCG	755.661	1700.79	1841.62	cooperative
GTGCAGGGCCCGGAAGCTCAGTGTGGTTAAAGACAT	805.443	1442.55	1540.35	cooperative
TTCTATCCTGCCTTGCATGTCTTTAACCACACTGAG	1804.98	1593.78	1716.78	independent
CTGGTTTCCAACATCCTGTGGGCGGCCTGGTTTCAG	784.953	2014.39	2207.48	cooperative
GTGACGGATATCCACCGGGCCCTGTGGTTTCCAACA	822.261	967.14	985.723	cooperative
GTGTTTCCTCTTTGTTTTGGGGCTGTGGTTGCCACA	1334.02	2845.67	3177.27	cooperative
CACCCATAGCACCCCGGAAACCACCTCCACCACCTG	1386.49	1853.73	2020.05	cooperative
ATGTACATAGATACAGGATGTGGGTTTGTTACAAAG	746.339	3038.48	3402.22	cooperative
ATGCTAGAAAGCAGGAAGCCACAGACACGCCCCAAC	857.15	871.81	874.508	ambiguous
GAAATGAAGGCCGGATGTCAGTAACCACAAACGAGC	1039.86	9526.75	10971.6	cooperative
GTTCTTATCCTGTGGCTCGTTTGTGGTTACTGACAT	4331.03	3773.59	4259.81	independent
TGTCGTACATTTCCGCCTTGTGGGCACAATCTGATT	971.373	1792.23	1948.29	cooperative
GTACGACAGCGGGTTCCGGTGACCACGAAGGCGGCA	938.172	1135.25	1181.85	cooperative
TACAGCCAGGAAATGGGGAGGGTGCTGCGGGCGGCA	742.125	908.328	917.11	cooperative
GGGTCGCGGCCTTCCGGCGAACGCGGTTACCGTGGA	853.186	1302.42	1376.87	cooperative
AATCTGAAACAGGAAATAAGTCTGTGGTTGTGTGTT	832.827	1441.23	1538.81	cooperative
CTCTGAACTTCCTCTCTTTTAACCACAACTTACTAC	10515.6	12219.1	14112.6	independent
GGCCTTCATTACACAGGATGCGGTTGAAATGCATCA	931.017	1515.31	1625.23	cooperative
GGCAGGAAAGAGCTGATGCATTTCAACCGCAGCCTG	1107.45	1014.66	1041.16	independent
GACAGGAAGCCCGCGGCAGCCTCCGTGGTTGCAGAT	773.274	1054.4	1087.53	cooperative
CGGGGATGGGATTTCCGGTGGTTTTTCTTCACTTTC	851.449	2900.78	3241.57	cooperative
GGAGGAAGAGGAGGATGTGGTGAGCCGCTCCCCGCC	781.625	1200.55	1258.02	cooperative
TGGCTGCCACTGAGAGGATGTGGTGACAGAGGTGGG	693.115	881.967	886.357	cooperative
GCACTCATTTCCTGTCCCCTGTGGTTTAAAGGTTTT	1256.59	4214.1	4773.73	cooperative
CTGGGGATGTGTGACACTCAGAGAAACCACAAGGTG	1014.88	1097.38	1137.66	independent
AGGTACCAGGCCCGGAAACCACGGAAAGGGGAACTT	862.095	1064.02	1098.74	cooperative
GCTTACACTTCCTCCCTGAACCCCTGCGGTTTCACA	4160.6	8867.33	10202.3	cooperative
AGCGCCGGAAGTGTGTCTGCGTAAAACTGCGGCTCG	739.96	1423.28	1517.87	cooperative
ACTACAACTTCCGACTTGCATCACTGCGGTGGCGCT	942.453	1694.33	1834.09	cooperative
ACTGAACAAACCGGATGTGGTTGCCACCTGCAATCT	848.072	18809.3	21801	cooperative
GCGCGGCCCGGAAGGGGGTAACCGCTGAGTCTTTGA	784.104	987.181	1009.1	cooperative
AGGGTTGGGGAGGATGTTGTGGTTATTATTGACATA	1568.69	2557.4	2840.96	ambiguous
GGACTCTGGCAGGAAGCTGTTTGTGGTTGTCACACC	796.037	1103.84	1145.2	cooperative
CTGCCTTTCCTGCTAGGGTACAAACCACAGCCTTAG	1359.08	1529.61	1641.92	independent
CTGCGAGCTCAGAACGGAAACCACAGCAACTACCGT	1068.46	1451.99	1551.37	cooperative
TGCGCCGGAAGTGCATGAGCTGCCGATGTGGTGCTT	715.31	1172.03	1224.76	cooperative
CGGCCTCTTCCGGTCACCTGGCCCGTCGCGGTCCCG	1036.64	2081.9	2286.23	cooperative
TTCTCATCCGGCCGGCTTGCTTTCCCCTGCGGTCGT	962.267	1538.71	1652.54	cooperative
TGGGCAGGAAGTGGTATCTGATTGTGGTTTTGATTT	1362.9	7132.67	8178.62	cooperative
TCATGCTGCTTCCTGCCCAACCCGCAGTTCCGATAA	1116.57	2136.48	2349.91	cooperative
GAAGGTTGTAGAGGAAGTGGTTTGTTCTTCCTCCTG	837.188	1527.12	1639.01	cooperative
TCCTAAAGCAGGAAATAGTGAGGCTACCGCAGTGTC	713.123	1052.44	1085.24	cooperative
CTAACCCTGCTTCCTCTTAGTGGTTTCCCCCAACCT	1623.03	2883.07	3220.9	cooperative
TTCATCTCTCACTTCCTGTGGTGACGGCTGACGGGG	1033.58	1549.32	1664.91	cooperative
CCCAGCCGAGGGAGGAAGCCTGCGGTCACTGCCATC	1644.12	2858.88	3192.68	ambiguous
TGCAATTGGCAGACAGGAAACCGCGGCGTTTTCTGG	763.526	1359.01	1442.89	cooperative
GCGCCCTCCAGGAAACGCCGCGGTTTACTGTCTGCC	911.774	1758.11	1908.49	cooperative
GGGGAAAGGAAGAGGAAACCGCGAGTGCAAAGGCCC	1141.6	2116.08	2326.11	cooperative
AGCCCGCCGGAAACTAGCGTCACCGCGCCAAGGTTC	691.473	1113.1	1156	cooperative
CGAGCTCGGTGTTCCGCTTTTTGTGGGCCGGGTGGG	1084.88	896.017	902.749	independent
TGCCTCACCTCACATCCGTTTGTGGCTGCCGAGTGC	950.371	1733.18	1879.4	cooperative
CCCATTTCCTGCTCTCCAGAGTTAACCACTGAAGTC	1444.89	3113.77	3490.04	cooperative
CCTCGGTTCGGAAACGGCGAAAGCAAACCGCAAGGA	2256.46	2797.42	3120.98	independent
CGCCGGCTCCCGGATGTTGTGGGGATCAGCGCCCGC	771.471	1203.07	1260.96	cooperative
ACAAGAGGAAGTGAGTCTACCCATGATGCGGTCACA	891.366	1352.39	1435.17	cooperative
CACTTCCGGGTCGTCAGCTCAGTTCTGCGGTTTCTG	4238.66	11130.3	12842.4	cooperative
TGGAGTGGAGGAAGTGGTGTTACCACAGCTCAGAGG	726.027	1173.05	1225.94	cooperative
GATGGTGTCTTTTGGGGATGTGGGTTTGGGGGATGG	834.878	946.09	961.165	cooperative
ATCTTGGCCCATATCCTGTGGTGTTCTGCTAGAGGT	791.238	1224.23	1285.66	cooperative
CTCTTCCTGCCTGTCCGTGGCTGGTGTGGTTTGCGT	958.31	2408.4	2667.14	cooperative
GCTGAGGCCGGAAGAGGGTGGGGCCGCGGTGGCTAG	756.007	1205.58	1263.89	cooperative
TGCTTAGCAGGAAGTTAGTCTGCCTGTGGTAGCTCC	733.538	997.079	1020.65	ambiguous
CACCTCAGCTTCCTGTGTAGCTGGGACCACAGGCAT	826.578	1462.96	1564.17	cooperative
ACTCACTTCCGTTTAGCTTATCAACCACCAAGAGAC	1390.65	2872.05	3208.04	cooperative
AGCGGCTGCACAGGAAGTTGGTTTTCACAAAGGCAA	658.084	1142.32	1190.09	cooperative
GTGCCCCGGACCTACGGATACCACACACAGACAGGC	928.092	866.977	868.87	independent
CTGCGCGGCCGGAAGTCGGCGGTTTCCCAGACGACG	758.911	2539.52	2820.11	cooperative
GGCCCTTCTGGGGCAGGATGTGGTGCCTGCCAAAGG	706.759	886.346	891.466	cooperative
TCACTCTAACAGGATATTGTGGTTAACTATGTTGCC	2578.71	12834.6	14830.6	cooperative
AGCTCTGCCAGGAAGTGAGAACCACAGGCCTCCCCT	836.586	1278.61	1349.09	cooperative
CCCCTTAGCACAGGATGTGGTCTTTGCATCTTCATT	1043.1	2661.21	2962.08	cooperative
GGAATTTCTTTTTCCGGTCCCGCAGGGTCAGCTGAG	735.009	1621.29	1748.88	cooperative
TGACATGGCTTCCGCCTTGGGCTTTGTGGTCTCCCA	889.671	1628.99	1757.86	cooperative
GGGCAGGCCGGATGTGGGAGACCACAAAGCCCAAGG	819.535	7849.53	9014.93	cooperative
GGACTTCCTGAACTGGGAGGTCACCGACCACAACCT	831.361	1612.79	1738.96	cooperative
CCAATGGGCAGGCGGAAACCGCGGGCTCGTGCTCCC	956.03	1279.13	1349.7	cooperative
GACAGCAACTCCACTTCCTGTGGGCGAGGGCCCTGT	834.645	1660.76	1794.93	cooperative
GAGGACGCGGAAGTCCTTCTTGCGGGGCGGAGCTAG	664.007	885.259	890.199	independent
TTAACTCCACGGAAGAATAAACCACCACCGCTCACC	1076.77	900.137	907.555	independent
GGAACAGGAAAAGCCTCCGGCAGCCCCTGCGGGCGG	718.736	910.74	919.924	cooperative
ACATGGTCTCGCTTCCTGTTTACACCACAGAAAGCT	1042.62	1708.48	1850.59	cooperative
CAGCTCTCTCGCTTCCTGTGGTGTAAACATGAAGCA	963.919	1407.1	1498.99	cooperative
TTTTATCCTTCCTTTTTTGTTCTTTGTGGTGGAGGT	1843.06	1869.71	2038.68	independent
GACAAAGAGGAAGTCCCCAAAAACCACAATAACAGT	1566.99	3466.29	3901.31	cooperative
CCACCTCCTCCGGACGCCGCCCGCAACTGAGCATGC	1029.76	1175.98	1229.36	ambiguous
CTCCGCCAGCCACCGGAACTGCGGCCCAGCAAAAAG	927.371	935.803	949.165	ambiguous
CCCCTACTTCCCTTTTTGCTGGGCCGCAGTTTCGGT	1489.45	2022.43	2216.86	cooperative
GGGTGCAGACGGGAAGTTGCGGCTGCCAGCGAAGCT	740.86	1207.09	1265.66	cooperative
ACCAACCGGAAGTGATCGTGTTGTGGCCGAAGGAGG	784.92	1486.97	1592.17	cooperative
AGTTGGTTCCTTCCGGTGGGTTTGTGGGTTTGGGGT	869.698	2168.28	2387.01	cooperative
TGGTTTCCGGGCTGGGGTTAGAATAGGCCACAAGGT	786.857	1616.54	1743.33	cooperative
AACAGAGACCCGGAAGTTGTGGGACGAAGCCAGGAC	810.49	1201.92	1259.63	cooperative
CCCCTCGCCCTTCCGCATTGCGGGTTACTTCGGTTG	1899.81	3127.76	3506.36	independent
AAATCACGTACCCGGAAACCACATGCACAGAAGTGG	979.748	1447.06	1545.62	cooperative
CCCTGGGGCCCCACTTCCTTGCCCACAAGAAAGGAC	1023.18	1288.75	1360.92	cooperative
CGGCTAGGAAATAAAGAGCCTTCTCTCCGCGGTAGG	2265.07	2008.04	2200.07	independent
TTTCCACTTCCTGTTCTACTTGTGGCTACTGACTCA	1103.28	3016.66	3376.76	cooperative
TATGGGGCCGGAAGCCATTCACCACAAACACTGTGT	952.894	3217.13	3610.63	cooperative
GCAAACAGCACATCCGGTGTGGTCGACGGGTCCTCC	727.651	1693.44	1833.05	cooperative
CAAAAGTGCTTCCTCTCGAGGGGTTGTGGTTCTTAC	715.522	1035.17	1065.09	cooperative
GTCCCCGACTTCCGCTCTCGGTTGGTGGTTGGCTTT	893.812	2340.3	2587.69	cooperative
CTTCTTCCTGCTGAGACTGATACAGCCCGCAAAGCT	993.532	1668.42	1803.86	cooperative
GTGGTCGGGAGGGGAAGTGAGGCGGTTACCTCGGCG	790.211	915.074	924.981	ambiguous
GCTGCCGGAAAAGGCGCCGAGGTAACCGCCTCACTT	902.521	994.218	1017.31	ambiguous
GTGGCTATGGGAAGTGGGGTGCGGTTTCTGCCGGGG	1339.3	1549.66	1665.31	independent
CCAGAGGGCGGAAGTGGGAGCTGCGACCGCGCTCCC	690.382	1729.97	1875.66	cooperative
TCTGTTCTTCCTTTTCCTGTGCGGTGTGCCCCAAAC	1527.52	2533.71	2813.33	independent
CCCCTATATCACAGGATGCCGCAAACTAGTAACAGG	826.846	973.694	993.369	cooperative
GTTTGAAGGGAAGTGGGTGTTGACCTGCGGGCAACT	806.293	953.086	969.328	independent
ACCCGGATGTCGTTGGGCAGGAACTGCGGTGAGGGC	828.901	1395.78	1485.79	cooperative
AGCTAGACTACAGGAGGAAACCACAGCCTAAACCAG	1245.21	1328.51	1407.3	independent
TCCCACATCCTGTGCTCGTGCAGTGGTTAGGCTCAA	793.279	2257.09	2490.62	cooperative
GGGTCTCCAGGAAGCCACTCACCACAAACTTTGACA	1079.22	1388.83	1477.67	cooperative
CCCCTGCCCCTTCCTGGAAGGCTGCGGTGTAACACC	978.048	1649.76	1782.09	cooperative
GCTGTGCCGGCAGGATGTGGTCTTTGGTTTCTGTTT	850.169	2908.32	3250.36	cooperative
CAGTGGCAGGAAGAGGTCAGAAACCACTCGTGGTGG	816.037	1067	1102.22	cooperative
GCCTGTCGCAGGAACGGAAGTGGTTACGGCCCTAGT	830.413	3122.89	3500.69	cooperative
AAGGTGGAAAAAGGATGTGGTTCTAAGCTGGCTTCT	735.032	992.312	1015.09	cooperative
TGAGGAGAGCGAGGAAGTGGTTTTCTCTTCGCACAG	745.731	934.76	947.947	cooperative
CAACAACCGGAAGTGGGGCGGGCCGCAGTACCCGCC	701.353	2705.95	3014.27	cooperative
GCCCGCCCCGGAAGTGCAAACTGTGTGGTCTGGCAG	867.44	1263.44	1331.39	cooperative
GCCAGCGGGGCTTCCGGCCCCGCAGGCAGAAGTCGA	646.199	1206.54	1265.01	cooperative
CCTTTCCGCGAGACCTTCCGCGGTTATCCAGCGAGT	1162.69	1417.37	1510.98	cooperative
AATGATTACCTAACAGGAAAACCACATTGGTCATTT	1178.34	1087.94	1126.65	ambiguous
CTTCATCAACCCATCCTGTCTTGTGGTTAAGTCAAG	4121.06	5570.9	6356.61	independent
AAAGCATTTCCTGCCTTGACTTAACCACAAGACAGG	1458	3823.68	4318.25	cooperative
CTTGCCACACTTCCTCTTGTTTTGAACCACTATATT	2615.3	4189.11	4744.56	cooperative
AAAAAGCCGGATGTGAAGGCTGTGGTTCTCAACCCG	745.253	1242.27	1306.69	cooperative
TTCTGCTACATCCTGCCCACTCCCTGTGGCTTCCAC	1380.6	2925.9	3270.87	cooperative
ACCTTGCCTAGAGGAAGTGGTTTTTCGAATCTGAGT	738.846	1444.64	1542.79	cooperative
GAGAAACAAACAGGATGTGGTCTCTGCCCTGGAGGA	736.996	2198.95	2422.79	cooperative
GTTGCAGGAAACGATGGGTTTTGTGGTATGAACTGC	829.092	1582.99	1704.19	cooperative
AGCCTGGCCTCGGCAGGATGTGGGTGTAGGTCATGC	731.81	978.499	998.975	cooperative
TCCAGGCATTTCCCCCATGTTGGCTCACCGCACTAT	1258.2	1228.15	1290.22	independent
GCCTGTGGAGTTGCAGGATGTGGTTGGCGAAAAGAA	904.691	1289.28	1361.54	cooperative
ACGAGGTTGGCCTCATCCGGTGGTTTTCGCAGCACG	837.131	1587.51	1709.46	cooperative
ACCTGAGCAGGAAGTAGCTGAGGTCGCGGTGCAGCA	729.515	1044.58	1076.07	cooperative
CTGTGCGAGGCAGGATGTGGTCTCCCGCCACCAGGG	787.934	2833.78	3163.4	cooperative
CCAGCTACACAGGATGCTGCGGTGGGCGGAATGCTC	800.918	1808.3	1967.04	cooperative
CCGGGAAGGCGGAAGCAGCAGAGACGCCGCAAGGCC	822.573	962.473	980.278	ambiguous
AGACCCGGATATGCGCCGGGGACCCCCAGACCGCGC	733.32	952.848	969.049	cooperative
GAAATCCATCACGGATGTGGGCTTTTTGCTCTCATT	759.698	990.789	1013.31	cooperative
TTTCTGACACTCTCAGGATGTGGGTTTTCACACTGT	828.425	1251.57	1317.55	cooperative
TTTCTGACACTCTCAGGATGTGGGTTTTCGCACTGT	796.72	1276.67	1346.83	cooperative
TTTCTGAAACCCTCAGGATGTGGGTTTTCACACTGT	800.217	1067.73	1103.07	cooperative
GTCTTTCACTCCACTTCCGCCCCCACAAAACATACA	6603.49	5783.17	6604.25	ambiguous
CAGCTTTCCGGCCTGCAGCACAGGCAATGTGGTTTT	1020.86	1964.15	2148.87	cooperative
GCAGAGTTTACAACAGGATGTGGTTATTGGCGCTGC	776.851	3874.39	4377.41	cooperative
CTCACAGAGCAAGTAGGATGTGGTTTCCAGGGGCTG	799.893	1134.69	1181.19	cooperative
CAGAGGAAGCCCACCCCATAAAAGAACCACAGATAA	1005.19	862.948	864.17	independent
GACAAAACACAGAAAGGAAGTGGTCAACTATTGCAC	834.669	1493.46	1599.75	cooperative
CCTCACCCAGGAAGTGGCTGCGGCTGTCTCAGGGTT	770.474	1354.34	1437.45	cooperative
TTGGCTTTGTGTTTCCGCGGTGTTGGTAGAGTCTCG	874.877	962.21	979.971	independent
ACACAAACAGGAAGTGTTTGTGGTCCCTGCCTTTAG	748.491	1481.57	1585.87	cooperative
GGAGAGTTGACTTCCGGCGGCTTGTGGGAGTGCTGG	771.162	1680.04	1817.42	cooperative
AAAATTAAAGCAGGAAGTAATCAACCACATCAAATG	760.843	1503.96	1611.99	cooperative
CCGTGGAAGGAAACGCTGCCAACCGCAACAGAAATG	1702.88	3164.88	3549.67	cooperative
GCTCTTCACTTCCTGTGGCTCCCGCAGCGGCCGCCG	1087.56	2233.12	2462.65	cooperative
AAGTGAAGAGCTTCCGCCGGGAGACCGCGGCTGCAG	737.023	1194.28	1250.71	cooperative
TTGTCGGGTATGGGATGTGGGCAGAGAGTATGATGG	865.922	805.186	796.783	ambiguous
GCAACAGCGATCCCCGGAAACCACAAGGCGAGATGT	1677.39	2516.33	2793.05	cooperative
CGAGTAGAGATAGCAGGAAGTGGTTTATTCTGAGGT	783.927	1662.86	1797.37	cooperative
AGTTTCTTCTTTCCGGTGGGTTTGTGGTCTTGCTGA	1386.16	2494.59	2767.69	cooperative
CCAGCAAAGGAAGCTTGGTCAACCACAGCAGCCTGT	849.856	886.236	891.338	independent
CTTATCTTCTTCCTGTGAGCTGTGTGTGGGTGGCTC	942.159	1478.37	1582.14	cooperative
CATGGGGAGGAGGAAGTGGTGGCGGCCGCAGGCCAG	798.941	1038.14	1068.56	cooperative
GTTGTCTTCTTCCTGAGTAAACCGCAGTGCAGAGAA	5251.81	5588.83	6377.52	independent
CACTCCCCGAATCCGGTCTGCGGCGCGCTCGGGGCC	774.202	1195.91	1252.61	cooperative
GCCCAATTCCCGAATCCGGTCTGCGGCGCGCTCGGG	768.469	1126.33	1171.43	cooperative
CTACGACTTCCGTGATGCCTTGCGGTTGCTGTAGCC	2704.86	7365.28	8449.99	cooperative
CTAAACCGGAAGCCGCCCCTCTGACCGCTCTAAAAC	1070.24	1841.67	2005.98	cooperative
ACAGACCAGGGGATTTCCTGTGGGTGGAGTCCTCAG	675.602	1410.16	1502.57	cooperative
CTTGGCGGAAGTGGTGTGGGGGAGGTAGCCCGCAGT	752.722	3084.92	3456.38	cooperative
TCAATGACAGGAAGTTTTTAAACCACATACGGCTAA	903.954	1672.99	1809.19	cooperative
TGCAGCTATGGCCGGAAGCCTGTGGGTGTGGGAGGA	725.598	898.41	905.54	cooperative
TATGTGTTTTAGGCAGGATGTGGGTTTTAGTCTTTC	840.018	2007.25	2199.14	cooperative
GGCAGCAAGAAAGGAAATAGTGTGGTTGGGTGGAGA	846.36	987.373	1009.33	cooperative
TGCGACGGAAGCAGGAACTTGCTAACCACAAAACCC	1789.55	3050.32	3416.03	cooperative
AGGTCTCCGGAAGTGGGTCTGCGGCGCGCGGGATGC	637.317	2939.82	3287.11	cooperative
GTCTGCTTAAAAACAGGAAACCACATATCTCCACCC	1597.17	1832.04	1994.74	cooperative
TCCCCCACTTCCTGGCAGCAGCAGTGTGGTGAGGAG	878.701	1971.91	2157.91	cooperative
CAGGTGTTCAGGAAACAAAACCACAGACTTTTTCAC	4685.65	5948.24	6796.82	independent
ATCTTTTGATGAGGATGTGGTTTCCAGGCAGGTGCT	902.041	1512.6	1622.07	cooperative
CCTTCCTTCCTGCTGTGTACGTTGTGGTCACAGCAC	1236.22	3168.7	3554.12	cooperative
CTCCCGGACGCTAACGTCTGGCAAACCACATTGCCC	992.596	856.728	856.914	ambiguous
AATGCAGCATTTCCTCTCCAGTTCACCACAGGCCCC	1487.34	2195.93	2419.27	cooperative
CTCGCGATTCCTCTTCCGCTGCGGTCTCCTTAACAC	1291.75	1985.62	2173.91	cooperative
TGGGAACTTCCTGTGGAGGAGTGCATTGTGGGACTT	685.644	1515.91	1625.93	cooperative
CACTTCCTCCTCGGGGGCCTCAGAAAACCACAGGGC	1113.41	2516.1	2792.79	cooperative
TCTGTGACTACGCGGATGTTGTGGGCGGCTACATGC	748.827	867.301	869.248	ambiguous
AACTCCTGGCCGGAACGGCACAGACCGCACTCCCGC	937.935	907.942	916.661	independent
GAGTTCCGCCTCGCCGTTTGTCCCTTGCGGTACCCG	890.103	1862.35	2030.1	cooperative
GCGCAAAGCCGGAAGGAGGGGTTTGCGGCTGGGGAG	769.322	1291.15	1363.72	cooperative
CTTCGACCCCGGAAGCGCTAACCACCCCGGGGGCCG	797.325	1293.7	1366.69	cooperative
TGGGGACAGGAAATGTTTACTGCCTGTGGCTTGCTG	705.008	962.858	980.727	cooperative
TTGGAAACAGACAGGAAGCCACAGGCAGTAAACATT	752.96	960.814	978.342	ambiguous
CCCGCTCACGCCGGAAGTGGTTTGCGTTTTCAAGAT	740.837	6460.32	7394.24	cooperative
GTGGTCTCTCCCGGAAAAACCACTTCCACCGAGAAC	860.96	1212.45	1271.91	cooperative
CGGTGGCTTCCGGCCCATGGCGGTGGTTGGTGACTC	770.309	1703.17	1844.39	cooperative
CGAACGCCGGACGTTCTGGGCACGTGACCGCCACCC	863.11	926.542	938.36	independent
CCCACCCAGGAAGCCGTCCTAACCACAACAGCCCTC	4095.67	5941.73	6789.22	independent
GGACCCAGCAGAGGATGTGGTTACAGGGCCATGATA	836.062	1981.41	2169	cooperative
ACAATAACAGGAAGTGGTGGGGACTGCGGTGACCTG	864.782	2989.08	3344.58	cooperative
GTCACAGGAAAGAAGGAGCCTCGCCTTAACCGCACC	1165.1	1245.27	1310.2	independent
ATCAAACCCCAGGATATGTTGGTTTTGTAGGTTGTC	874.455	661.405	629.043	independent
ATTAGAGGTAGAGGAAATACCACATGCAAAGGTTTG	784.77	861.729	862.747	ambiguous
GACACAAGCCTCACAGGATGTGGTCAAAGAAGGTTG	762.333	3474.64	3911.04	cooperative
GGTAAAGCAACAGGATGTGGGTGTCTGACTTACAAT	699.722	1654.5	1787.62	cooperative
GGATGACATCCGGCACCAACTTAACCACTAATCTCA	946.764	2192.16	2414.87	cooperative
CAGCTAGCCGGAAGAAGCTGCGGCGACAGCGTCCTG	758.891	998.187	1021.94	cooperative
AACCCACCGGATGGAAGCTGCCACTCAGCCGCAGGA	835.593	1006.78	1031.97	ambiguous
CTGGGCGTGGGCTTCCTGCGGCTGAGTGGCAGCTTC	739.779	977.033	997.265	cooperative
CCCGGAGGACGTCCGGCCTCTGTGAGCCGCAACCTT	838.023	1292.31	1365.08	cooperative
GTTTCATGTTAAGTAGGATGTGGTCAGTTAGCTTCG	1123.14	1224.9	1286.43	independent
GCGAAAGGAACTTCCTTTGCATGCGGTCAGAGTGCT	891.873	2256.49	2489.92	cooperative
GGCCTCGGCCACATCCGGGTTCCACCGCAGATTCGG	819.273	5688.27	6493.53	cooperative
GTGTGGAAGGAGGAAGCGAGAATGTGGTTACTTAGG	867.571	1138.56	1185.7	independent
ATTTTAGCATTTTCCTGCTCGGAGACCACATGTTTG	1170.29	1168.1	1220.17	independent
TGAGTCACATCCTGCAGGGCTGCGGTATCCTGGCTT	928.298	2963.41	3314.63	cooperative
TGTCCGCACCCCACTTCCGCCCCGCAGAGGGCAACG	890.063	2803.96	3128.61	cooperative
GGAGGCGGAAGTGGAGGTTGTTGTGGCTCCGAGGGC	727.052	1068.48	1103.95	cooperative
CGATGCTTCCGGCCTCCTATTGGGTGGTTTCTTGGC	789.446	1868.64	2037.44	cooperative
AGCCACATCCTGGACAAAAGCTGTGGTCTAGTAACC	911.438	1853.99	2020.35	cooperative
GAAGCGGAAGTCGCTGAGGGGTGGTGAAGCGGTTGG	710.179	989.339	1011.62	cooperative
AGGTTCTCCAGAGGAGGAAGTGGTTTGCTGCAGGCT	754.536	954.728	971.243	cooperative
CCCTTCGCTTCCGCTCCGCGTTCCCACAATGCAGTG	1598.89	3295.12	3701.61	cooperative
CCCGGCCCAGGAAACTTCAGACTTCACCGCAGCTTC	1056.81	1002.07	1026.47	ambiguous
CCTCTGAGGCAGGAAGCTGCGGTGAAGTCTGAAGTT	871.115	1897.73	2071.37	cooperative
TGACATCCTCTGAGGCAGCAAGCTGCGGTGAAGTCT	703.995	1238.55	1302.36	cooperative
ATTGCTTCCGACGCTACTCCTGCCGGGTCACCACAG	784.605	993.611	1016.61	cooperative
AACTAAGTGCAGGGGAAGTTGTGGTTATTTTTTACC	1272.67	1629.98	1759.01	independent
CCAACGAGCACTTCCGCTTCCCGCAGCTCCAGCGGC	913.969	2392.23	2648.27	cooperative
CAGGCAGGATGTTGACTCAGCTGCCAAGTGGTTTTG	718.513	992.723	1015.57	cooperative
TGGATGGCAAGCAACGGAAACCGCAAACAGGGCTGT	15606.2	22928.1	26606.1	independent
TTTATCATGAATGCAGGATGTGGGCAAACTCATGAC	813.869	1102.23	1143.32	cooperative
TCCCCTCTCCCCATCCGCCCGAGACCACAGCCACTC	1338.54	1466.2	1567.94	independent
TGCGCGCCGGCTTCCGCTGCGGCCAGTCGGGCGGCG	647.385	1183.78	1238.46	cooperative
GGGCCCGGGCCAGGAAGTGGTTTTGCAGAGGTGTTT	762.812	1772.53	1925.32	cooperative
CCTGCGGATCACGGAAGTGGCTGCGGTCGGCGCCAT	1364.34	4314.93	4891.36	cooperative
TTGCTCCCGGAAGCCCCGCCCGACCGCGGCTCCTGA	865.335	1162.01	1213.07	cooperative
GAGGGCCTGGGAGGAAGTGGGTTTTGCATACAGTCC	673.395	1266.27	1334.7	cooperative
GCGAAAAACGCGGAAATGCGGTGGCGGCGGCCCGCT	720.927	1161.61	1212.6	cooperative
CTTGCTTAACGCTTCCTGAGGGGTGGTTTGGGTTTT	836.924	939.063	952.968	independent
TCCAGGATGTGGGATGCCGTGCTGTACCGCATGTCA	652.414	1114.24	1157.33	cooperative
CCGGTCCTGACCGGAAGCGGTAACCGTCACTCCTTC	703.46	6927.57	7939.34	cooperative
GGCACTTCCGGTCCTGACCTGAAGCGGTAACCGTCA	719.167	1679.49	1816.77	cooperative
ACAGATACAGCCTCAGGAAGTGGTTTTGTATCTCTG	682.162	1037.49	1067.79	cooperative
CTACAAACGGCTTCCTCCTGCCTAACCACAACCTCA	3279.34	4700.96	5341.71	independent
GAAGCTCCCCAAACAGGATGTGGTTAGGGAGAGGGG	878.959	3632.19	4094.84	cooperative
CGAACTCCCGTCCGGCCGCGCCCGCAGCCCGCCGCC	960.06	1088.57	1127.38	ambiguous
TGCAGCCTATTTCCTCTAACCCGCAGATCCACTATG	1471.82	2054.38	2254.14	cooperative
AGCCTTAATTACCCGGAAGTGCGGTCCCAGGGACTT	767.5	1586.86	1708.71	cooperative
GGCGGTGACCGGAAGAGCTGAGTCACCGCAGGCGAC	813.072	1491.06	1596.95	cooperative
CCCACTGCGCCAGGATGTGGTCAGGTCGGTGACGTT	886.081	3044.32	3409.02	cooperative
TGGGCAAGATATCCTGGAAGTGGTTAAAAAAAATTA	738.991	1034.79	1064.65	cooperative
TACGTCACTTCCGGGCCGCCGTCCTGCGGGCAAGGG	799.405	2064.93	2266.44	cooperative
AGAAGGCGCCGGAAGTGGTCCCGCAGAGGCGGGGTG	725.333	2264.85	2499.67	cooperative
CAGAGGACAGGATGCCAACCCCAAAACCGCAGCGAC	4018.58	8074.33	9277.18	independent
AGCACAAACCCAGGATGTGGTAAATGAAATGAAAAA	858.253	1372.09	1458.15	cooperative
CAGCTGCTGACAGGAAAACCACAGTGGAAGGGGAAG	897.899	1021.78	1049.47	cooperative
AGTGGCAGTGCAGGAAGTGGTTTGTCTGGTACAATC	787.996	1485.96	1590.99	cooperative
GGCTCGGCAAACATCCGGCTCCGCGGTGGAACGGGA	785.296	1478.15	1581.88	cooperative
CCGGGTAGGATCCGGTTGCCTTTCTGCGGTGGAGGA	847.847	1392.36	1481.79	cooperative
AATCCAACACTTCCTCCTCCACCGCAGAAAGGCAAC	1493.58	2407.82	2666.46	cooperative
TGAGAAAACAGGAAGCGCCCAGTCACCACAGAAAGC	764.697	1261.03	1328.58	cooperative
AGCACTTCCGTTTGGGCAGGGCTGCGGGCCGGAGGG	745.964	1944.68	2126.15	cooperative
GTTGAGTTCCGGGGGAGGTTGAGTTCCTGCGGTCAA	1219.61	2219.04	2446.23	cooperative
GCAGCCCAGCTTCCTGCAGACCAAAACCACAAGCAG	1394.78	3674	4143.62	cooperative
ACCCCGGAAGTGTGGGCGCGGCTGCGGTTTAACCCG	2216.55	7149.16	8197.85	cooperative
GGGATCTACTTCCTCTCTCGGCCGCGGCCGCAGCAC	791.967	1604.39	1729.16	cooperative
CCCCTCAGCTTCCGGGTGCTGCGGCCGCGGCCGAGA	827.432	1821.13	1982.01	cooperative
TTGATTGGAGCAGGATGTGGTCAGAACAGTATGCAG	794.5	4290.73	4863.12	cooperative
TGGGGAGGCAGGAAACGGGCCTTGTGGTTGGGGGGT	769.628	997.582	1021.24	ambiguous
CACGGAGCCACTTCCGGCGGCTGTGGGCGCAAAACC	752.179	2795.74	3119.02	cooperative
AAGTTTTGGGTTTTCCGCCCACAGCCGCCGAAAGTG	887.963	1055.7	1089.04	cooperative
CGGGAGGGGCAGGAAGCGGACTGCGGTGGGGAAGGG	939.029	1384.47	1472.59	cooperative
AACAGCACACAGGAAGTTACCGCTGAAGCAAAGGAG	812.623	1195.95	1252.66	cooperative
GAGCTAGCCACTTCCTCCCCCACAACTACACCCAGG	975.815	3055.95	3422.59	cooperative
GTGGGGCGGGCTTCCGGCGCTCCCACCGCGAGCCGA	790.038	1404.22	1495.64	cooperative
TGGCTGTGTCCCGGAAGTGGTCATAAGCTGGGTCCC	730.499	2236.7	2466.82	cooperative
AAAGGCGGAAGGGGGGCAGGGAACCCACAAAACAGA	959.039	856.931	857.15	independent
GTTGGTCGCGCGCCTTCCTGCGGCTAAGATGGCGAC	749.284	913.283	922.891	independent
CCCGGCCACTTCCGCCTATTGCGGGCGTCGGCTAGG	745.308	3813.66	4306.56	cooperative
TGGGGGATGGCAGCAGGATGTGGTTATCTCAGAAAG	813.936	1786.4	1941.49	cooperative
GGGCCCTTCCTGTGGCGCCTGCCGAGCTGTGGTTGG	716.195	1302.93	1377.47	cooperative
CTCCAGGGACAACCCGGAAACCACATTGCCCAGCGT	982.437	1410.36	1502.79	cooperative
AGCAGCTGCCAGAGGAAGTCTGCGGTCGGAACAGGC	1412.88	3033.9	3396.87	independent
CTCAGGAATGCGGAAGTGCTCTGTGGGCACCCACCA	706.691	1457.62	1557.93	cooperative
TTAACCAGACATTTCCTGTGGTCTAAGGTGACCCCA	1022.34	2441.19	2705.4	cooperative
ACACCCCAGGCAGGATGTGGTAGGGGTTGCCCCAGA	740.796	1908.55	2084	cooperative
ACCATCCTGTAGTCTGTTAAGTGAGCAACCGCATTA	1127.57	1750.58	1899.7	cooperative
GCTAGACAGGAAACAGTGAGCTTCTGTGGGCAGGAG	758.049	1032.38	1061.83	cooperative
TCTGATGTGCCTTCTTCCTGACCACAGCAACTACTA	1252.55	1214.01	1273.73	independent
ACCCCAAGCCCAGGATGTGGTTTGGCCACTATTGAG	858.652	1864.34	2032.42	cooperative
CCTTGCTGCAGGATGCTCTAACCACAAGCCCAGGAG	2365.65	4690.45	5329.45	independent
CAACGGCGTAGCCGGAAGTCAGTGGTTTTCGCCCCA	720.671	1537.77	1651.44	cooperative
TGTGCTGACTACAGGATGCTGTGGTTAGTCAGGTTG	808.85	1594.18	1717.24	cooperative
ACTTTCGCGACGCAGGAAGCGCCCACAAAGGGAGGA	802.144	883.984	888.71	cooperative
CACTGATTAAGAGGAAGTGTGTGTGGTTATTACCGT	803.958	1124.58	1169.4	cooperative
GAAGAGAAAGGAAACGGCTCGCGGTTTCTGGGGTTC	738.061	1220.35	1281.12	cooperative
GCTGGTATGGCAGGAAGTTTCTCACCACAGTATACT	780.222	1116.96	1160.51	cooperative
GTTGCCCCACTTCCTGCCAGTGGTTTTTGGTTGGCC	944.032	3588.48	4043.86	cooperative
GTTATTCTCCCCTTCCTGTGGTGTGTTTTGATGGTA	1115.23	1486.74	1591.91	independent
AGCCTACATCCTGCACTGCTTAACCACAGCCCGCCT	1959.41	4815.02	5474.78	cooperative
AGAACCACTTCCTCTCAGTAAACCACAGAGACTGTA	1793.75	5158.17	5875.1	cooperative
CGAGCAGGAAGTGGCAAGATTTGATAGGCGGTCAGG	738.541	1362.65	1447.14	cooperative
CCTCGCCCCCTTCCGCACCCACCCCACCGCGCTCCG	2042.03	2142.81	2357.3	ambiguous
AAGAAAAAGGGAGGATGTGGTTTAGCAAAAGCACTG	920.422	2032.77	2228.92	cooperative
CTTTCTGGTTTCCTTCCTTTTTGGTTTTGGTTTCAT	1626.12	2551.79	2834.42	cooperative
GAGTGACTGCTAACGGATGTGTGGTTTCTTTAGTTT	925.742	1380.31	1467.74	cooperative
TAACTACTTCCTTTTACTATCTACCACAATTTAATT	1618.51	2528.14	2806.83	cooperative
ATCATCTAGGAGACAGGATGTGGTTAGGGTGTTAAA	1071.16	6838.8	7835.78	cooperative
TTAGCACATCCTGGGTACACAGACCACAGCCTCCTC	972.274	1960.72	2144.87	cooperative
AGGAAACCACAAGTTATTCCCTGCAAAGGTCTTGAT	3315.83	5632.28	6428.21	ambiguous
ACCATAAGGACCGGAAGCAGAGACCACACTGGTGCT	830.561	1356	1439.38	cooperative
GAAATGAGAGAACGGAAACCACAAGTCAAGGGGCTT	3623.71	3965.46	4483.65	independent
CGTTCTCTCATTTCCTGTGTGCACCCACATGAACCA	1738.94	2628.83	2924.3	cooperative
GAGGCCCAGGATGTGGCTGGAGGCCTGTGGTGGGAC	699.949	862.898	864.111	cooperative
ACTTTAATAGAGTCCGGATGCGGTTAGGCTGACAGA	2002.43	6489.9	7428.75	cooperative
TCTAACGCTGAAGGAGGATGTGGTTTCCTATTGGAC	879.805	1932.5	2111.94	cooperative
TGCACGGTAAGCAGGAAGCTGCGGCCGAGCTGAGTC	686.553	1002.23	1026.66	cooperative
GTTTCCACTTCCTGCTGTGCAGCAGTACCACCAAGA	991.728	2518.71	2795.84	cooperative
AAGTGGAGAGCGGAAGTGAGCTGTGGGTGACTGCAG	758.77	1188.51	1243.98	cooperative
TCTGGGACAGGAAAGACTTGTGGTTACTGCTGTTGA	1385.19	2830.97	3160.12	cooperative
AGCCGTCATTCAGGATGTGGTGACAGACATGGAGAC	769.442	1255.39	1322.01	cooperative
CTAGGCCACCGGAAGTCTCCGCAGTGGTTTTGCAAA	762.002	1504.54	1612.67	cooperative
TTACGTTAAGGAGGAAACTCTGTGGTTAAACTGTAG	1231.57	1670.95	1806.81	ambiguous
AAACTCCCCCACTTCCGCCCACAGCCCTCTGGGCTT	984.214	3111.81	3487.76	cooperative
GGGGACCGGAAAGGGAGGGGTGGGCCGCAGGCGCCG	765.798	1108.2	1150.29	cooperative
AGATTAGATGCAGGATGTGGTATACAAAGGCACGTT	823.125	1684.76	1822.92	cooperative
ATGGCGAAGCAGGATGCCCTCAACCCACATACGGCA	1007.35	981.917	1002.96	independent
TCACATTTTGCCGGATGTGGGTTGAGGGCATGCTGC	773.393	7605.4	8730.12	cooperative
CACCTCACAGCCCGGATACAAACCGCCTACCCGCCC	1298.45	1173.39	1226.34	independent
AACAGTACTTCCGGGGCAAGTGAGCGCCCACAAGGC	805.729	1815.03	1974.9	cooperative
CCAACTTTTGAGGGATGTGGTTACGTTTTCTAGATC	1405.7	1514.67	1624.49	independent
ATGTCCCCAGGAGGATGTGGTGTGTCCACAGGAGGA	742.459	872.504	875.317	ambiguous
GAATGGCGGATGTGGCTGGGGAGAGAAAGCCGCAGA	836.039	2357.87	2608.19	cooperative
TGGGGCTAGGCTTCCGGGGCTCTGCGGTCCTCGGCC	662.453	1132.17	1178.25	cooperative
GGAGGGGCTGGCCGGAAGTGAACCGCAGAGCACGCT	1067.74	2680.13	2984.15	cooperative
GCCACATATTTCCTGTGACAACCCTGTGGTGTGGCT	847.794	1525.32	1636.92	cooperative
TTGAATATGAAAGGAAGTGGTTAGGTGATGTGTTCT	826.27	1277.23	1347.49	cooperative
GCGAGAGGGAGGAAGTGACTCACCAACCACAACAAA	970.275	1169.27	1221.53	cooperative
TTGGTGACCTCTTCCTGTCCGCTGTGGTGTTGTTAC	841.319	2134.45	2347.54	cooperative
CTTCTACTTCCTGCCCCGCCCCCAGCTGTGGTCACA	1494.64	3061.27	3428.8	cooperative
ATTTCGCTGAAAACAGGAAACCACGAAGCCCAGATG	898.704	1197.54	1254.51	cooperative
CAGGGCACCTCCTACTTCCCCCCGCAGATAACTACC	999.104	899.149	906.403	independent
CCTGGGCAAGGCCGGATGCCTGTGGCTTCCAGGCTG	684.738	1028.14	1056.89	cooperative
GGACTTCCTGAAGCCAGATCGGTTTACCACAGTCAG	633.961	1719.31	1863.23	cooperative
CCGCTGAGAACAGGATGTGGGTGTCAGGAGGTGAAG	764.822	1432.77	1528.94	cooperative
AGCGCTTCCTGGCTCCGGCCCCGCCCCTGCGGTCGG	942.126	1734.96	1881.48	cooperative
GAGCCTGTTGCTTCCGGTTCAGAGCCCACATGCTGG	735.565	1789.27	1944.84	cooperative
TGGTTTCTCACTGGCGGATGTGGGTGGGTCGCCTCC	722.974	1068	1103.39	cooperative
TTGCTTTATCACTTCCTGTTTGAGGTTTATATCCAT	1587.9	2832.96	3162.44	cooperative
CAAAGGTTAAATGCAGGATGTGGTTTCTGCAGACTC	921.885	3539.62	3986.86	cooperative
GCGCAAGCAGGAAGCGTTTGCGGTGATCCCGGCGAC	746.143	1839.44	2003.38	cooperative
CCGCTTCCGGGACGCGAATCGCTCTGCGGCTGCGTC	832.077	1908.67	2084.14	cooperative
TCTCTATGGTTTCCGTTGGGTGTGTGGTTTTTTTGT	1125.91	1879.95	2050.63	cooperative
CATGGTGGTGACGCAGGATGTGGTGGTGGTGTAGAA	706.662	925.683	937.358	cooperative
TCCCCTTTCCGGGAAGGGTTGGGGATCTGACCACGT	727.766	1250.36	1316.14	cooperative
GCTTCTTCCGGCCGGGCCGAGAGGTGGTTACATTCG	792.472	1782.74	1937.23	cooperative
ACCCTACTTCCGTTGCTGTGTTGCGGAGGTGACCTA	844.39	1582.27	1703.35	cooperative
AGGTCGCCCTCCGGATGCGGTCCCCACACCGCCTGC	856.677	1398.81	1489.32	cooperative
GCCCCGGAAGCTCCTTAAGGAGGACCGTGTGGGTTT	745.928	931.644	944.312	ambiguous
GCTCTGGGTCACACAGGATGTGGTTTTTGAAGTTTG	1206.72	9024.21	10385.3	cooperative
CCACCACTCTAAGCAGGATGCGGTGCGACCCAAGAG	815.391	955.071	971.642	cooperative
TGGGGTGGTGACATGGGATGTGGTTTTGGGGTTGCA	974.008	1038.61	1069.11	ambiguous
AGTGTCCGCCGCTTCCTGGTTGCGGGTCAGCGCCCA	824.25	2425.26	2686.81	cooperative
CTCCTGTTCCGGCTCAAAGGGAAACCGCTGCTTTTC	1212.02	1372.77	1458.94	cooperative
CAAGTAATCTGCTCAGGAAGTGGTTTGAATAGAGGA	743.005	959.705	977.049	cooperative
TCCTGGCAGAGACCGGAAGTGCGGTCCGCGGAGCGT	738.598	1667.32	1802.57	cooperative
AACAGACAGGATGTGGCCTCTGCCAAAACCACCATC	869.279	2100.66	2308.13	cooperative
GTTGGGTGGGGAAGTGGATGGTGGTTTTGGCAGAGG	960.011	1157.19	1207.44	cooperative
CCTGTTTCCTGCCATCTGCCCTTCCTTTGTGGTCAA	3314.44	5517.1	6293.84	cooperative
AGCCGCCACTTCCTGTCTCTGCGGGTGCATGCTCTT	863.352	3191.3	3580.5	cooperative
TCGCCCACTTCCCCACCTCTCAAAAGACCACAGGCA	1556.1	1956.89	2140.39	independent
GGTTGTAAGTTCACAGGATGTGGTGTGTCCCTGTGG	826.818	1322	1399.71	cooperative
CTCCATCTGCCCGGAAAACCGCAGCCGCCCCAACCT	28638.1	29829.5	34657.5	independent
AGGACCGGAAGTGCCCGAGGGCGGCCGCAGAACGGT	718.677	1257.13	1324.04	cooperative
GGTCCGGAAACGATTCTGGACCTGCGGGTATATCCA	776.434	1036.55	1066.69	cooperative
TCTTGCCCGGGTCGGAAATGGTGGTCACGAGCGCTT	771.497	971.831	991.195	independent
GCTGACCCGGAAGCGCTCGTGACCACCATCTCCGAC	911.546	1292.72	1365.55	cooperative
TCTGCCGCCAGCCCATCCGCGACCGCATCCAGATCT	1250.92	1161.37	1212.32	ambiguous
ATCTTCAGGAAGCGGTATCAACCTGAAAACCACCAC	772.195	1193.24	1249.5	cooperative
ACAAGGACTTCCGCCTCCCTGCGGTCCCTCCCCTAC	1114.26	2452.24	2718.29	cooperative
AAAACAAGGACTTCCGCCTCCCTGCGGTCCCTCCCC	893.732	1737.31	1884.23	cooperative
GCGGGGCGCAGGAAGCGGGGCGAAACCACTGTTGGC	753.479	984.622	1006.12	cooperative
CCCACCCGGAAATGAGCCAACAGTGGTTTCGCCCCG	781.837	1306.54	1381.68	cooperative
CCCTGAGCACTTCCCCGTAAGGCTGCGGTGCACGGG	870.941	845.874	844.25	independent
GAGGAACCCAAAGTAGGATGTGGTTTTGCAATTGGA	1020.72	1640.36	1771.12	cooperative
GTTCTCCACATCCTGTTCCGTAGCTGTGGTGCACCG	3056.86	7732.32	8878.18	cooperative
TGAGCAAGTTCCTTCCTGTCTGTGGTCCAGGGTTTA	747.46	1414.13	1507.2	cooperative
TCAATAAGACAGGATGTTCTCCAACCGCATTAAGCT	853.551	2616.08	2909.42	cooperative
TTTTTAAGGTCAGGATGTGGGCACATCTAAGGGGCA	816.195	1299.74	1373.75	cooperative
GAAATCACATCCTTTTGCAAAACCACAGGTGTTTTG	1322.5	2981.43	3335.65	cooperative
GGACCGGTGTCTGGCGGATGCGGTCGTGAAGATAGG	710.236	1091.95	1131.33	cooperative
ACACCGGAAGCCCAACAGCATGCCGAGTAACCACCC	863.733	1244.53	1309.34	cooperative
GAAGCCCAACAGGATGCCGAGTAACCACCCACTGAA	822.222	913.806	923.502	independent
CAGACCAGCCCAGGAAACAAGGAACCACAAAGCCAC	841.711	972.512	991.99	cooperative
CAGTGACAGGAAGTGGTTCAGCGGTTGTTTAGGGCT	891.668	3404.58	3829.31	cooperative
ATTACAGGAAGTATGTCCTCCTCTGCCTAACCACTG	831.335	1208.48	1267.27	cooperative
GAAACCCCATGGGCAGGATGTGGGTGAGCTGTCTGG	741.908	1217.17	1277.41	cooperative
CAGTCAAGAGGAAATTATAAACCACTGCCTCTTTGA	832.917	901.039	908.608	independent
GCCCTGACCCACATCCTGCCGCAGCCTGCTTGTCCT	1520.87	6145.99	7027.52	cooperative
TTGGTTGTTGCCAGAGGATGTGGGTTGGCGGGGGAG	897.356	922.024	933.089	ambiguous
GTAAATAAAGAGGAAGTCCCTATGCGGGGGATGGGG	850.065	879.84	883.876	independent
CACCTCGGGGGTTTCCGGTCCGTGGTTAGCTCCTTC	1025.06	2635.89	2932.54	cooperative
CCTCTGTTCTTCACAGGAAGCCACAGGCCTCCCCTG	957.622	1019.1	1046.35	ambiguous
CTGTTTCCTGCCTTTGCTGTCTGTGACCGCATCAGT	1309.95	2559.08	2842.93	cooperative
GTAGGGAAGACGGGATGTGGGTTTTCAGCCGTGGCC	729.629	2281.38	2518.95	cooperative
CATTTCAGTCCAGGATGTGGGTGCACACACCGCTTC	797.779	1345.07	1426.63	cooperative
GGCGCTAGGCTTCCGGATCGCGGTGGGCGGAGTTCA	678.275	1180.56	1234.7	cooperative
CATGGGACCCGGAAGTGTGTGGTAAAGCGCCGGGGC	895.579	2138.05	2351.74	cooperative
CCCTGCCATTTCCTGCCCAATACCGCGTATGCAACT	1779.46	3754.69	4237.77	cooperative
GACTCTTCCGGCCCAGAGCTTTCGGAGTGCGGTTGC	857.636	1944.41	2125.83	cooperative
AGGCGGCAGGAAATGACCCCATCCCGCAGCCTGGGC	805.809	1870.45	2039.55	cooperative
GAGTTGCTTCCGGCCGTGTTGGTGGTCTGAATTGAG	801.518	1693.1	1832.65	cooperative
GTTCAGCGGACGGCTTCCTGCGGCTTGCTGGGGCCG	723.673	980.924	1001.8	cooperative
TGGAAGCGGCTTCCGGGGTGAATGCGGTTGGATCGT	1032.3	2716.68	3026.79	cooperative
TGCGCCGGGAGGAAGGGCTCCAAAACCACAGGGCGG	900.127	916.394	926.522	independent
GCCGCGCGGAAGCCTCCGCCCTGTGGTTTTGGAGCC	1033.4	1432.37	1528.47	cooperative
CCAAAAACCCCAGGAGGATGTGGTGAGGAGGGAAGG	830.56	1011.01	1036.9	cooperative
CCCGCCGGAAGGACGCGTCTGCGTCTCTGCGGCGAG	687.996	940.988	955.213	cooperative
GCCCCCGGAAGCTGTCGCCCCGTGCGGTGTGTGCTG	787.048	1261.6	1329.25	cooperative
AATATACGGTGAGGATGTGGGCAAAAAACAAAGAGG	808.76	949.676	965.349	cooperative
GCCATCCAGGAAGTACAGACTCCCTGACCGCACTGA	1139.34	1928.28	2107.02	cooperative
ACCGCCGGAAGTTTCTGCCGCGGCTTTGCGGGGACG	791.314	1628.42	1757.2	cooperative
ACAGGCTGTCTGCTTCCGTCAGCGGTTATTCCCTTG	882.237	1268.01	1336.72	cooperative
CAGTTTGCCCCGGATGTTGACCGCCTTGAAGTCGTA	909.821	1306.95	1382.15	cooperative
CAGCCTTGCCGGAAGGCAGAGTTTGTGGTCAGACCG	1328.23	2266.78	2501.92	cooperative
TTACAGGGGCCGGAAGTGGCCTGCGGGCGGAGAAGT	752.932	1852.25	2018.32	cooperative
CACCAGGACGCAACAGGAAACCACAAAGGCCTGAGA	2657.6	4636.21	5266.17	ambiguous
AATATCCTGTATGTCATGCTTAAAAAGCCACAAAAC	875.248	1875.34	2045.26	cooperative
CAGGCACACATCCGGGAGCGGCCTGCGCCGCAAGGC	773.39	1461.5	1562.46	cooperative
ATGAGCTATTTCCTGCCTTGTGGTCAGAGCCAGACT	1050.14	3832.16	4328.14	cooperative
CTCAGGGTACCAGGATGTGGTTTAGCTTAGGGGTGG	979.887	2105.31	2313.54	cooperative
CCTCCCACCTTGGCAGGAAGCGGTTTATCAGATTAA	809.871	2078.56	2282.34	cooperative
GAACCACTTCCCTGAAACCATTTACCACATAAATCT	1506.86	2237.61	2467.9	independent
CGAGGGAGCCGGAAAGATGGTGGTTACCAGATCTGC	766.059	916.364	926.486	cooperative
AGGCTCATTTCCTGTTTTCATGTGGTTTAGAGAAAA	1322.39	3494.78	3934.54	cooperative
AGGTTAATACCCGGAACTACCACAACCGTCTTCCCT	1019.62	966.13	984.545	independent
CTCACTTCCCCGGCAGCTCCCTCGCCCCGACCGCAG	1911.13	2474.05	2743.73	independent
GAACCTGGGAGGCGGAAGTTGCGGTTAGCCGAGATC	13524.7	48372.5	56290.2	cooperative
TTACGACACTTCCGGCGACGCCCCGCAGCCTTCACC	833.874	1733.76	1880.09	cooperative
CGGGACACAGGAAGCCGTTGTGGGGCCCCGGGGCCA	710.799	963.563	981.55	cooperative
TGCTCAAATGCAGGATGTGGTCTGAGAGTTTCTCCT	693.164	1562.07	1679.78	cooperative
CTGAGTGAGACAGGATGTGGGCAGACCTCTAACACA	733.069	2887.98	3226.63	cooperative
AGAGGCTTCCTGAGGAACTGGTGTGGTCAGGGGAGC	739.673	986.817	1008.68	cooperative
CTCTGGCAGGAAGCTCTGAGGGCTAAACCACAAAAA	989.493	1685.8	1824.13	cooperative
AACGGACCCGGAAGGGGCAGGTCTTGTGGGCGGGTC	822.176	896.893	903.771	ambiguous
CAAGAGAAAGGAAGTGGAAGCTCTTGTGGTCTGGAA	732.884	1181.59	1235.91	cooperative
GAGGCGTTTCCGCCTCCTTTTCGCGGTTGCCTTCTC	1062.55	2517.26	2794.14	cooperative
GCTCTGCAGGATGTGGCTGTGACCGCAGTGAGGAGC	1516.57	6537.63	7484.43	cooperative
CCCGACTTCCGCCGCTGGTGGCCACCCGCAGGTAGT	789.037	1876.75	2046.91	cooperative
CTTCAGCCGCCACTTCCCCGCCCCCGCAGCCCGACA	1287.57	1231.32	1293.92	independent
CTAGCTGTGGACAGGAAACGAGTGGTTTTTGTGATC	740.391	1325.49	1403.79	cooperative
TCTCGTCCGGTCCTTGCTCCCCCTCCCCGCAGCGCT	1091.32	1822.29	1983.36	cooperative
TGGTTCCACCGACCGGAAGGGCCACAAGGATCCCCG	659.026	1189.65	1245.31	cooperative
GCCCCCGGCTGGGCAGGATGTGGTGGCAGCTGCAGG	743.289	1254.78	1321.29	cooperative
CCAAGTGTAAAACGGAAGCTCAACCACGAATCTTAC	799.669	1067.42	1102.71	cooperative
CCCGGGGGCAGGAAATGTCGCCTTACCCACAGCCTT	872.696	1162.25	1213.34	cooperative
TGTGTAACTTCCTGGCTTTGGTGGTTTCCCCCTCCT	756.851	1990.58	2179.7	cooperative
CTGTGACACGTGCGGAAGCTGTGGTAAGTGCATCCA	839.669	965.572	983.893	cooperative
CAGCACGCAGGAAGCACATGTGGTGGGGCTCTTCCA	742.394	1005.81	1030.84	cooperative
GCTAAGAGCAGGAAATGATCTGGGAACCACCATCAC	718.774	909.333	918.283	cooperative
ACCCACTTCCTGTTAGAGCATCTTTGCAACCACAGG	933.29	2693.59	2999.85	cooperative
CGACTTCCGTCCCTGGGTGGGATCGAACCACCAACC	1103.77	2507.69	2782.98	cooperative
GAGCCCAACCGGCATCCGTCGCGGTTGGACGTGGGC	760.52	1042	1073.06	cooperative
AGCTGCAGTTGGGCAGGAAACCACAATGTCGAAGAC	1317.02	2176.24	2396.3	ambiguous
AGTCAGCAGAGAGGAAGTGGTTAGTCCTGCCTTGAA	741.616	1725.17	1870.07	cooperative
AAACCCTGAGTAATCGGAAGTGGTTAGGAGTGAGAG	816.428	1242.11	1306.51	cooperative
TCGCACCGGAACCCCTTGGCGGATTATGTGGGTTCC	782.213	861.068	861.976	cooperative
AGCTGCATTTCCGGGCAGGCAATGAAACCACAGAGT	918.189	2156.26	2372.99	cooperative
GCATTTACGGGCAGGAAATGAAACCACAGAGTACAA	1358.19	3215.25	3608.43	cooperative
GTGAGCCTGTAAAGGAAATTGAGGTTATGTGGCTCA	693.964	863.072	864.315	ambiguous
CTGAGACATCCTGATAATTCTGTGGGTTACCCCAAA	727.94	1217.57	1277.88	cooperative
GCCCCTAAACCGGATGCGGCAGCCACCGCGGACCCC	1285.72	3163.8	3548.41	cooperative
ATAGACTCAGGAAGTGATTGTGGTAAGATTCTATAT	829.247	1352.41	1435.19	cooperative
GTATCACTTCCTGTTTTCCTCTGTGGCTTACTGCTG	1295.47	2871.69	3207.63	cooperative
AGCTTCCTGTTTGGCCTTGCTGATGTCACCGCATTA	932.419	2148.26	2363.65	cooperative
TGTGTATGAGAACGGATATAGGTGGTTTTATAAGGA	756.262	928.702	940.88	cooperative
CGGCTGTTTTCCAGGATGTTGTGGTCATGGCGGTGT	2922.98	3630.39	4092.75	cooperative
TGGCTGTGAGCTGCAGGATGTGGTCAGGAGAGGAAG	804.256	2103.58	2311.53	cooperative
AGGCCTCGCTTCCTCTCCTGACCACACCCTGCAGCT	1163.93	1662.4	1796.84	cooperative
GAGGGGGAGGTTTCCGGGGCCTGTGGTTACTACACT	943.054	1755.64	1905.62	cooperative
TCATAAGGAAGTGGAGTGTAGTAACCACAGGCCCCG	829.347	1268.61	1337.43	cooperative
CATCCAGGACGGAAACAGCATCCCCACCGCGGGAGC	855.046	1050.8	1083.33	cooperative
GGTTCTCTAGGGAGAGGATGTGGGTTTGTCTCTGGG	790.959	1471.55	1574.18	cooperative
AGGCTGTGTGAAGGATGTGGTCAGGCGGAGGCCAGG	921.229	1496.45	1603.23	cooperative
CTTCTGAGAGGAGGATGTGGTCAGATACCTACAAAT	854.019	1534.51	1647.63	cooperative
GCAGAAGAGGAAATGGTTTGCCTGTGCGGTGGGGGA	821.056	978.851	999.385	cooperative
CGTGTGGGAGGCCGGAAGTTGCGGCTTCATTACTCG	845.331	2448.24	2713.62	cooperative
TTCACTTCCACCACTTCCTGTGGGTTTTGTTCATCC	1534.63	4886.9	5558.63	cooperative
CAGAACGGTCCCCGGAACACTGCGGTTCCCGCCTGG	1036.77	884.342	889.128	independent
ACTTCACTTCCCAACCTCCCCTGTGGTTAGGTGTGG	1041.4	1171.75	1224.43	independent
CTGGTAGAAAAGGAAGCAGGTTGTGGTGAGCATTTA	766.591	920.949	931.835	independent
CTGAAACAGGAAACAGACAAAGCCACAAGGTTCGCA	745.923	1644.38	1775.81	cooperative
AACATCCGGTTCCCGGTTCTGCCCCCTACCGCAGCT	916.814	3481.45	3918.99	cooperative
GCGGCGAACCGGACGCCCCAACCACCCGCCCCCCAC	987.402	1034.55	1064.36	ambiguous
GACTGGACAACTTCCTGGTGGAAAACCGCGACTCTT	1050.1	2128.34	2340.42	cooperative
CAGAAAAGGCAGGAAGTGGTACAAACCACAAAAGGC	1323.36	6977.57	7997.68	cooperative
TTTGTGCCCCAACTTCCTCTGTGGCTTTTGGGTGGG	898.092	1387.19	1475.77	cooperative
TGACGGCAGGCAGGATGTGGTGAGACAAATCCACTC	904.065	2402.91	2660.73	cooperative
TGGAGAGCACAGGAAGTGGCCCACAGCCCAGGCCAA	766.283	1222.49	1283.62	cooperative
ACCCAGGAGGCGGAAGTTGTGGTGAGCCGAGATCGC	861.814	2821.8	3149.43	cooperative
TATCAATAAGGAAGTACAATCACCAAACCACAAGCC	1167.37	1103.48	1144.78	independent
GACCAGGCGAGAGGATGTGGGTATGAGGGAGGAGCT	834.54	1056.82	1090.35	cooperative
TCGGCGGATATGAAAAAAAGTCCGTGGTCACGTGCA	730.053	874.019	877.085	independent
TTTACAGGAAATTACAGGGGTTAAACCAAACCACAA	940.995	1680.07	1817.45	cooperative
TCCACATCCTGCTCCTCGGGTTTGCGGCGAGGACTC	808.573	2398.7	2655.82	cooperative
ACACTGAGCTGAACGGAAATGTGGTTCTCACCTCAT	773.988	1095.13	1135.04	cooperative
AAGGCGGAGGAAGGGAAAATTGTGGTTGGGCAGAGG	834.688	882.456	886.927	independent
AAAGAGGAAATCACATACCCGAAAACCACATGCACA	944.038	1153.31	1202.91	independent
GACCAATGTAAACAAGGATGTGGGTTCTCCGGCCAC	784.942	1139.43	1186.72	cooperative
TACAGGAACTTCCTGCGCGGCTGCTGTGGTTGCGAG	684.234	1562.72	1680.55	cooperative
GCGCGGCCAGAGAAAGGATGTGGTATAGCAGAAAGT	865.431	1015.12	1041.7	cooperative
AGTGGCTACCACTTCCTTCTCTTACCACAGTTCCTT	1551.56	3994.12	4517.09	cooperative
TGCTTAGCGGGAAGTGCTTACACCACAAAACAAGAC	725.642	1620.6	1748.07	cooperative
CCGCCGCGACACTTCCGGCGGCCACCACAGGGTATT	727.232	2264.31	2499.04	cooperative
GTTCATCCAGGAAACCCCAACCCAGTGCCGCAGTAT	895.33	1049.18	1081.43	independent
ACACCTCAGGAAGTGGCAGAGACCACAACAAGTCAG	816.067	1510.43	1619.54	cooperative
TGGACGTAACACTCAGGAAGTGGTCAACCTTGCTGC	819.697	1267.63	1336.29	cooperative
TGGGTGCCGGATTCGGTGAGTGTGGTTCTCATGATG	653.868	889.637	895.306	cooperative
GGGTTGGGTGCCGGATGCGGTGAGTGAGGTTCTCAT	916.747	3770.84	4256.6	cooperative
TCTTGAGGGTCAGGATGTGGTGAGGCCAGAGAAGGC	808.19	1336.15	1416.22	cooperative
GTGAGTCACTTCCTGACCATGTGGGTTTTTGGTACG	822.977	1915.98	2092.67	cooperative
AATGGGCTTGGTTTCCTGTGGGTTTGTAGCTTTGTA	899.122	1939.69	2120.33	cooperative
ACTTACTTCCCGACGTCACAGCCACCGAAACCACAG	1413.68	1915.76	2092.41	independent
CCTTTACGTTTTCCTGTTGCGGGTTCTATCGCTCTG	1598.64	2913.1	3255.94	cooperative
AGGGCATTTCCTTTGGGGCTGGTGGTCACGGACAAC	723.259	1350.8	1433.31	cooperative
AGTAGGATGGGAGGAAGTGGTTTGTAAGAGGAGGAC	769.489	1387.91	1476.6	cooperative
GACTGCACTTCCTCTGCTTCGAGGTCGGTGGTTAGC	874.435	1366.76	1451.93	cooperative
GCAGCTCTGGCAGGATGCGGTTAAATATGTAGCCAC	2688.99	9796.85	11286.7	cooperative
GCTTCTGAGGAAGTGCGTTTTGTGGGTAGGTGGAGT	791.502	875.051	878.289	cooperative
TAGCCACTAACCGGAAACGTTAAACCACAGCTCCGT	1183.73	6498.7	7439.01	cooperative
GCCCAGTTCTCGCATCCGGTCTGCGGCGCGCTCGGG	827.634	1697.75	1838.07	cooperative
TGCCTTCTACTCCGGAACTCAGACCGCTGCCTTCTA	1088.64	933.221	946.152	independent
TTCAGGTGACTTCCGGCCGGACCGCTGAGGACGCGG	683.834	1517.12	1627.35	cooperative
AGATCAACTTCCACATCCGGTGGTAACAGGGCCCTA	834.682	2665.48	2967.06	cooperative
GAGTGCCGTTTCCCCCGCTCACCGCGGGCTAGGGAG	942.258	1015.91	1042.62	independent
CTTCAAAGTCAGGAAACCGTTAAACCACACTGCATC	1100.5	1290.11	1362.51	ambiguous
CGGGGTTTCCTGGTGGCTGCGAGCGGTGGGGACGGC	728.433	1102.39	1143.51	cooperative
ACGTTTCGGGGTTTCCGGGCCAGCGGTTTCGGGCGC	937.139	1876.7	2046.85	cooperative
TAGGCAGGCAGGATGTGCCTATAAGCCACATGAATG	725.772	946.407	961.536	cooperative
CAGAAACATCCCTCCTGCCGCCGCTTTGTGGTACCA	983.13	915.113	925.027	independent
CTGTCCGCGACATCCGGGACCTGCGGGACCGCCGAT	764.572	1627.37	1755.97	cooperative
CCCGCTGTCACTTCCTGCTTCCCTCCCGCACACGTG	1918.29	3286.41	3691.45	cooperative
GCGCCCGGAAGGAAGGCTGGGGTAGGTTGTGGTTTC	830.138	1096.91	1137.12	independent
CAACCCAAGGGGATGTGCTCACTGCGGTGAGGAGGC	806.053	887.457	892.763	ambiguous
AACAAACCGGATGGGGTTCCCACCCGCAATCTTGTC	829.509	1811.79	1971.12	cooperative
AACCTCCGACTTCCGGCCGCGCAGCGGTGGGCTGAG	677.659	1810.04	1969.08	cooperative
CACTCCCCGCATCCGGTCTGCGGCGCGCTCGGGGCC	912.292	25340.2	29420.1	cooperative
CCCACAGGAAATCCCCTGGTCTGTGGCGCCTCTGAT	765.74	1069.59	1105.24	cooperative
GCCTCCTCAGGAAATTGCCCAAAATAGCCACATGTC	1087.64	1181.82	1236.17	independent
CCCTGGACGGGAAGCGGCGGCCAGATCCGCAAGCCC	807.903	928.169	940.259	cooperative
CCATTTCCCCCATCACTTTGAATTGTGGTTCTTCTC	1587.52	2624.57	2919.33	cooperative
CCAGCCCAGGAAACAAGGAACCCCAAAGCCACAGGA	827.785	961.527	979.175	cooperative
AGGGTGTGGAGGAAGTGGCTTACAACCACTTTGTCT	764.495	1059.59	1093.58	cooperative
CCATCCAGGAAGCTTATGGTGCAACCGCAGTGTGCC	943.231	1512.95	1622.48	cooperative
GCTGGGGCAGGAAGCTTCTAGGCCACAGACAGGACG	710.544	863.627	864.961	cooperative
TGCTTCCCGTCCGTGTCGCGGCCCTGCGGTTGGCGG	1082.7	2962.56	3313.63	cooperative
AGAGTCTTTTTTCCTGAGCGTTTGCGGTTTTGACTT	10504.6	16798.5	19455.1	independent
AGCAGGGCTCGCCGGGAAATGTGGTTTCTCCAGCCG	842.587	938.12	951.867	ambiguous
GGGGAACGGAAGCTGCTGTCGTTACTGGCGGTTGTA	767.379	918.2	928.629	cooperative
AGCTCTAAGGTTCCGCCTGCGGGCAGCAAGCGGAGG	919.609	895.498	902.143	independent
CATTTACAGAAAAGGAAACCGCAAGTTTGAGCAAGT	25164.1	26407.6	30665.3	independent
GGAGCAAGGATGACAGGATGTGGCTTAGGGGGAGGC	707.585	980.231	1001	cooperative
GATACAGTGCTCAGGAAACCACATGAAACCAGAGTA	924.452	955.471	972.11	ambiguous
AGTTTTCCGTCGGGCTCCCAGTGACGCCGCAGAGGT	763.952	1132.34	1178.45	cooperative
AGAGCCACATCCCGCGCAGAGGACCGCGGCGACCGG	764.387	917.208	927.47	ambiguous
GGAGGGGAGCAGGAAGCTGAGGTTTTGTGAGTCAGA	752.836	1041.21	1072.14	cooperative
GAAAGACAGGATGTGGGATAGATCTCAACCACCTTT	816.652	4186.91	4742	cooperative
GAAAGCTGCACTATTTCCTGAGGTTAGAGGTTTAAA	814.743	1014.63	1041.12	cooperative
ATGGGGAACGGGAAATACGGCGGGAACCACAATCGC	776.732	995.316	1018.59	cooperative
AAATCCACTCAGAGGAAACCACAGGCCTGGCCCAGC	1302.32	1566.87	1685.39	ambiguous
GCTAAGGTGAAAGGAAGTGGGTTTTGTCTTTTTTTT	853.515	1267.07	1335.64	cooperative
GCACTGTAGGCAGGATGTGGGCAGGGGAAACTCAGG	827.224	2579.84	2867.15	cooperative
AGGTTGAAAGCACTTCCGCTGCGGCCCCCGTAGGAA	833.003	1425.1	1519.99	cooperative
CCTCCCGACCGGAAGCCCCGCCACAGAGCGGGTTGT	848.27	2195.79	2419.11	cooperative
AACAACAGGATGCTCTCTAGTCTAACAGTGGTAACA	865.776	995.549	1018.87	independent
CTCGCCCCATTTCCCGTAAATATCAGCCACAGACCA	1353.41	1753.68	1903.32	ambiguous
GTGCCTTTTCATGTGGGATGTGGCTTCAAGGAGACC	910.533	826.699	821.88	independent
GCGATCGGAGCGGAAGTGGAGCTACCGCCACCGCCG	819.282	1225.36	1286.97	cooperative
GGGAACTGGGGAAGGGGATGTGGTAACCAGAACCAC	868.761	1021.21	1048.8	cooperative
CACCTAAAGCCATTGGGATGTGGTTTCTCTTTTTCA	1041.24	991.374	1013.99	independent
CCCACTTCCTGTCCCTGCATGCTGTGGGGCAGGCAG	783.559	2199.38	2423.29	cooperative
ACAAAACAAACACATCCCCCAAACCGCCAAACTACA	1309.03	1238.82	1302.67	ambiguous
ACTTGACTTCCTGTGGGGTGTGTGGTGTCTGCACTT	797.616	1847.55	2012.84	cooperative
TTATTTCCTCTTTTTTTTTTTTTTTTTGGTTTTGCT	1956.57	3747.5	4229.37	cooperative
AACAAAGAGAGAGGAAGTGGGTTGGGCGGGGGGGGT	1007.23	1009.5	1035.15	ambiguous
ATCAGAGCGGAAATCTCAGTCTTGTGTGGGGACCTG	646.587	909.78	918.805	cooperative
CGGCAGGGAAGCAGGAAACCGCGAGTGGAGAAAGGG	1164.68	1984.61	2172.73	cooperative
CCTCACAGGGACTTCCTTCCCCGCGGTTCAGGAATC	865.853	1062.14	1096.55	independent
GGGGAAGAGGGGAGGATGTCTGAGGTTTTAATTGTA	861.157	802.142	793.232	independent
CGAAGCCGGAAATGCTGAGTGTGCGGGGCCGAACGT	693.701	1168.62	1220.78	cooperative
TAAGTGCAGGAAACGGCTGTGTGGGTGTCAGTGATT	688.547	898.68	905.855	cooperative
ATTTTTCCTTCCTTCTCCCGTCCCCGCAGAGTGCAA	1535.62	1424.01	1518.72	independent
AGAAGGAACTACACAGGAAACCCACTGCCTCGATGG	690.694	863.787	865.148	ambiguous
GCACGCCATCGAGGAAGTGGGTTTACTGTGTATTTC	723.232	922.794	933.988	cooperative
GACGGCCCCAGCGGAAGTGGTTGCCTTGGTTTGCGC	733.763	2002.18	2193.23	cooperative
ACCTCAGGTACCGGAAGACCACAATTCCCAGGAGTC	964.609	1611.55	1737.51	cooperative
TTATGCCTCAGGATGAACGAACCTCAAACACCCAGG	904.01	857.279	857.556	independent
CCTCCGGAACGGCGCGGGGGATTGTGGGGTGTAGGG	910.348	774.105	760.522	independent
AGCTTTCCTTTTCCGGTTGCGGCGCCGCGCGTTGAT	926.098	2128.93	2341.1	cooperative
GAAGTCACTCAGGGAGGAAACCACAGGGCCGGTCCG	879.707	862.053	863.125	ambiguous
TTGTCAGATGGCGAAGGAAACCGCGAAATTCGCCAT	1271.99	1022.24	1050	independent
AGGCCGCTTCCTCCCACATGAAACCGCAGGCTTCGG	3593.76	9507.59	10949.3	independent
CCACGTCCACAAAGGAAACCGCGGCCTGCCCGGGGA	1084.27	1486.75	1591.92	cooperative
CTCTGCCCGCTTCCGCTGGCGGTACCTCAGAGCCGC	904.314	4160.28	4710.93	cooperative
AGGAGCCGGAAGTCCCGCCCACGCACCCCCCGCAGG	857.373	1641.5	1772.45	cooperative
GTTCCTAGGCAGGCAGGATGTGGCTATAAGCTACAT	818.636	1106.16	1147.91	cooperative
TATTGTGTACTTCCCCTTCATGTTGTGGTTGGCTTT	1124.44	1460.94	1561.8	ambiguous
GGTGCCTGGGGAGGATGTGGGCTGACTGGGAGGGGT	869.466	957.448	974.416	cooperative
CCAGGCGGAAGCGGCCGGGAGTAGCGCTGCGGTTGG	817.406	1505.7	1614.02	cooperative
CTGAGACCTCGGGCAGGATGTGGCTTCCCCAGAGTT	683.852	1136.72	1183.56	cooperative
GACACCCCACACCGGAAACCTCAGACAGTCCTCAGC	1167.69	2609.87	2902.18	cooperative
GAAACGTCACCCAGAGGAAACCCACAAGGGGCGTGG	875.18	838.86	836.067	ambiguous
CCGGGACCGGAAGAGGGAGCCGTGGTTGCTGGAACT	744.238	1802.07	1959.77	cooperative
GTGCTGAGCAGCTTCCCGTCTGCGGTGAAGACAGCC	1147.94	1779.05	1932.93	cooperative
GTCACCATTTCCGGGCCTCCGCGGTGTCCCCACCCC	1040.03	2606.02	2897.68	cooperative
CTGGTTTCATTTCCGGGTGCGGCTTCTGTCATAAAG	923.626	2227.24	2455.8	cooperative
CCAGTGCAGAAACATCCCTCCTGCCGCAGCTTTGTC	1018.71	890.456	896.261	independent
GCTTAAGGAAGGGACAACTAGAGTGGGTTACTCTGC	862.883	737.11	717.363	ambiguous
TCAGCTGACACAGGAAGTGGTAAAGCTATTATCTGT	734.76	2463.43	2731.34	cooperative
TTTTCTTTCCTAGGAAGTGGTTGCTGGGTTCTGAGG	830.699	869.482	871.792	independent
TGTGTAAGAGGAAACACCAAAACCACAAATATGAAA	2077.2	3151.02	3533.5	independent
TCCACAGCCGGTTCCGGCCGGTTCCCACAAGCCCCT	843.616	1087.07	1125.64	ambiguous
CAGGGTGTCGGCTTCCGGCGGTTGCCCACTTTCGGC	762.506	1656.19	1789.59	cooperative
CCACTGCCGGAAGGGGAACTGTGGGGGTGCGCGAGT	819.574	1011.89	1037.93	ambiguous
CCGCGAGCCGTCACTTCCTGTGGGCTGGGCCGAGCC	923.593	1781.42	1935.68	cooperative
GGGAGGTGTCCAGGAAGTGGTTGGAGAGTCTGGTCT	755.931	1000.12	1024.2	ambiguous
AGTCAAACAGGATGTGGCTGGGGAGGCGGTTGTCAC	724.799	1870.56	2039.67	cooperative
GCAGAGAGGAGGGGATGTGGTTTCACAGCTTGCTCC	835.136	925.307	936.919	independent
GGCGAGGCTGAGAGGAAACCACACTCTCACTGGGGT	933.054	911.584	920.91	independent
GAAGCCAGGAAATGGTGCGTGTGCGGGGCCGGGCGC	663.006	923.378	934.669	cooperative
ATATATCACCCCTTCCTTGCAAAACCACAAGACCAA	6029.09	7179.86	8233.67	independent
TGCAGTCGTGAAAAAGGAAGTGGTTAAAGTGGCTAC	753.058	1490.07	1595.79	cooperative
CCCAGGCTTCCGGGTTGAATATGTGGGCTGAGGCGA	818.867	1341.07	1421.96	cooperative
TCCCCACACTTCCGGCCCCGCCCGCACAGCCGCACC	1132.96	5080.48	5784.47	cooperative
GCAATGCCGCTACCGGAAGTGCGGGTCGCGCTCCCG	749.153	1514.69	1624.52	cooperative
GGACGCCGCCGGAAGCGCGACCCGCACTCCCGGTAG	793.741	1200.07	1257.47	cooperative
GAAGGAAGTGGAGACAGTAAGGGGAAACCACAAACC	921.567	1141.84	1189.53	cooperative
TGCTCAGAAGGGCATCCGGTTGCGGAGAAGGTACAC	652.773	1300.31	1374.41	cooperative
CTTAAATGGGAAATGTAGGTGTGGTTAAGTCACAAA	859.263	906.497	914.975	independent
CGCCCACCACTTCCTGCTGGCGGTCGGCAAGCGTTG	1018.77	7557.35	8674.06	cooperative
TGCAAGAGGAAGCTGGGGTTTGTGGTTCATGTTTTG	874.04	1312.53	1388.67	independent
TTACCCCAGGAAAAGCCTCCTCACCGCAGTGACCAG	998.092	897.837	904.872	independent
AGTTTCCTGAACTCAGAGCACAGTTGTGGTGCAGAA	743.248	1212.91	1272.44	cooperative
TGCAGCGCATCCTGGGACGTGCGGGCGGTGCATGAG	727.391	912.968	922.524	cooperative
ACTGAACAAACCGGATGTGGTTCCCACCTGCAATCT	849.731	9893.8	11399.8	cooperative
GACAGAGGAAACTAGGTGTGACAACCACAAACAGCT	881.824	795.469	785.447	independent
CTGCTAGCGGAAGCAGCCAAGCCCACAGGCTCCAGG	731.52	1011.3	1037.25	cooperative
CCCGTTCTCCGGAAGTGCGCGGGTTGGAGCTGAAGC	760.341	1495.44	1602.05	cooperative
CCCCTTCCCGTTCTCCGAAAGTGCGCGGGTTGGAGC	791.782	1178.76	1232.61	cooperative
CCGGGAAACACGGGAGAGCGACCGAAACCGCAATCA	3647.31	3881.06	4385.19	independent
CTCGTGGGTGCCGGAAGTGGAGGCGGTTGGTGGGGT	706.523	1334.3	1414.07	cooperative
GGGCGGAAGGGGTTCGCACGCCAAGAACCGCCATGC	855.138	707.845	683.221	independent
AATCATCAGGGAAATGCAAATCAAAACCACAATCAG	1480.72	1235.84	1299.2	independent
TCAAGAAAACAGGAAACTCTCAAAACCAAGTTCTGA	773.244	920.519	931.334	cooperative
GGCCCAGGAAAGAGGCAGGGGTGCGGTTTCCCTCCG	1056.52	1390.12	1479.18	independent
CCTGACTTCCTCCTCCCCCTCCCGCCACAATTCCGC	1618.72	2595.03	2884.87	cooperative
CCATTTCCCGCCTACCGACCTGCTGCACCGCACGGA	1433.23	3031.62	3394.21	cooperative
CTTTGTTACTTTGGGGAAATGTGGTTCTGCGCCACC	1110.87	916.957	927.178	independent
TCGGAGACGGCGAAAGGAAACCGCAAGGAGGCCACC	4183.63	8088.04	9293.18	cooperative
TGGAAGGCCGGAAAAGGTTTACCACCACACTCCGGT	790.641	1251.72	1317.72	cooperative
TAGACTAACAGGGGAGGAAGTGGGTTGCAAGCCGTG	682.783	866.664	868.504	cooperative
CTGGGCTCGCCAGGCGGAAGTGGTTGGAGACTGCGT	668.456	1415.16	1508.4	cooperative
AAATCACATACCCGGAAACCACATGCACAGAAGTGG	1088.89	1913.06	2089.26	cooperative
AGGTTTTGAAAGAGGAAACCACATACCCGAAAACCA	1025.11	1117.86	1161.56	ambiguous
CTTCTTTCCAGAGGATGTGGCTTCAGCGGGAGAGCT	817.195	1007.46	1032.76	cooperative
GCCGGTGAGGGCGGAAGTGGTAAGACTGACGTGTCC	708.978	2260.69	2494.82	cooperative
TTCTTCCCCCTTCCGGTCGCTGAGTGGTTGAGGCCG	898.165	2264.75	2499.55	cooperative
AGCGTTGTCTTCCGGCCTCAACCACTCAGCGACCGG	750.514	1630.57	1759.7	cooperative
CTCTTCCGCTCAGTCATCCTCAGAGGTGGTAAGACT	1075.12	1905.7	2080.68	independent
GGCGGTGCACTCTGGGAAATGTGGTTTTCGCGGCGC	1089.1	1411.76	1504.43	independent
GATGGGCGAGTCAGGAAACCACAGCTCTGAGGGTGG	950.419	1240.24	1304.33	independent
GAAGCAGACAGGAAGTGGGTCTGAGCGGTGGAGGGA	690.349	1755.38	1905.3	cooperative
CCCACTTCCTGTCTGCTTCCCTCCACCGCTCAGACC	1887.92	3801.09	4291.89	cooperative
GCAAGGCAACAGGAAATTGTGGGGAAATTTTAAAAA	769.948	1043.03	1074.26	cooperative
GGGCTCGGGGAGGAAGCGGTGGTTTCTCTTTGAAGC	729.421	953.529	969.844	cooperative
AGAGGCAGCTTCCGGAGACTGCTCTGTGGCCAGTTT	711.211	1247.6	1312.92	cooperative
TTTCTTCTGATCTTCCTCCCCGCACGTCTGCACAGG	1223.1	994.683	1017.86	independent
GTGAATGAGGGGGAAGGAAGTGGTTTGGAAAAATAC	948.884	946.599	961.759	ambiguous
CCCTTCCTGTGAGGGAGGTTCCAGTTCCCACAGCGG	781.871	1551.67	1667.66	cooperative
ACCGGATGCCGGGGCACCGCCAGATGTGGCCACGAG	746.211	928.881	941.089	cooperative
AGCGCGCCGCCGACCGGATGCGGGAACTGGGCTCGG	714.676	1450.19	1549.26	cooperative
AGGAGAACTTCCGCCCTTACTATATTACCGCCGGTA	736.61	1426.86	1522.05	cooperative
TGTCGGGCGGATGTGTACCGGCGGTAATATAGTAAG	753.103	1163.76	1215.1	cooperative
TTCAGAAAAAAAGGAAGTGGTAAATTCTTGCTGATT	775.171	1411.28	1503.87	cooperative
GAAGGCGGTTCCGGTTCGCGGCGGTTCCCGGGTTTT	794.093	1682.32	1820.07	cooperative
GAGGCGACCCACATCCGCTGTGCGGGGGCAACTGCA	728.642	5782.94	6603.97	cooperative
GGACAAAACATCATAGGAAGTGGGTTTTGGGGTGAG	761.147	905.906	914.285	cooperative
CTGAGCCGGGACCGGAAGCCGCACCGCCCCCCGCGC	828.419	1636.11	1766.17	cooperative
GCGGGGACCCGGATGTGTGTGGTGGCGGCGGCCGAA	699.563	1165.31	1216.91	cooperative
CCTTCCTTCCGGGGTCGGCCCCGCCCGCAAGCGCCG	1178.66	3514.74	3957.83	cooperative
TGCACCCGCCACTTCCGCATCGAACCGCCGCTTCAA	1033.52	3096.37	3469.75	cooperative
GGGCGCGACTTCCGGGGCGGCGGTTGCATCAGATTC	774.071	1921.26	2098.82	cooperative
TGGTTAGGGAGAGGGGGATGTGGTTAGGGTGAGGGA	1108.38	1100.75	1141.59	ambiguous
TGAGCTCAGGCCGGAAGCGGTGGATGATGGCACACA	716.05	1462.14	1563.2	cooperative
GTAGAGACAGGAAATTATGTTGGTTTTCTTGCAGAA	723.555	1242.6	1307.08	cooperative
GCCCCTTTTTCCTGGGATGAGCGGTTAGCGGAGGGG	1088.43	1052.16	1084.91	independent
CACCTGCAGTGAAGAGGATGTGGGCAAAGATTATGC	746.232	1066.38	1101.5	cooperative
CCCAACCATTTCCGCCACACCTCCAACCCACTGCCG	2025.44	4118.72	4662.45	cooperative
ATGTTTGGGGCCGGAAGTGGGTTGGAGGTGTGGCGG	706.316	2550.64	2833.09	cooperative
GGTGTGTTCTGGGGAGGAAGTGGGTTTTCAGGTTGT	799.391	1084.18	1122.27	cooperative
GTTGGGGTGCGTGTAGGATGTGGTCTGGGATGATTA	1047.42	865.738	867.424	independent
GACTCCATTTCCCGTCGGCTCGCGGTGGGAGCGCCG	981.242	1751.31	1900.56	cooperative
GCCTGCACCCTAGTTCCGGTGTGGGTGGAGGGGCCG	4054.37	4278.32	4848.64	cooperative
CGGGAACACCCACTTCCGCCACAGACCTGCTCAAAA	1087.57	3400.53	3824.59	cooperative
GCATTGTGCTTCCGCTCGGGGAAAGACCGCTTACGG	851.236	1482.6	1587.08	cooperative
ACACCTCAGGCAGGATGTGGTAGGGGTTGCCCCAGA	1015.52	2439.15	2703.02	cooperative
ACCAGAACTAAAGCGGATAGCGGTTAGAAACGCCCA	871.759	938.278	952.051	independent
TGGGGAGCAGGAAGCTGGGGGCGGTTGTGGAGGGAC	723.08	865.75	867.438	independent
GACGGGAGCACCGGAAGCGGTCTTTCCCCGAGCGGA	736.362	2153.3	2369.54	cooperative
CTAGCAGGAAACAGACAGACCCAGCCACAGAATCTC	919.264	879.958	884.014	independent
ACCTCAAGCCCAGGATGTGGTTTGGCCACTATTGAG	803.804	1563.1	1680.99	cooperative
AACTTAGCTTCCGGGAAGAAGGCGAGCGGTGGGAGG	734.812	1322.13	1399.87	cooperative
TCAGGGGAGCGAGCAGGAAGTGGTAAGATTTGATAG	695.669	1173.62	1226.61	cooperative
CAGAGAGCGGACTTCCGCGACGCGGGTAAGCCGGGC	670.278	888.172	893.597	cooperative
CCGCTTCCGGCCTTCGCCCGGCTTACCCGCGTCGCA	1068.97	2621.57	2915.83	cooperative
CTGAGCAAAAGGAGGAAGCTGTGGTCTGTGTACCCA	809.71	932.187	944.946	cooperative
TGCATGTGCAGCAGAGGAAACCACAAGTTATTCCCT	1113.65	1491.18	1597.09	independent
TACATCTTCAGAGGAAGTGGGTTTGTGTATCTTTGA	786.195	1302.27	1376.69	cooperative
CCTGAAGCTCATGCGGAAAACCCACAAAGGGGTGCC	931.881	831.618	827.619	independent
ATGGTGTAGAGAGGATGTGGGCTTTAAGGTCAGAGA	706.321	981.104	1002.01	cooperative
TACAGCTGGAACGTCCTGTGGTTAACATTCTGCTCT	1128.62	1807.46	1966.07	independent
AGCCCCTACCACTTCCCCCCACAGCAGTTCTGAGAT	1414.9	2049.06	2247.92	independent
TGGCTTGTTTCCGGTTCCTCTGTGGCGCCGTTCTCG	938.287	2595.31	2885.2	cooperative
ACCTTCTGTTCCCTTCCTCAGACCGCAGGCGAGATG	1623.81	2035.43	2232.02	independent
GACCTGGGCAGGAAGAGCGGCATGTGGGGCCCCCTG	714.404	871.198	873.794	cooperative
CAAAGTGATGGGGGAAATGGTTGTGGTTTTGGGTGG	1175.72	1411.14	1503.71	independent
AAACCCCAAACAGGAAGTGGTAAAGCAACCTGCATC	826.334	6960.27	7977.48	cooperative
GGCCCGGCCGGAAGAAGCCACCTCCCCCGCACGCGT	849.4	1183.43	1238.06	cooperative
TTAAGGAGCTTCCGGGGCCGCGGGTAGAGGCGGGTG	676.32	1340.61	1421.42	cooperative
AGGCAAACAGGATGTTCCTCTCCCACATGCAGACTT	805.527	1238.48	1302.28	cooperative
TACTTCTTCCTGGCAGAGACCGGGAGTGCGGTCCGC	744.571	911.083	920.325	independent
GTGCCGGCGGCCGGATGTGGGCGGGGCCACGGGGAG	752.631	3695.59	4168.81	cooperative
GTTCTCAGCTTCCTGTTCACAGAGAAACCTCAGACA	945.539	1309.5	1385.14	cooperative
AGCTAAACCCAGTTCCGGTGCTGTGGGGAGCTCAGA	740.888	1830.23	1992.64	cooperative
CGGCATCTGACAGGATGTGGGCAGGGAGAGAGAGAC	1272.26	3728.98	4207.76	cooperative
GGATTAGAACTGCTTCCTCCTGTGGTTTACCAGAAA	923.472	1700.44	1841.21	cooperative
AGGCTTCCTGTTTTATCTCGTGTGTGTGGTGCACCA	969.884	1942.6	2123.72	cooperative
GGGCGGGTCAGCGGAAGTGAGGGCGGTTGAGGCTGG	742.103	1255.87	1322.56	cooperative
AACCAATCGAGCGGAGGAAACCGCGGCGTTAGCGTG	864.493	842.488	840.301	ambiguous
AGGGAGCCCTCCATTTCCTGCCCACATTTGTCACCT	1242.22	2059.94	2260.62	cooperative
CCGCGCACCCGGAACTACCTCCCGACCCGCATCCCC	1293.13	1355.68	1439	independent
GCACCCGGCACTACTTCCCGACCCGCATCCCCCGCC	1264.55	1250.13	1315.87	independent
AACGACAAACCGGAAGTATGGTTTGCCGCCTGAAGC	754.263	1512.71	1622.2	cooperative
TCCCCGGCAGCTTCCTCGCCCCGACCGCAGTGTTCC	1776.87	1468.37	1570.47	independent
TTACCATCGCCCTTCCTGTGGGCTGGGAGGCCAGGT	754.219	1026.77	1055.29	cooperative
AGAACAGCAGGAAATAAATACCCACCTCAGGACTGC	822.102	882.252	886.69	ambiguous
GATGCTCTAACAGGAAGTGGGTTAAGGAGCTGCACT	672.683	2168.38	2387.12	cooperative
ACGAGAGTCTAGAGGAAACCAACCCGCAACTCACTG	891.793	866.235	868.004	independent
TATATGCACAGGAAGTCCCTTACAACCCACTCTGTT	868.795	1093.74	1133.42	cooperative
GCCAAGGCCTTCCGCCGAGTTGGTTTTTGGGTTGTT	866.602	938.173	951.929	independent
TTAGGCAGAGCTCATTTCCGCCCACATCAAAAGTAA	867.164	1074.94	1111.49	cooperative
CACCCGCCCCCCGGAAGTGCCGGTGGTTGGGCTCCG	703.297	1442.35	1540.12	cooperative
AGACCCGGAAATGGTGGGTGTTTCTTGCAACCACGG	667.93	1182.45	1236.91	cooperative
GAGTCGCTTCCGCTCCCGCCCCGCTCTGTGGCGTAG	748.205	1820.65	1981.45	cooperative
GAGCGCCCACTTCCTGTTTACCACCCAGCCTCTTCG	1111.34	6628.85	7590.85	cooperative
GACAGGAAGTGACCTCAATTTCCCCGGCCACAGAAA	808.668	1636.4	1766.5	cooperative
ACCGGGTGCTGAGGAGGAAGTGGTTGCTATAACCCC	740.946	1081.84	1119.53	cooperative
TTAGGCTCATGGGAAATGTGGTTTCTAAATCGCGGG	912.138	969.152	988.07	independent
GGCGGCTTCCGGGATCTGCCTGGCGGTTGCTTTGTC	728.675	1959.05	2142.92	cooperative
AACCCGGAAGTGGACACGGAGCTCGGCTGCGGCTCC	705.205	1433.36	1529.63	cooperative
CATAGGAAGTGCTCAGCTCTCCTCCACCGCAAGTTT	806.333	875.363	878.653	ambiguous
CTGCCGGAAGCTGCCCCTCCACCATTTTGTGGCCCG	818.254	1215.27	1275.2	cooperative
CTGCTTCCGGCCCCGGGGTTCGCTACCCCACAATCC	980.649	2294.58	2534.36	cooperative
ACCCACCCGGAAGTCCTCCTGGCCCACAAGCTCCGC	991.676	1519.09	1629.65	cooperative
GAGGACTTCCGGGTGCGTGTGATATCTGCGGGCCCG	702.597	1931.2	2110.43	cooperative
AGCTGCTGTTTTCCGGCTGCGGCACTGGATGAAGGA	710.847	1278.4	1348.84	cooperative
CCGCCACCGGAAGCGCCCTCCTAATCCCCGCAGCGC	978.209	1767.55	1919.51	cooperative
GAGATACACAGCGACATCCGCCCGCAAGAGCATGGT	732.787	1221.94	1282.98	cooperative
GATCTTCCTGCAACCCCCCGAGACAACCACCGAACA	1093.24	1321.76	1399.43	cooperative
GAGCCGGAAGTGAAGGAGGGCTTGTGGGAGATGGAG	712.616	1162.55	1213.69	cooperative
TGCGCCGCGGAACCCGGAAGTGGTCACGGAGCTCGG	766.434	3526.27	3971.29	cooperative
GGTCAGGTGGGCGTTTCCTGTGGGCGTCTCCAACTC	770	1182.4	1236.85	cooperative
CCAACAGTACCCTTCCTCCCTTAACCACAAGACTGA	5495.85	5516.1	6292.68	independent
ATGTTAACATCCTGCCATGAAAACCGCAAGAAGGGC	18983.1	22419.4	26012.6	independent
GTCCTCTTCCTGTCCCCCAGGTGGGCATGTGGTTTG	987.771	1653.28	1786.19	cooperative
TCTTTGAGAAGCGGATGTGGTAAACTTGCCTCTGTT	801.426	8725.31	10036.6	cooperative
TAAGGATGTGTGGCTTCCAGATCAAAAACCGCAAAA	7591.86	9240.13	10637.2	ambiguous
CTGTCTGCTTCCCGTGGCCAGCCCTGACCGCGGCCC	1055.23	1345.69	1427.35	cooperative
GTGAGAGGAAGTGGGCGCTGGTTTAATGTGGTCAGC	834.401	2142.37	2356.78	cooperative
GTCCCACGCGACTTCCTGCGGGAAACATGGCGGCAT	771.189	1985.87	2174.21	cooperative
CGTCACTTCCCACGCGACTGCCTGCGGGAAACATGG	1146.13	1563.25	1681.16	cooperative
TGGGGCCCGGAAGCGCTGGCGCCTTGCGGCCAGAAG	707.318	938.035	951.768	cooperative
ACGTCAGCATCCGCCGGGCTCGCGGTAAGGTGTGAG	736.474	1223.62	1284.94	cooperative
GCCCGGAAGCGCGACGCTGGAGCTGCGGGGTTACCA	662.097	878.188	881.949	cooperative
CAGTGCCAGCCGGAACTTGTGGTTCGGACCGTGGGT	1035.44	1337.91	1418.28	ambiguous
TCCCCACATCCTTTAAAACGATGAGATAACCACATG	1000.68	2659.85	2960.49	cooperative
TGAGCCTTGGAAGGAAATGATTCACCACAATACTGT	831.315	865.789	867.484	cooperative
CAAGAGGAACCGGAACTTTGGAAACCACATTCTTAT	911.245	1391.45	1480.73	cooperative
AGAGCGAGGAGGACTTCCTGCGGCAGGTCGGCGTGA	652.3	1043.89	1075.26	cooperative
GCGCGGGCAACTTCCGGTGTGGGTGACGAGTGGTGG	778.051	2432.48	2695.23	cooperative
GCAACGGAGTCCGGAAGAACCACAGAGACGCGGCTC	729.793	857.593	857.922	cooperative
GGCTTCCGCCGCCACCACTGCCCCTCAACCGCCACG	1111.83	1874.66	2044.46	cooperative
GCTGTCCGTTTCCGAGATGTTAATGCGGGGTCTTGC	865.844	1042.97	1074.19	cooperative
GCTGTCCGTTTCCGAGATGTTAATGCGGGATCTTGC	920.488	969.22	988.149	independent
CATCTCGGAAACGGACAGCAAGATCCCGCATTAACA	977.056	853.565	853.223	independent
ACAGTCGCACCGGAAGCTGCCCGCGGTGTTGACACA	700.331	1291.31	1363.91	cooperative
GAAATTTCCGCTTTCTTTCTGCAGCAGGAACCGCGG	848.698	2312.18	2554.88	cooperative
CCATTCACGGGCTTCCGCGGTGTCCCCACCCCCTAA	1076.87	1114.47	1157.6	independent
GCCTCCTCCCATTTCCTCCATGTGGTCAATCCAGTT	2073.93	3432.32	3861.67	cooperative
ACAGGAAGAGATATTATATCTCCCTGCGGTTGGTTT	904.261	790.194	779.293	ambiguous
CGGCTGGCAGGAAGTGGCCACTTGAACCGCAGATGC	1185.75	3451.88	3884.5	cooperative
ACCAGCCCAGGAAGCATCTGCGGTTCAAGTGGCCAC	1131.85	1621.48	1749.1	cooperative
TGCCGGGCCCCGGATGTCACCGCAGCCGCCATCTTA	967.893	1825.29	1986.87	cooperative
GAAGCGCTGGGCGGAAGTGGCTGTGGCTTTGCCCTT	734.537	1508.86	1617.71	cooperative
GCCGCCGTTTCCTGATTGGTTGTGGGTGGCTACCTC	834.241	1543.23	1657.8	cooperative
CCCCGGGAAGGGAAGTTTGTGGCGGAGGAGGTTCGT	805.071	922.408	933.537	independent
CCTGCCTGACCGGAAGTGCCCGCAACCCCACCGACC	1180.7	2578.63	2865.73	cooperative
TTCAGTCCTGGTTTCCTGTGGTTCTAGGATCTTTAT	827.792	1353.63	1436.61	cooperative
TGTGATAAGGATGTTCGTGTGCCTTGTGGTCAGGTG	888.643	898.015	905.079	independent
AGAAACATCCTGCCCAGCCACCTGACCACAAGGCAC	1281.01	2809.25	3134.78	cooperative
TGTTTTCGCTCTTCCTGGCCTTGCGGGCAGCCAGGA	1055.15	1416.43	1509.88	independent
CCGCGCCGCTTCCTCCAGACACCGCAAGGGGGTGCT	892.716	1547.17	1662.4	cooperative
GGGTGCTTCCTATAAACAATGACTCATTACCGCACT	919.501	959.177	976.433	independent
CCATATCTGGCTTCCTAAGGAGGAACCACAAACCGT	1036.54	1045.47	1077.1	independent
TCTCTACTTCCCATTATTTCTGTGGTTAATTTCACC	10408.7	11732	13544.3	independent
GAGAACTTCCGGTGCGCTCCCCGGGACTGCGGTCCC	728.936	2502.28	2776.66	cooperative
GCAGAGAGGAAGTGTGGGGGTGGAGGAGGCCGCAGA	828.004	979.714	1000.39	cooperative
TGGAGTGAAGCGGCTTCCTTGCGGTTGTGTGCGTGT	1895.91	2373.1	2625.96	independent
CCAGCCGGAAGCCCCGCCCCCTAGAGGCACCGCGGA	1003.53	1209.63	1268.61	cooperative
GCCTGAAGGACTTCCGGGAACCGCAAAGCACGGTGT	1499.15	3064.29	3432.32	cooperative
TTCTTCACTTCCTTCTCTCCGTGGTTTCGCCATTAG	2257.69	2804.86	3129.66	ambiguous
GCCACACTTCCGGCGGGGCTGCGACCGCAGAGGGGC	1140.01	3210.2	3602.54	cooperative
GGCCCCTGCTTCCGGGTGTGACGCGAACCGCGGGCA	686.746	1319.46	1396.76	cooperative
CAGCGGCCGTCGCGGGAAGTGCGGTCGCCGCGGCCA	871.077	950.405	966.199	independent
TCCTCCGTTTCCGTAGTTCCGAGTTGCGGTTTCTCC	11974	13164.3	15215.3	independent
CAACCCGGAAGCACTAACGGAGAAACCGCAACTCGG	3457.71	10980	12667	cooperative
GGGCAGCAGCAGACCGGAAACCACAGCCGACTAAGA	1161.71	2976.77	3330.22	cooperative
CTAGCCAGGAAGATAAAGAAGAAACCACCAAAGAGA	870.412	836.802	833.666	independent
CCATTCTTCCGGTGGAGATGGCTGCGGCCGTGGCGG	713.829	2038.26	2235.32	cooperative
ACTCCCTAGAGCAGGAAGCCTGTGGTTTGTAATTGG	1035.2	1393.62	1483.27	cooperative
CTCCACCGGATGCAGCAATGAAGGCCGCAGGAATGG	711.603	1090.47	1129.6	cooperative
TGCGCCGCTTCCGCTGCCCGAGGAAGAGCCGCAGTC	801.577	1727.71	1873.02	cooperative
CCGATGGCGGCGGAACTGTGGTCAGGGCTGCCCTGA	824.965	911.98	921.372	independent
GAGCGCAGGACGGAAGCTCGGTGCGGGTGCGGCCTC	701.546	908.557	917.378	cooperative
GGAGGAAGTGACACCCACCCACTGCCCCCGCAAGGT	796.834	947.653	962.989	cooperative
AGCCCGGCTTCCGGCGCGTGCCGCTGCGGCTGCAGG	678.014	1296.16	1369.56	cooperative
CGGGCCGGATCGCCTTCGCCGCCGCCCGCCCGCAAA	978.987	864.677	866.186	independent
CCTGCCTTCCGTCTTCCAGGCAGAACCACAGAGAGG	1176.32	1172.87	1225.73	independent
GAGTTCTCCGCTTCCTTGCGGCCGGCGGGATTAGCC	906.682	1001.38	1025.67	independent
GAAGTCACATCCTGTCTGTTGCGGCAGGGCACAGAG	755.609	1620.54	1748	cooperative
TCTAGTAAAAGAGGAAGTTCTTAACCACATTTCCAT	1017.44	1511.63	1620.94	cooperative
TATCACATCCTGCCGGACAAAAAGGCCAAACCACCT	919.24	1709.76	1852.08	cooperative
GCCCCAGCGTTTCCTCTTACCCACAATGCCCCGCCC	1511.4	2121.58	2332.52	cooperative
GGCATTCACTTCCGGTCTGGGGCCTGCGGCGGCGGC	793.033	2061.71	2262.68	cooperative
CTGCCGCGACAGACAGGATGTGGCTTCTGCTCTGTC	610.08	1801.66	1959.3	cooperative
CACTTCCTATCGCTACATAACAAATTACCACAGACT	2487.13	5529.91	6308.79	cooperative
GGGCCAGAGACGCCGGAAGTGACCGCGCGGTGCGCC	729.148	1159.4	1210.02	cooperative
CTCCTTCCTGATCGGGCAGGAACTAACCACAGGAGG	824.689	1089.01	1127.9	cooperative
GTGCTAAGTGAGGAAGTGCAGTTTACCGCACGGTGG	675.446	924.081	935.489	cooperative
CGATTCCGGAGACAGGCCCCACCGTGCGGTAAACTG	834.611	920.632	931.466	independent
GACCCGGCCCGCCCCTTCCGGCCGCAGCGCGGGGCA	952.391	1397.76	1488.1	cooperative
TCGCTTCCGGTGTCGGTTACAGACTGTGGTTGCCAT	905.497	2977.59	3331.18	cooperative
TGGTGCCAAACATCCGCTAGCCACAGAAAAACCGAC	826.175	1528.05	1640.09	cooperative
CGAAAGTGACCGGAAGTAACCGCCGGGCCAAGATGG	794.642	1431.99	1528.03	cooperative
AGGTTCCGGCGAAAGTGACCGAAAGTAACCGCCGGG	669.612	951.353	967.306	cooperative
CGGCGCGGCGGACGTTGCTGCGGTAGGACGTGCCCG	838.28	872.45	875.254	ambiguous
ACAGATCCAAGGAAGCATATCCCGCAAGCAACTGTT	796.729	871.913	874.628	independent
CAATGGATGGCCACATCCTCACCACAAACTGAGTCA	938.744	1292.22	1364.98	cooperative
AGTGGAGTAGGAACCGGAAAACCACAATAAGTCCCA	1468.31	3231.66	3627.58	cooperative
TGAAGCAGGCGGAAGTGCTGTGGTTTCTGGCGACTG	938.968	2543.91	2825.23	cooperative
AACAGTTGCATAGGAAGTGGTCAGCTCTCCTCCACC	828.462	978.165	998.585	cooperative
CAGAGCCAAACATGCGGAAGTGGTTACGTGTACTAG	795.46	1755.09	1904.97	cooperative
GCCAACAGGAAGCTGGAAGCCAACCGCACTGTGTGC	899.271	1551.68	1667.66	cooperative
GGCTTTCCGTTCAAGGATCTTTTTGCGGTCTTTGTC	1614.76	2923.67	3268.27	cooperative
CCAGCGGAAAGCCGGTCAGGGGGAACCGCGGCGGGG	893.329	771.602	757.602	independent
GCTGATAGAACAGGATGTGGTAAAGAAGCAGGCCAA	823.769	6885.8	7890.61	cooperative
CCTGTTGATAAAACAGGATGTGGTAAAGAAGCTGGC	829.772	8945.72	10293.8	cooperative
GCGCCCCGCTTCCGGGGCCGCCCTAAACCGCGGCCG	1520.78	3370.98	3790.11	cooperative
CCCGCTACACAAGGCGGATGTGGTACCCTCACTTGT	891.239	1437.48	1534.44	cooperative
GTCTTAGGTCGGAAGTCTGTGGTCCCTGTTCACATG	835.327	938.965	952.854	independent
AGTCCACACTACAGGAAACCACAGGCCTGAGCCCCA	2872.11	3073.49	3443.06	ambiguous
TGGCTTATCCTAACAGGAAGTGGTTTATCTGATCCT	767.411	2173.32	2392.88	cooperative
GCGGAGGCGGAAGTCGTGCTGCTGCTGACCACGGCT	741.444	1292.68	1365.51	cooperative
GACCGAGAGGAAGCAGCAAGGATCCTGCGGTTCCAG	821.423	872.317	875.1	independent
GTACTGAGTCACAGGAAACCACAAGGGAAGGGTCCC	1571.39	2756.57	3073.33	cooperative
ATCAGTCAACTTCCCCCACTCCCTCCCACAAAGAAA	1401.69	1238.23	1301.98	independent
AGCTCCCCTCCCCGGAAACTTGACCACCTAGCCCAG	875.244	818.694	812.542	ambiguous
Min	610.08	661.405	629.043
Max	58249.2	48372.5	56290.2
Median	851.427	1450.19	1549.26

## Sheet: B. RUNX1_only probes
The columns represent:
Sequence	36bp DNA sequences containing neighboring ETS1 and RUNX1 sites, at a distance of 4-24bp between the binding site centers
RUNX1-only	the measured RUNX1 binding level (at 2nM concentration) for each sequence, in the absence of ETS1
RUNX1+ETS1	the measured RUNX1 binding level (at 2nM concentration) for each sequence, in the presence of ETS1 (at 25nM)
All binding intensities are shown as medians over 4 replicates spots, randomly distributed across the microarray surface.
Sequence	RUNX1-only	RUNX1+ETS1
AGCGCAGCCGCAGACTCCGCTCAGATCCCCGGGTCG	757.915	711.632
CGACCCGGGGATCTGAGCGGAGTCTGCGGCTGCGCT	701.932	634.199
GCCGTGAATGCGGGCTCTCCTGCCGTAAGCTGCCCC	823.601	727.794
GGGGCAGCTTACGGCAGGAGAGCCCGCATTCACGGC	1229.12	938.501
CTGCGTTGCCTCTGAGTTTTGCATGTTGAGGTTGGA	811.136	793.023
TCCAACCTCAACATGCAAAACTCAGAGGCAACGCAG	890.657	874.159
AGCAAGATAACCGCTGATCAGGAGCAGCAAGAGGCT	758.267	666.74
AGCCTCTTGCTGCTCCTGATCAGCGGTTATCTTGCT	730.64	792.15
GGGGAACTCACCGCGCACTAAGAGCTGAACGTGAAC	699.105	684.626
GTTCACGTTCAGCTCTTAGTGCGCGGTGAGTTCCCC	699.698	652.513
CCTTCAGGCCGCAGCGCGGGGCACGCCGGGGAGCGC	736.816	663.746
GCGCTCCCCGGCGTGCCCCGCGCTGCGGCCTGAAGG	805.861	760.586
CCACTGCTTCGGCCTTCTCTGCTGGCTGCGGGGAGC	849.929	801.851
GCTCCCCGCAGCCAGCAGAGAAGGCCGAAGCAGTGG	825.475	727.844
GCCCCCAGCCCCGCAGCCTGGCTTTCTTCATGCTCG	932.581	818.602
CGAGCATGAAGAAAGCCAGGCTGCGGGGCTGGGGGC	726.669	692.298
GTGTTCAGACGGAGGCGTTATTCAGTGGTCAGAGCA	773.277	681.447
TGCTCTGACCACTGAATAACGCCTCCGTCTGAACAC	1263.7	993.354
AAGCCGGTGGTTTCTGGAGGTTCAGCACATGCTGGA	788.974	766.993
TCCAGCATGTGCTGAACCTCCAGAAACCACCGGCTT	802.46	762.384
ACGGTTCTGACTGTGGTGATTAGGAATCAGGGCCGC	796.126	709.619
GCGGCCCTGATTCCTAATCACCACAGTCAGAACCGT	799.346	855.001
ACTTAGACGCCGCAACCCCAGGTCCGCGCTTGCTGC	800.162	704.773
GCAGCAAGCGCGGACCTGGGGTTGCGGCGTCTAAGT	717.682	686.681
AATCCACCTGAAACACTTAGACGCCGCAACCCCAGT	1101.06	938.032
ACTGGGGTTGCGGCGTCTAAGTGTTTCAGGTGGATT	832.616	751.472
CGGTGCGGTGAGCTCGACACTCAATTCCCTGTGCAG	858.315	859.738
CTGCACAGGGAATTGAGTGTCGAGCTCACCGCACCG	728.741	736.989
GCTGCCAGGTGGCCACAGCGCACAGTAAACGAGACT	763.669	708.724
AGTCTCGTTTACTGTGCGCTGTGGCCACCTGGCAGC	787.663	670.823
CTCTGCGGCAGCAAGCCCCACCCCGAAAGTCGGCTG	1077.15	1012.47
CAGCCGACTTTCGGGGTGGGGCTTGCTGCCGCAGAG	759.726	740.158
GGGAGGGCCGAAGGCGGCTCTGCGGCAGCAAGCCCC	1221.09	1231.36
GGGGCTTGCTGCCGCAGAGCCGCCTTCGGCCCTCCC	742.942	760.378
AAACTGCGGCGCGAAAGTCTCTCGGGAATGACGCAA	711.779	708.51
TTGCGTCATTCCCGAGAGACTTTCGCGCCGCAGTTT	731.386	691.377
CCCGCCGCCACAAGGAGACGCCCGAGGACCTCCCTC	926.061	793.59
GAGGGAGGTCCTCGGGCGTCTCCTTGTGGCGGCGGG	682.542	728.468
CATTTTGTCGCCGCAGCCACCTTGCTGGAGAGCCCG	1053.1	1007.59
CGGGCTCTCCAGCAAGGTGGCTGCGGCGACAAAATG	743.893	759.034
CGGCCGCCCGGCCTCCTCTCCCGCCGCAGCCCTGGC	863.171	760.649
GCCAGGGCTGCGGCGGGAGAGGAGGCCGGGCGGCCG	759.583	665.478
ATGACTCCAGCAAGATCCTCCTGTGACCACTGCCCC	955.544	907.199
GGGGCAGTGGTCACAGGAGGATCTTGCTGGAGTCAT	697.381	716.636
CCCTCTGAGACACGATTTGCTTCCCACACAAGGCTA	1198.59	1187.1
TAGCCTTGTGTGGGAAGCAAATCGTGTCTCAGAGGG	806.219	722.675
GCAGAAACAGAAAGAGACAGGGCTGACCGCAGCAGG	1363.93	1170.73
CCTGCTGCGGTCAGCCCTGTCTCTTTCTGTTTCTGC	16118.9	15481.1
GCCCTGCGGGCCCCGTTCCCGCCATTCCTTCATGCC	1371.69	1256.42
GGCATGAAGGAATGGCGGGAACGGGGCCCGCAGGGC	678.576	689.606
ATTTCAGTTGAAACCACTGTTCTTCATGTTTCTCTG	944.14	945.932
CAGAGAAACATGAAGAACAGTGGTTTCAACTGAAAT	754.913	673.802
CCATTGGCGGGCGGTTTGAATGACGGAGGTGACGGC	772.04	786.115
GCCGTCACCTCCGTCATTCAAACCGCCCGCCAATGG	1292.49	996.233
CGACTGCGGCAGTCCGCGGAATTCTTGTATCCAGTC	724.627	748.952
GACTGGATACAAGAATTCCGCGGACTGCCGCAGTCG	683.979	724.237
CCTCTCCATCTTCAGCACCACTGAGGCCGCAGTCTC	1406.62	1235.76
GAGACTGCGGCCTCAGTGGTGCTGAAGATGGAGAGG	695.28	726.587
CGCCTGCGGGCTGGTCCCCATCCTTGCTCTTAGACC	1048.1	1017.37
GGTCTAAGAGCAAGGATGGGGACCAGCCCGCAGGCG	693.972	646.926
AAATTCTTGAGGTTACTTTGGAGGCGTATGGATGGG	835.17	804.29
CCCATCCATACGCCTCCAAAGTAACCTCAAGAATTT	1598.46	1326.04
GAGGCAGGCGCATGTCAGTGTGGTTAGAGCACAGTG	811.666	728.682
CACTGTGCTCTAACCACACTGACATGCGCCTGCCTC	1473.91	1085.58
AGGCTTACGGCCACGCCCCCTTCCCGCGGTTGCTAG	756.945	737.634
CTAGCAACCGCGGGAAGGGGGCGTGGCCGTAAGCCT	803.653	768.028
AACTGCGGTGGGCCCCGCCCAGTTCGAACGTCCCTG	930.921	1156.21
CAGGGACGTTCGAACTGGGCGGGGCCCACCGCAGTT	671.694	693.886
AGACGTGGTTACAAAGGTCCCAAGTTCAGGCAGTAA	753.902	721.398
TTACTGCCTGAACTTGGGACCTTTGTAACCACGTCT	905.565	831.785
CCTTTGTTGTGGTTTTTGCAGAAAGAGAAGGGTTAG	10268.3	9185.34
CTAACCCTTCTCTTTCTGCAAAAACCACAACAAAGG	2864.02	1885.07
GCCCCGCCCCCGGGCGCCCAGCCGCGGTCCCAGCGA	815.836	822.656
TCGCTGGGACCGCGGCTGGGCGCCCGGGGGCGGGGC	724.949	721.144
GCGTCCTTTGCGGTCTTTTGTCCACGTTCGGGTCAA	4166.7	5303.51
TTGACCCGAACGTGGACAAAAGACCGCAAAGGACGC	1082.01	1105.18
CCCACCGCGCCCAGCCCTGCCACTCTCGGGAATGGG	941.2	927.204
CCCATTCCCGAGAGTGGCAGGGCTGGGCGCGGTGGG	753.819	787.777
CTTATCCCACAAGGGCACCTGGCTGGAATAATGGAG	782.719	707.644
CTCCATTATTCCAGCCAGGTGCCCTTGTGGGATAAG	819.385	789.046
AGTAACCGCTAGCAATCTCATGAGCAGCAAGCACAA	813.004	900.568
TTGTGCTTGCTGCTCATGAGATTGCTAGCGGTTACT	625.058	701.962
AGCGCCACACCTCCGCTTTGCGGCAGTGTGCGCCCC	789.665	790.141
GGGGCGCACACTGCCGCAAAGCGGAGGTGTGGCGCT	721.012	664.457
CATTTCACGTTCCACTGACTTTCTGTGGGGCCCCAA	997.369	866.274
TTGGGGCCCCACAGAAAGTCAGTGGAACGTGAAATG	756.055	639.856
GCACATGAAAAGCTGCTTTCCGCGTGGTAAATTCAA	757.282	678.44
TTGAATTTACCACGCGGAAAGCAGCTTTTCATGTGC	697.837	852.929
ACGCCGCGCATACGCGCTTTACGGCGGCCGCAAAAT	801.354	817.437
ATTTTGCGGCCGCCGTAAAGCGCGTATGCGCGGCGT	864.534	817.522
CAGCGGTCATCATGGTGAAGGAGCAGTTCAGGGAGA	801.615	731.274
TCTCCCTGAACTGCTCCTTCACCATGATGACCGCTG	968.913	1069.67
CTGTCATCTTTCTGACAGCACGCCCACAAAGGACCA	804.205	808.52
TGGTCCTTTGTGGGCGTGCTGTCAGAAAGATGACAG	737.017	752.284
TGGCGGGAGAACGTCCCCCTGTGCGGTCGCGACGTG	712.62	795.528
CACGTCGCGACCGCACAGGGGGACGTTCTCCCGCCA	1078	1021.42
ATCTTAAGTGATTCCTGACACCACAAATCCCCAAAC	893.413	866.5
GTTTGGGGATTTGTGGTGTCAGGAATCACTTAAGAT	934.664	873.428
ACCCCCACCCCCGCATTCTTGTGCGAGGAGGTCATG	757.22	716.594
CATGACCTCCTCGCACAAGAATGCGGGGGTGGGGGT	1052.78	856.576
AAATGTGTGTGGTTTCAGAACGTCCTCCCCACCTCC	1300.29	1279.12
GGAGGTGGGGAGGACGTTCTGAAACCACACACATTT	867.267	811.87
CCCCAGGTTGCTTCAGTTCTGGGAACCGCGTCCTCG	754.545	747.51
CGAGGACGCGGTTCCCAGAACTGAAGCAACCTGGGG	774.954	743.821
ACGGTCAATGGCCGCAAACCGGGAGCAAGGCGGGAG	780.194	849.117
CTCCCGCCTTGCTCCCGGTTTGCGGCCATTGACCGT	929.383	961.53
AAGACAGTCGCGGTGGGCGGGGACAGGCAGTAAGAC	778.316	785.035
GTCTTACTGCCTGTCCCCGCCCACCGCGACTGTCTT	1472.43	1164.53
ATGGTCCAGCAAGATAAGGGCTGAAAACCACCCACT	773.487	751.007
AGTGGGTGGTTTTCAGCCCTTATCTTGCTGGACCAT	788.08	772.259
CAGCCCAGTGGGAACTGGGAGGGGCGGTCAGCAAGA	792.39	730.15
TCTTGCTGACCGCCCCTCCCAGTTCCCACTGGGCTG	1005.41	906.356
CCTTGCTTTCAGGGGACTGCCTGGGACAACCACGCA	714.346	729.154
TGCGTGGTTGTCCCAGGCAGTCCCCTGAAAGCAAGG	696.852	748.96
AGGCCTGCGGCGGCAGAAGGAAAGACAAGGAACTAC	740.27	694.876
GTAGTTCCTTGTCTTTCCTTCTGCCGCCGCAGGCCT	1715.36	1521.39
CACGGGGCGGTCAACCCCAGGAGGACATATCGCTTC	829.484	754.875
GAAGCGATATGTCCTCCTGGGGTTGACCGCCCCGTG	795.904	779.465
AGGACCGGCTCCGTAACGCGCTGCGGGGAGCGTTGG	674.103	661.154
CCAACGCTCCCCGCAGCGCGTTACGGAGCCGGTCCT	888.663	785.641
ACAACCCGAAAGTTGGCGCAGCGCGGTTGCCAATGG	741.372	668.833
CCATTGGCAACCGCGCTGCGCCAACTTTCGGGTTGT	896.135	814.377
GGCCCTGGGCCGCAGCGGTAGCGACAGAAAGCGCCA	725.642	772.796
TGGCGCTTTCTGTCGCTACCGCTGCGGCCCAGGGCC	781.982	686.38
TGCTGGCTGCGGCCCTTGCCGTTGCTTTCAGGCGCA	704.031	646.196
TGCGCCTGAAAGCAACGGCAAGGGCCGCAGCCAGCA	700.744	583.375
TCTGGGCTGTGGTTACAAGCAGCAAGTGGCCATGGC	1544.9	2179.52
GCCATGGCCACTTGCTGCTTGTAACCACAGCCCAGA	821.41	854.646
ATCACTCACCACAAAAGTCCCTTCACACTGCCTCCC	3706.06	2884.12
GGGAGGCAGTGTGAAGGGACTTTTGTGGTGAGTGAT	798.047	774.511
ACGGTGCGATTCCCCAACTACACCGCACGTCACGGA	949.905	913.699
TCCGTGACGTGCGGTGTAGTTGGGGAATCGCACCGT	865.042	792.525
CCAGAGCAGCATGTTCTGCTGTGGCTAGATAAGCCC	664.769	581.541
GGGCTTATCTAGCCACAGCAGAACATGCTGCTCTGG	755.55	742.206
ACCCGACCCACAAGCGACCCTGCATGAAGGGCTGGG	862.873	802.877
CCCAGCCCTTCATGCAGGGTCGCTTGTGGGTCGGGT	760.815	734.96
AGGGAGGTAGTGCGGTAGAATTTTCAGCTATGGGTC	848.096	753.251
GACCCATAGCTGAAAATTCTACCGCACTACCTCCCT	1402.64	1100.93
CCCCTCAATTCCCTCAACCCTTCCCACAAACTGGGA	1728.86	1433.93
TCCCAGTTTGTGGGAAGGGTTGAGGGAATTGAGGGG	866.076	881.158
ACTGCCATACGCCTCAAACGCCAGCCGCAGGCTCTC	888.036	802.001
GAGAGCCTGCGGCTGGCGTTTGAGGCGTATGGCAGT	688.566	627.265
GTCGTGGTGGTCGCGAGGGAGCCTGAAAGATGGTGG	872.976	685.932
CCACCATCTTTCAGGCTCCCTCGCGACCACCACGAC	1282.07	1018.05
CCAAGGCTATGCTTTTTTTTGGCAAGCCACATCCAA	739.631	722.296
TTGGATGTGGCTTGCCAAAAAAAAGCATAGCCTTGG	661.301	777.188
CCAGGCGTTGCCGGGTTCCCGCGGTCCCGTCCCCCA	780.684	747.919
TGGGGGACGGGACCGCGGGAACCCGGCAACGCCTGG	740.079	700.497
ATCTTACCCCGGGAATGACAACAGTGCCGCAAACTG	758.633	793.774
CAGTTTGCGGCACTGTTGTCATTCCCGGGGTAAGAT	774.577	792.147
AGGCTTGTGGCTAGACCAGGGTCTTGCTGCTGAAGA	707.599	747.064
TCTTCAGCAGCAAGACCCTGGTCTAGCCACAAGCCT	717.729	673.727
CCTGGTCCGGGAGCGCTGTCCCCGCCTCCCGCATAG	911.772	886.642
CTATGCGGGAGGCGGGGACAGCGCTCCCGGACCAGG	775.073	652.628
AACAACTGACTGGACAGAACACAGCCACAAAACACG	1027.54	864.017
CGTGTTTTGTGGCTGTGTTCTGTCCAGTCAGTTGTT	987.117	832.923
GTAAAAGAGGACGTAACACCTCCTTGCGGTTGAGAC	1433.9	1233.5
GTCTCAACCGCAAGGAGGTGTTACGTCCTCTTTTAC	12839.6	17761.2
CACTACCACAAATTATGCAGTGGAATCTCCTACATT	966.847	955.691
AATGTAGGAGATTCCACTGCATAATTTGTGGTAGTG	748.179	737.632
CAACTGAACGGACAGAACACAGCCACAAAACACGAG	906.452	815.279
CTCGTGTTTTGTGGCTGTGTTCTGTCCGTTCAGTTG	901.789	731.118
GCTTGACCTCAACACCTGCTACACTGCCTGAAGACA	1128.51	958.217
TGTCTTCAGGCAGTGTAGCAGGTGTTGAGGTCAAGC	714.423	694.01
AAAAGGCACCAGGCAATGACAGCACCGCAGCACGCC	857.353	708.521
GGCGTGCTGCGGTGCTGTCATTGCCTGGTGCCTTTT	808.073	730.348
GCCCCGAAAGTGGCCCGGCTGTTGGCCGCAGCGGGA	733.551	671.854
TCCCGCTGCGGCCAACAGCCGGGCCACTTTCGGGGC	821.533	749.026
CTGTGTCCGCGGTGCAAGGGGTCCCGGCGAGGCCAA	678.689	705.256
TTGGCCTCGCCGGGACCCCTTGCACCGCGGACACAG	775.728	768.602
TCCTGTGGCTTAGCTGGGAGAACACGATGACAGCAA	902.99	804.447
TTGCTGTCATCGTGTTCTCCCAGCTAAGCCACAGGA	803.168	820.306
TTCAAATACCACAGCCCAATATTGGTATTGCCGAGC	1165.92	1125.64
GCTCGGCAATACCAATATTGGGCTGTGGTATTTGAA	863.276	699.621
GACTCGCTCTGCGGCCCCACGCAGGGAGCCTCCTTG	904.96	840.461
CAAGGAGGCTCCCTGCGTGGGGCCGCAGAGCGAGTC	666.396	640.433
GCAGCGCGGGTTCAGCTCCAACCTTGCTGGAGACCC	839.908	734.978
GGGTCTCCAGCAAGGTTGGAGCTGAACCCGCGCTGC	624.457	674.409
GCTCAACTCACCCACAGAACATGAGGACGTTATACA	1152.68	1222.65
TGTATAACGTCCTCATGTTCTGTGGGTGAGTTGAGC	753.387	745.878
GCCAGGAGGACTTTCGGGTGGGTGTGGTATCTGCGA	717.273	763.11
TCGCAGATACCACACCCACCCGAAAGTCCTCCTGGC	1052.61	790.9
GCTCTGCATCTTGTGGGCTAAGGAATCAGGTCCCAC	827.889	702.507
GTGGGACCTGATTCCTTAGCCCACAAGATGCAGAGC	845.431	737.471
CCTCTTATACCACACTGTGGGAATCAGCAAGGGTGC	947.743	959.308
GCACCCTTGCTGATTCCCACAGTGTGGTATAAGAGG	780.17	774.198
CTGGAGCCGTCAGGGTCTGGCCCCTGCGGCCGCGCA	736.72	716.251
TGCGCGGCCGCAGGGGCCAGACCCTGACGGCTCCAG	734.282	710.846
TGGCATAAATATGTGGTCACTTATCATGCCTTCTCA	835.229	897.513
TGAGAAGGCATGATAAGTGACCACATATTTATGCCA	801.54	716.722
GCTGGGGGGCTCCCGCAGAGGCAGGGAACTGGCGGG	729.573	788.803
CCCGCCAGTTCCCTGCCTCTGCGGGAGCCCCCCAGC	881.194	882.207
CTCTCTGGGCCGAAGGAACGCGGTCACCCTGAGAAA	714.861	731.615
TTTCTCAGGGTGACCGCGTTCCTTCGGCCCAGAGAG	897.32	771.907
GAGGCTGTGGTCACATGGGGGGGGAGACAATAGCCC	868.144	803.022
GGGCTATTGTCTCCCCCCCCATGTGACCACAGCCTC	1025.02	908.901
CCACCCTCCGTACGGCCGCGACCGCGAGGAGGAAGA	850.93	832.32
TCTTCCTCCTCGCGGTCGCGGCCGTACGGAGGGTGG	803.175	1166.28
ACCTGCACCTCCTCCTCCCTAGACCGCACCCTTCTC	2652.59	1375.47
GAGAAGGGTGCGGTCTAGGGAGGAGGAGGTGCAGGT	1176.95	1105.64
AGCGCGAGGCCGCAGCGGGGAGTGACCGGGAGTGGC	675.483	727.801
GCCACTCCCGGTCACTCCCCGCTGCGGCCTCGCGCT	1184.06	1108.32
CCTTGCCTGCGGGCTTTCTGGTCTCCGAATGGAGGC	714.219	772.287
GCCTCCATTCGGAGACCAGAAAGCCCGCAGGCAAGG	807.317	788.13
TGGCTGCGGCTGCCGGGGCAGCGCCTCCTCTAGCAA	663.162	628.555
TTGCTAGAGGAGGCGCTGCCCCGGCAGCCGCAGCCA	776.651	693.137
GGCTCAAAACCACAGAGAAGCCTCCTATAGTGGGAT	5718.41	3449.19
ATCCCACTATAGGAGGCTTCTCTGTGGTTTTGAGCC	1038.34	1182.39
ACAATAGGAGGCTTCTCTGTGATTTTGAGCCACAAA	829.779	686.296
TTTGTGGCTCAAAATCACAGAGAAGCCTCCTATTGT	761.422	729.084
AACAAGGCTGTGGGTGAACCCCAGCTTGCTGCAAAG	699.907	696.999
CTTTGCAGCAAGCTGGGGTTCACCCACAGCCTTGTT	788.83	725.183
CACTGCCTGCCCTCTTCCACTTTCAAAACCACATCA	2410.17	1643.61
TGATGTGGTTTTGAAAGTGGAAGAGGGCAGGCAGTG	1989.8	1683.6
GCACGTGTTGCCTGGGGCTGCACCACAGCACCACAC	805.019	776.116
GTGTGGTGCTGTGGTGCAGCCCCAGGCAACACGTGC	781.622	686.91
AGGGTTTGTGGGTTATCAGGCTTTGCTGCCATAAAC	1089.27	1092.9
GTTTATGGCAGCAAAGCCTGATAACCCACAAACCCT	852.11	791.642
ACCTCTCTCACCTCCTACCAGAGAACCACAGCCAAG	1482.19	1239.22
CTTGGCTGTGGTTCTCTGGTAGGAGGTGAGAGAGGT	967.998	812.089
TGAGAGGCAGTGGTTTCTCTGGCCAGGCAATTGAGG	714.786	721.69
CCTCAATTGCCTGGCCAGAGAAACCACTGCCTCTCA	1075.09	886.195
CCCAGATCCCGTGAGTCACCAGGTCCCACAAACCCT	921.132	814.826
AGGGTTTGTGGGACCTGGTGACTCACGGGATCTGGG	703.409	606.568
CGAAGCCAGCAAATAAGGATAAACCACAGAAAGAAA	1141.38	1167.77
TTTCTTTCTGTGGTTTATCCTTATTTGCTGGCTTCG	12463.1	5246.24
CTTTCTTGTGGGCGATGATACGTCCTACATTCCCCC	987.124	885.953
GGGGGAATGTAGGACGTATCATCGCCCACAAGAAAG	808.922	732.965
CAGCAAGCAACCACAAAACCAGAGCGCAAGGAGGGA	2246.78	1959.46
TCCCTCCTTGCGCTCTGGTTTTGTGGTTGCTTGCTG	1122.45	987.293
GGCAACCCAAGGACGTATCTCTGAAACCACACAACA	1058.11	1004.19
TGTTGTGTGGTTTCAGAGATACGTCCTTGGGTTGCC	1752.73	1739.03
CAGGCCGCAGGGGAGAGGCACGTCCATGAAGATCTA	734.797	656.524
TAGATCTTCATGGACGTGCCTCTCCCCTGCGGCCTG	747.96	762.898
GAGAGGAGACCTGACCACGACAGGAATTGACTTACA	676.322	767.521
TGTAAGTCAATTCCTGTCGTGGTCAGGTCTCCTCTC	827.133	851.724
CACTGGCAAGGTGGTTTGAGAACTCCCTCTTTCATC	1037.41	956.962
GATGAAAGAGGGAGTTCTCAAACCACCTTGCCAGTG	767.374	698.944
GTGCATCCACCACATGGTTCATTCTCAGGCTATGGT	827.973	755.685
ACCATAGCCTGAGAATGAACCATGTGGTGGATGCAC	790.521	697.801
AAACCAGAGGCAGTGGATTCCAACCACAAACCTCAC	1035.66	921.183
GTGAGGTTTGTGGTTGGAATCCACTGCCTCTGGTTT	1583.52	2662.66
ACTTACAAAGGAGGTGACAGAACCACAGAAAAGACC	791.716	866.036
GGTCTTTTCTGTGGTTCTGTCACCTCCTTTGTAAGT	2296.8	1632.34
ACAGAGAAGATTCCTATTGTGGGATTCACCACCACC	786.178	755.07
GGTGGTGGTGAATCCCACAATAGGAATCTTCTCTGT	1349.61	1367.77
AATATAGGAGGTGTCAGCTAGGGAACTCAACCACAA	827.959	877.045
TTGTGGTTGAGTTCCCTAGCTGACACCTCCTATATT	970.909	888.219
AGCTGTGGCTTCAGTGTTTCTGATCTCCTCTTGTTG	873.839	747.316
CAACAAGAGGAGATCAGAAACACTGAAGCCACAGCT	733.435	771.032
CCACCACCCACAGCAGCTGCAAACGTCCTCCAGACC	1075.91	901.861
GGTCTGGAGGACGTTTGCAGCTGCTGTGGGTGGTGG	787.315	677.288
CAGCTGCTGTGGGTGGTGGTGGGCAGGGAGCCCTCC	786.552	825.954
GGAGGGCTCCCTGCCCACCACCACCCACAGCAGCTG	933.817	785.045
TCCGAAAGTGGCACTGATGGGCGCCTGCGGCGGGGG	720.22	675.582
CCCCCGCCGCAGGCGCCCATCAGTGCCACTTTCGGA	1072.71	951.323
AATGCCGAATATTGGTTCTGGTAAGCCACAAAAAAG	870.718	822.567
CTTTTTTGTGGCTTACCAGAACCAATATTCGGCATT	1447.37	1194.4
GCACAGCGGTCTATTTCACCTCAGCAAGATTCCCCC	874.316	792.857
GGGGGAATCTTGCTGAGGTGAAATAGACCGCTGTGC	768.546	747.074
GAAGCTCTTGTGGTTCCTGGCGGCATCGTGTCCCTC	898.482	1032.45
GAGGGACACGATGCCGCCAGGAACCACAAGAGCTTC	723.051	796.757
CAGCTGAAGAAAGACCTGCCACCTCCACCACAAAGA	1018	999.142
TCTTTGTGGTGGAGGTGGCAGGTCTTTCTTCAGCTG	1082.59	930.266
GAAACCACACCAGCAAGCTTAAGTACATGAAGAATA	946.103	779.713
TATTCTTCATGTACTTAAGCTTGCTGGTGTGGTTTC	877.764	701.776
AGAAAAGGAGATGGTGGGCTGCACACCACAGCTCAC	730.469	676.294
GTGAGCTGTGGTGTGCAGCCCACCATCTCCTTTTCT	810.325	771.72
CACTGCCTGTCAAAGCCAGTTCCTTAACCGCTTAGG	854.467	765.922
CCTAAGCGGTTAAGGAACTGGCTTTGACAGGCAGTG	865.148	871.068
CAGGTTGTTGAGGAGGTGGAGAAACCGCAACCTCGT	3393.08	3615.52
ACGAGGTTGCGGTTTCTCCACCTCCTCAACAACCTG	32662.3	45513.4
CATGATGGAAACCACCACCAGCACTTTCGGCCCTGG	874.039	781.902
CCAGGGCCGAAAGTGCTGGTGGTGGTTTCCATCATG	799.977	751.224
ACCCCAAGCCCACAAACCCACCTGAAGGAACCAACT	1199.13	1061.36
AGTTGGTTCCTTCAGGTGGGTTTGTGGGCTTGGGGT	780.254	725.597
GCAACTGAACAGTAAACTAAAAAACCACAACACTTA	1785.42	1872.56
TAAGTGTTGTGGTTTTTTAGTTTACTGTTCAGTTGC	20276.7	8157.99
ACCCAGCTGTGGTTTGATCTCACACTGCCTTCACAC	1326.32	1420.9
GTGTGAAGGCAGTGTGAGATCAAACCACAGCTGGGT	815.262	751.247
GGTGGGAGTGACCACAACACTTCGTGCCCTCTTCCA	2201.98	2114.66
TGGAAGAGGGCACGAAGTGTTGTGGTCACTCCCACC	748.05	740.271
AACCAAGCAACCACTCGAAACTCCCGAGTACACCCT	953.509	902.641
AGGGTGTACTCGGGAGTTTCGAGTGGTTGCTTGGTT	727.929	705.116
GGTGAGCAGCCGATAGCCTGGAGCAGCACCCACACC	714.909	694.719
GGTGTGGGTGCTGCTCCAGGCTATCGGCTGCTCACC	659.257	634.344
CAGCAATACCACAAGCTGTTTAAGGACGTTCCCTTG	1564.62	1776.51
CAAGGGAACGTCCTTAAACAGCTTGTGGTATTGCTG	841.697	755.057
TCCCCAGGAATACCACACACCACTTGCCCTACAACA	1648.37	1310.52
TGTTGTAGGGCAAGTGGTGTGTGGTATTCCTGGGGA	749.052	789.119
ACTGTGGTCAGACCAAAGGAAGAAGTTCCCAACCTC	942.518	1006.24
GAGGTTGGGAACTTCTTCCTTTGGTCTGACCACAGT	793.437	807.781
GACCCGGCCACACCACAAGAAAAGGACGTTCCCGTA	1150.5	991.33
TACGGGAACGTCCTTTTCTTGTGGTGTGGCCGGGTC	787.938	820.094
TGTGTAATCCCCACCACAACCTAGGAGGTGGGAAAA	730.799	810.138
TTTTCCCACCTCCTAGGTTGTGGTGGGGATTACACA	796.739	765.267
CACTGATAACCACCTCTCTACACTGCTCGTCTTGAT	1502.67	1232.86
GAGCAGTGTAGAGAGGTGGTTATCAGTGGTCTTGAT	774.495	721.624
CGTGTTCCGTAACCACCACCCCTCTTCATGTTTCTC	2406.64	1867.66
GAGAAACATGAAGAGGGGTGGTGGTTACGGAACACG	714.33	655.917
ACACCGCTCATGAAGACAAAGCCACACCTCACACCG	972.014	939.829
CGGTGTGAGGTGTGGCTTTGTCTTCATGAGCGGTGT	772.889	773.383
TGTTGGACCACAGGCAATTGCCTGTTCAGAAAGAGA	777.998	707.015
TCTCTTTCTGAACAGGCAATTGCCTGTGGTCCAACA	971.158	936.388
AGGAGCCCACAGCCCTGGGAGTGTTTACTGTTTGCC	825.678	679.814
GGCAAACAGTAAACACTCCCAGGGCTGTGGGCTCCT	749.349	661.876
CCCAGGGCTGTGGGCTCCTGAGCCAGGCAATGGGTC	676.448	690.662
GACCCATTGCCTGGCTCAGGAGCCCACAGCCCTGGG	818.338	776.322
ACCAGCAACGGAGATCAGATCTCTTGTGGTTATTAT	874.576	799.768
ATAATAACCACAAGAGATCTGATCTCCGTTGCTGGT	3472.57	3654.93
AGTGCGGTTTCTGGTGAGGGCCCTCTTGCTGGCTTG	2913.87	6887.06
CAAGCCAGCAAGAGGGCCCTCACCAGAAACCGCACT	1036.56	965.39
GCGGAGCACCTCCCACAGAGGGAACGAATTGCCAGC	719.551	672.193
GCTGGCAATTCGTTCCCTCTGTGGGAGGTGCTCCGC	769.763	770.765
TAAGGGAGCTGAGGGGAGGGTGTTATGACCACATCA	680.53	624.359
TGATGTGGTCATAACACCCTCCCCTCAGCTCCCTTA	1117.21	876.246
TCTCCTTTCAGGGAGCTGCACCCAAACCACCCTCAG	860.708	893.008
CTGAGGGTGGTTTGGGTGCAGCTCCCTGAAAGGAGA	760.914	706.13
GCACGGCTGAATTTCAAATGGGGTTTTGTGGTTTCT	1336.14	1326.78
AGAAACCACAAAACCCCATTTGAAATTCAGCCGTGC	15166.3	10669.5
AGGCTTTGCTGCCACAAACTTTCGTGCCACGAACCT	779.027	710.112
AGGTTCGTGGCACGAAAGTTTGTGGCAGCAAAGCCT	863.797	836.634
ATTTAGGAGGGAGTTTCCAGTACCACAACCTCACAG	850.283	786.844
CTGTGAGGTTGTGGTACTGGAAACTCCCTCCTAAAT	963.96	744.428
ACAATGAGTGGTTTTCTGAAGTGTCGGACCATCTGT	844.806	674.992
ACAGATGGTCCGACACTTCAGAAAACCACTCATTGT	845.037	781.128
AAAGAACTGCCTGAGGTGCTTGAGGTTAGGCTATGG	699.86	700.003
CCATAGCCTAACCTCAAGCACCTCAGGCAGTTCTTT	1160.71	980.848
ACTGTGGTTTATGAAAGAGCTTTTAGGAGACATTTA	1339.79	1276.3
TAAATGTCTCCTAAAAGCTCTTTCATAAACCACAGT	883.861	832.736
AGCACCACATTCTACACCTCCAGCTCATGCTGCGTC	990.176	860.702
GACGCAGCATGAGCTGGAGGTGTAGAATGTGGTGCT	788.926	709.802
AGAAAGCAGCAAAGTGACGTCATTTTGTGGCTTCAG	719.009	730.714
CTGAAGCCACAAAATGACGTCACTTTGCTGCTTTCT	782.282	801.824
CATCAAGTATCTCCTCACGCAAGCAACCGCATCCAT	1231.37	1117.49
ATGGATGCGGTTGCTTGCGTGAGGAGATACTTGATG	1405.4	1231.75
GTGTGGTAGGGCTAAGTTTCTCCCCAGAAAACCCCA	828.354	852.042
TGGGGTTTTCTGGGGAGAAACTTAGCCCTACCACAC	665.882	757.147
GGCAAGCTGGTGGTTAAGATTCTCAGGCAGCAAGAC	835.083	835.258
GTCTTGCTGCCTGAGAATCTTAACCACCAGCTTGCC	1147.58	934.172
GAAGCCCCGCAATTATTGGGGGGCTTGCTCCCGCGC	733.182	647.439
GCGCGGGAGCAAGCCCCCCAATAATTGCGGGGCTTC	771.941	695.577
AAGAACCCACATCAAAGGCTCCCAGCAAGCGCGAGC	760.519	764.914
GCTCGCGCTTGCTGGGAGCCTTTGATGTGGGTTCTT	720.233	698.296
ACCCAGGGGACTTGCTGGCTCAGTGCCACAACCCAG	825.981	784.228
CTGGGTTGTGGCACTGAGCCAGCAAGTCCCCTGGGT	697.115	691.586
ATAAAGGACGTACAGTATTTAGAGAACAGTGGTTAA	760.608	739.999
TTAACCACTGTTCTCTAAATACTGTACGTCCTTTAT	1098.82	1025.93
ATCTCCAGATCCTCCCCATCGACCGCATGGTTTACC	1079.28	952.22
GGTAAACCATGCGGTCGATGGGGAGGATCTGGAGAT	1271.89	1235.44
CAATGTGGTTAAAACCAGTTAGTTCCCTCGGAGGTT	2055.69	1599.94
AACCTCCGAGGGAACTAACTGGTTTTAACCACATTG	749.451	782.622
AAAGGGCCTGTGGTAACAAAGCAATATCTTGTTGAA	882.756	824.034
TTCAACAAGATATTGCTTTGTTACCACAGGCCCTTT	903.372	855.886
ACTCAAAAACCACCTCCCCCTCAGGGAGCAAGGAGG	819.489	822.251
CCTCCTTGCTCCCTGAGGGGGAGGTGGTTTTTGAGT	856.081	934.735
AAATTGAGGTTTCTGTTAGTGAAGAGGAGGAGGTCA	981.111	950.857
TGACCTCCTCCTCTTCACTAACAGAAACCTCAATTT	1371.18	1086.57
CTGTGCTTGTGGGCGAAGCCAGCAAATAAGGATAAA	766.315	676.465
TTTATCCTTATTTGCTGGCTTCGCCCACAAGCACAG	1010.09	1043.12
GGTGGCCGCAAATAGATATGCATACGGGCGTTACAC	799.962	763.877
GTGTAACGCCCGTATGCATATCTATTTGCGGCCACC	768.298	703.95
GGCCAAGGAGGCGGCCCCCTAAAACCGCTCCAGGGA	795.687	661.661
TCCCTGGAGCGGTTTTAGGGGGCCGCCTCCTTGGCC	759.672	744.97
GATGTGGTCTCGGCTGGAGCCTGCACGAAACCTCGT	791.297	777.49
ACGAGGTTTCGTGCAGGCTCCAGCCGAGACCACATC	743.725	607.502
TTGCAAGAAACCGCTGGCCATGGCACGTCCCAGTGT	766.21	693.862
ACACTGGGACGTGCCATGGCCAGCGGTTTCTTGCAA	758.82	724.481
ACAGCGCCTCTGCCTGCTCTACCACATCTGATGTCC	907.153	855.468
GGACATCAGATGTGGTAGAGCAGGCAGAGGCGCTGT	614.616	737.022
ACCTGTAGGTGGAAGTCTGTGGCTTTATTTACACAG	824.839	814.507
CTGTGTAAATAAAGCCACAGACTTCCACCTACAGGT	1013.69	874.681
AGCCACGGACTTTCGCCTACAGGTCGCCGCAGGTCC	714.824	707.221
GGACCTGCGGCGACCTGTAGGCGAAAGTCCGTGGCT	700.915	696.227
GAATGGAACTGGGGGCTGGGCCGTGTGGGTTTGTGA	839.482	741.846
TCACAAACCCACACGGCCCAGCCCCCAGTTCCATTC	1393.79	1031.22
CCGCCCCCGTACGGTCACAGCACCCAAACCGCAGGC	3118.69	3741.43
GCCTGCGGTTTGGGTGCTGTGACCGTACGGGGGCGG	10473.7	11507.9
CCGGAGGCCGCAGGCCGCTCAGGCTTGCGCTCCCAC	733.125	751.353
GTGGGAGCGCAAGCCTGAGCGGCCTGCGGCCTCCGG	701.763	666.201
GCACGCGCCGCAGGCCGACCCCTGGAACCCTCCGGG	798.222	749.525
CCCGGAGGGTTCCAGGGGTCGGCCTGCGGCGCGTGC	1268.98	1334.74
GCCGCCGCAGTCGCGGCCGGTCCCCTGGAACCGTCT	870.071	995.352
AGACGGTTCCAGGGGACCGGCCGCGACTGCGGCGGC	669.887	621.13
GAGCAGGGCTGCGGGGTCTTTACCGTCGGGCTCCGC	698.548	745.637
GCGGAGCCCGACGGTAAAGACCCCGCAGCCCTGCTC	779.34	704.232
CGTGAGCCACCGCGCCCGGCCTCGCCCTTGCTGAAG	965.329	788.694
CTTCAGCAAGGGCGAGGCCGGGCGCGGTGGCTCACG	702.553	616.087
AAAGTAGGTCCAGTCCGCGGGTGCGGTCGGGCATGC	767.767	743.69
GCATGCCCGACCGCACCCGCGGACTGGACCTACTTT	1368.75	1473.15
CCGGGACCGCGTACTCGTCCTTCTTTGCCGTTAGTC	902.252	910.728
GACTAACGGCAAAGAAGGACGAGTACGCGGTCCCGG	679.07	648.943
CGGGACCTGATTCCTTGGGAACCACAAGATAAGACC	799.864	821.394
GGTCTTATCTTGTGGTTCCCAAGGAATCAGGTCCCG	1354.95	1196.57
CCGAGTGGCGGTTGTTTCAAGATGGCGGAGGTGGCA	785.096	699.856
TGCCACCTCCGCCATCTTGAAACAACCGCCACTCGG	1101.9	1082.24
GATATGGCAGGCAGTAGGGCCTGGAAACCGCACGGC	925.597	806.362
GCCGTGCGGTTTCCAGGCCCTACTGCCTGCCATATC	2383.61	4654.17
TGCGCGGCCGCGGTCCGCCCTCTCTTCTGGAGGGCG	761.65	705.034
CGCCCTCCAGAAGAGAGGGCGGACCGCGGCCGCGCA	777.705	746.528
AGCGGCTGAACCACGCGCGGGAGCTGGTGCGGTCGG	806.36	709.515
CCGACCGCACCAGCTCCCGCGCGTGGTTCAGCCGCT	1082.38	936.835
GAAGCTCTTGTGGTTCCTGGCGGCATCGTGTCCCTC	1082.41	1141.25
GAGGGACACGATGCCGCCAGGAACCACAAGAGCTTC	777.253	755.979
GAGAGGAGCGCGGTCACTGCTTCGTTCCACCCTCGC	835.5	818.391
GCGAGGGTGGAACGAAGCAGTGACCGCGCTCCTCTC	809.143	784.759
CCTTAGCACAGACCACCATCTACGGGAATTCCTAAG	911.72	827.764
CTTAGGAATTCCCGTAGATGGTGGTCTGTGCTAAGG	743.082	748.774
CCCCCTGCGGCCAGGAGCAGTCCGAAAGTCGCAGCC	866.076	790.66
GGCTGCGACTTTCGGACTGCTCCTGGCCGCAGGGGG	863.819	665.125
AAACATCATAGGAGGTGGATTTTGTGGTGAGAGACA	849.366	791.979
TGTCTCTCACCACAAAATCCACCTCCTATGATGTTT	2346.35	1951.54
AACCCCAAAACGGAGACACCGGAGCCACAAGCTGAG	812.774	871.72
CTCAGCTTGTGGCTCCGGTGTCTCCGTTTTGGGGTT	877.564	844.181
TTGGTTTCAGTGGGTTTTGGCCAGCTCCCTTACCAG	729.969	684.615
CTGGTAAGGGAGCTGGCCAAAACCCACTGAAACCAA	776.988	747.505
ACGGTTCTGACTGTGGTGATTAGGAATCAGGGCCGC	775.155	759.326
GCGGCCCTGATTCCTAATCACCACAGTCAGAACCGT	814.767	723.432
CCTTTGTTGTGGTTTTTGCAGAAAGAGAAGGGTTAG	11025.8	7715.16
CTAACCCTTCTCTTTCTGCAAAAACCACAACAAAGG	3003.46	2162.33
AGTAACCGCTAGCAATCTCATGAGCAGCAAGCACAA	826.878	817.936
TTGTGCTTGCTGCTCATGAGATTGCTAGCGGTTACT	692.982	620.174
GTGGCGGGGCGGAGGTTCACATGTGTGGTATGTAGA	860.489	769.184
TCTACATACCACACATGTGAACCTCCGCCCCGCCAC	1102.46	1170.5
GTCCTCTGCGGTGGCGCCAGCCTCCTTTCAATTCCA	2548.72	2327.61
TGGAATTGAAAGGAGGCTGGCGCCACCGCAGAGGAC	765.111	700.417
AGGACCGGCTCCGTAACGCGCTGCGGGGAGCGTTGG	671.796	676.303
CCAACGCTCCCCGCAGCGCGTTACGGAGCCGGTCCT	867.887	784.591
CACTACCACAAATTATGCAGTGGAATCTCCTACATT	1113	861.623
AATGTAGGAGATTCCACTGCATAATTTGTGGTAGTG	757.659	671.115
CTCGTGTTTTGTGGCTGTGTTCTGTCCGTTCAGTTG	890.671	884.212
CAACTGAACGGACAGAACACAGCCACAAAACACGAG	884.379	845.855
AACAACTGACTGGACAGAACACAGCCACAAAACACG	1043.49	853.742
CGTGTTTTGTGGCTGTGTTCTGTCCAGTCAGTTGTT	906.127	890.114
ATCCAGGACGGTGCACCGACCCGAGGCACACCGCAC	772.606	756.616
GTGCGGTGTGCCTCGGGTCGGTGCACCGTCCTGGAT	720.109	665.664
GGCCAAGGAGGCGGCCCCCTAAAACCGCTCCAGGGA	695.68	644.415
TCCCTGGAGCGGTTTTAGGGGGCCGCCTCCTTGGCC	789.746	734.33
CGTCCCTGAGCAAGCTGCTGCGGCTTTCTGGGCTAG	779.868	710.892
CTAGCCCAGAAAGCCGCAGCAGCTTGCTCAGGGACG	829.956	755.569
GAGAGAGTGCCGCGTAGGGGTCACCGCGAGTCGCAA	701.451	678.048
TTGCGACTCGCGGTGACCCCTACGCGGCACTCTCTC	877.434	783.796
CAGCAACATGCCCGCAGAGAATTCTTCTGGAGGCGG	835.156	750.459
CCGCCTCCAGAAGAATTCTCTGCGGGCATGTTGCTG	871.354	693.884
GTAAAAGGACGTAAAGGCTTGGCCGGGCGCGGTGGC	740.387	617.52
GCCACCGCGCCCGGCCAAGCCTTTACGTCCTTTTAC	927.975	855.164
GGGGGAGTTTTCGCAAGCGCTAACCGCGTTGGGGCC	830.069	860
GGCCCCAACGCGGTTAGCGCTTGCGAAAACTCCCCC	1064.43	1103.21
CTCTGGGAATTGTAGGCGTAGGGCGTCAGGCCGCAG	664.078	722.029
CTGCGGCCTGACGCCCTACGCCTACAATTCCCAGAG	839.571	835.812
AAACAGCAAATCACAGCAGCGTTGCGGAGTGGAGCA	713.589	635.998
TGCTCCACTCCGCAACGCTGCTGTGATTTGCTGTTT	808.237	808.907
ACTTGGCAGTTTCGGGTCCGCGCCCCACCGCGCCAC	871.316	929.193
GTGGCGCGGTGGGGCGCGGACCCGAAACTGCCAAGT	706.363	685.7
CACTCCCCCCAGCCTCTCTTTTTAATACCACAATAG	1826.21	1319.69
CTATTGTGGTATTAAAAAGAGAGGCTGGGGGGAGTG	1293.84	1090.04
AGACTAGAGGCGGTTGTGTGAGTCAGAAAGAGGGGC	724.326	715.603
GCCCCTCTTTCTGACTCACACAACCGCCTCTAGTCT	1541.97	1132.39
GGATCGGCCTGCGGTGTGTCTCATTTGCTGTAGGTA	942.694	853.297
TACCTACAGCAAATGAGACACACCGCAGGCCGATCC	852.861	858.886
CTATTGTGGTGCCTGTTACCTACAGCAAATGAGACA	704.502	662.036
TGTCTCATTTGCTGTAGGTAACAGGCACCACAATAG	847.168	787.67
TCCGCTTCTGTGGTCTGATCTTGCTGGGGCTGAACC	1086.31	1044.99
GGTTCAGCCCCAGCAAGATCAGACCACAGAAGCGGA	826.128	738.329
AGGCTGTTGTGGGTTGCGCCGCTTCGGAGGTGGGAG	845.732	786.283
CTCCCACCTCCGAAGCGGCGCAACCCACAACAGCCT	1086.85	949.953
AGACCCGAAAGAACTTGTCCCAGTGTTGACCACACC	828.885	751.112
GGTGTGGTCAACACTGGGACAAGTTCTTTCGGGTCT	1007.54	961.352
GGCAGCGGTTTTCGCTGTCGGCACTGAAGGGAAGCA	813.49	1014.48
TGCTTCCCTTCAGTGCCGACAGCGAAAACCGCTGCC	795.282	1242.71
CTCCGCGGTCCCCTGCAGGCACCGAGGGCTGAACCA	799.542	824.306
TGGTTCAGCCCTCGGTGCCTGCAGGGGACCGCGGAG	676.636	585.671
CAAGCACATTACGTAAGAGGCTGACCGCAAATACGA	4801.04	4754.88
TCGTATTTGCGGTCAGCCTCTTACGTAATGTGCTTG	29209.1	17017.2
TTGGTCAGCATGTGGCTGAAGAAGCCACAAGAAAAA	815.692	815.799
TTTTTCTTGTGGCTTCTTCAGCCACATGCTGACCAA	1196.37	1359.15
TCCACAATTCCCAAGGGTCTCTGCGGCTGCGCGGAG	789.56	796.472
CTCCGCGCAGCCGCAGAGACCCTTGGGAATTGTGGA	724.803	684.005
TGGGCGCGCTGCGGGAGCTGGGCTTCACGTACATGA	653.057	638.139
TCATGTACGTGAAGCCCAGCTCCCGCAGCGCGCCCA	788.293	746.755
CTCCGCGCGGCCGCAGAGACTCCTGGGAATTGTGGA	768.918	786.702
TCCACAATTCCCAGGAGTCTCTGCGGCCGCGCGGAG	829.612	716.639
GAAGTGTGCTCTTACGGTACCTGCGGTTCGTTGCGC	783.103	761.914
GCGCAACGAACCGCAGGTACCGTAAGAGCACACTTC	1015.02	1007.28
CCTCCAGCAAGCGATAAGTGACTGTGGTGGAGAGAG	751.92	748.074
CTCTCTCCACCACAGTCACTTATCGCTTGCTGGAGG	1073.37	1016.06
CAACTATAACCACAACTACGGCCAACAGCCGAGTGC	3472.12	2714.23
GCACTCGGCTGTTGGCCGTAGTTGTGGTTATAGTTG	921.311	902.807
CTTGCGGTCCCCTCGGGTGGTGGCAGCATGTAGGTA	956.371	1081.94
TACCTACATGCTGCCACCACCCGAGGGGACCGCAAG	906.411	838.269
GCCGCGCTTTTCGGAGCTGGTCGCCGCAGCGAACAA	836.203	772.475
TTGTTCGCTGCGGCGACCAGCTCCGAAAAGCGCGGC	736.004	781.495
CCAGGAGCGTTGCGGCCGCGGCTTCGTCCTACGGCG	849.237	859.085
CGCCGTAGGACGAAGCCGCGGCCGCAACGCTCCTGG	678.44	699.412
TACAGTTCCACTTGCTGTGATTTCAGTTACCCACAG	824.642	723.308
CTGTGGGTAACTGAAATCACAGCAAGTGGAACTGTA	780.311	702.222
ATCGGCGGTCCCGCAGGTCCCGTATGTAGCGGACAG	738.809	728.805
CTGTCCGCTACATACGGGACCTGCGGGACCGCCGAT	859.768	938.226
ATGCTGGACGTGGTTGCATAGTATCTCCTAACGGAG	717.528	756.542
CTCCGTTAGGAGATACTATGCAACCACGTCCAGCAT	715.938	775.948
ATAGACGACCACAGCCTGTGCACCCTCAGGCAGTAA	1014.72	850.966
TTACTGCCTGAGGGTGCACAGGCTGTGGTCGTCTAT	693.813	673.686
CAGGCCAAAAAGCCACACCTCAGAGGACGTAGTTCG	764.42	722.033
CGAACTACGTCCTCTGAGGTGTGGCTTTTTGGCCTG	776.948	634.656
AAAGGGAGGTTGGCGGGAGTTCAAAACCACCGGGGC	781.25	707.688
GCCCCGGTGGTTTTGAACTCCCGCCAACCTCCCTTT	1170.61	1058.7
TCGTGAAAAAGGAGGTGGATAAAGTGGTTACGGCAA	778.985	829.447
TTGCCGTAACCACTTTATCCACCTCCTTTTTCACGA	2717.41	1947.45
AGGCCGCCTACAGGGTGTTGGAAACCACAGGGCCCG	801.939	806.2
CGGGCCCTGTGGTTTCCAACACCCTGTAGGCGGCCT	1073.05	2019
GTGGAGGAACCGCGAGCCGCCTTGCTCCCCGGCCCA	783.366	829.514
TGGGCCGGGGAGCAAGGCGGCTCGCGGTTCCTCCAC	671.563	711.225
CCTCCTCTTCGTCCCCACTCTGCACATGCGGCTGGG	1157.33	1046.41
CCCAGCCGCATGTGCAGAGTGGGGACGAAGAGGAGG	749.013	712.506
AACAAACCTGATGGGGTTGCCACCCGCAATCTTGTC	883.013	802.267
GACAAGATTGCGGGTGGCAACCCCATCAGGTTTGTT	1408.56	1226.08
CGGGTTGGGCAGGGAGCAGCATGACCGCAGTGGGTC	916.234	844.121
GACCCACTGCGGTCATGCTGCTCCCTGCCCAACCCG	6470.2	6727.38
GCCAGGCGGCCGCAGATCCCCAGAACATACGGGAGC	935.039	892.226
GCTCCCGTATGTTCTGGGGATCTGCGGCCGCCTGGC	752.125	734.481
GCCGGGAATGCGGGCTCTCCTGCCGTAAGCTGCCCC	799.808	842.697
GGGGCAGCTTACGGCAGGAGAGCCCGCATTCCCGGC	1005.48	942.942
AAAGAGGCAATCACGTACCCGAAAACCACATGCACA	1075.63	959.557
TGTGCATGTGGTTTTCGGGTACGTGATTGCCTCTTT	2795.34	2615.61
TCCATGAAGGGGCAGGGGCCTGCTTGTGGGTTTAAA	718.243	714.687
TTTAAACCCACAAGCAGGCCCCTGCCCCTTCATGGA	1405.64	1162.72
AAGACAACATGCTGCCGGCACAGCCTGCGGGTTACT	740.962	659.622
AGTAACCCGCAGGCTGTGCCGGCAGCATGTTGTCTT	1209.16	1296.01
GGGCTGGGGCCGCAGCGGGGCTTACGGCCCCCCAGG	678.383	618.472
CCTGGGGGGCCGTAAGCCCCGCTGCGGCCCCAGCCC	829.952	747.445
ATAGCTTGTGGTTTATGGGTCAGCAAGTTGAGGGTG	13924.6	16820.2
CACCCTCAACTTGCTGACCCATAAACCACAAGCTAT	4338.77	3104.16
AGTTGTGAAACCACAAAACACAGAAAGGAGGTGGTC	5641.69	6810.48
GACCACCTCCTTTCTGTGTTTTGTGGTTTCACAACT	2684.11	2691.35
GCAGCATTTGCTGACTTCTTCGCCCCTGTGGTTGCA	796.412	627.553
TGCAACCACAGGGGCGAAGAAGTCAGCAAATGCTGC	745.923	703.556
GGCGCGGTCGGGGTTAACCCGGAGCTGAAGGATCCC	859.036	792.648
GGGATCCTTCAGCTCCGGGTTAACCCCGACCGCGCC	696.695	712.858
ATGGGATTCCCGCAGGTTGCACCGAAGGACGCAAGG	785.375	711.984
CCTTGCGTCCTTCGGTGCAACCTGCGGGAATCCCAT	818.976	767.703
AAAGCCATCCCGCAATTGTCAATGGCAGGGAGCCAC	849.929	734.427
GTGGCTCCCTGCCATTGACAATTGCGGGATGGCTTT	780.728	665.023
CCAGAGACCACAGCCACTCTCTTCTCCCCATCAGCC	1573.26	1188.41
GGCTGATGGGGAGAAGAGAGTGGCTGTGGTCTCTGG	746.176	738.661
TGACATTCCCGGCCCCACCTCGGCCCGCAGCGCCGC	905.791	865.723
GCGGCGCTGCGGGCCGAGGTGGGGCCGGGAATGTCA	743.799	724.143
AAAACGCGCAAATACGGAGGCTGCGGCCCGCGGGCA	631.03	661.491
TGCCCGCGGGCCGCAGCCTCCGTATTTGCGCGTTTT	864.085	828.495
GCCACCGTATTTGCGCGTTTTTCGCGGTAGGCGGGA	781.494	777.157
TCCCGCCTACCGCGAAAAACGCGCAAATACGGTGGC	913.978	866.127
GCAGTGCAGCAAGTGCTTTGTGTGGTACAATCCCAA	781.75	740.686
TTGGGATTGTACCACACAAAGCACTTGCTGCACTGC	753.843	726.489
CCAGAGCACCTCCTACACGCACCACAACCTGAAAAC	1471.79	1057.11
GTTTTCAGGTTGTGGTGCGTGTAGGAGGTGCTCTGG	938.904	822.133
AACAAACCACTCAATAGTGGCCAAACTACATGCTGG	803.05	773.699
CCAGCATGTAGTTTGGCCACTATTGAGTGGTTTGTT	822.036	682.015
GATTAAGAGGAGGTGTGTGTGATTATTACCGCTGGA	804.551	763.128
TCCAGCGGTAATAATCACACACACCTCCTCTTAATC	1070.16	995.152
AGGCGCCTGAAAAACTACATCTCCCACAATCCTCGG	868.898	848.046
CCGAGGATTGTGGGAGATGTAGTTTTTCAGGCGCCT	826.126	703.198
TTTACTGAGAGGAGGTGGTTCTTGTGGGTGAAGGTC	871.495	859.982
GACCTTCACCCACAAGAACCACCTCCTCTCAGTAAA	1945.53	1712.78
ACAGAGGTGCTACCACAAGGACCGTAAGCAGAGACC	854.956	717.284
GGTCTCTGCTTACGGTCCTTGTGGTAGCACCTCTGT	930.496	843.839
CGGCCCGCAGCAGAACAGCCAGCGCACCTCCTCCTC	944.792	784.594
GAGGAGGAGGTGCGCTGGCTGTTCTGCTGCGGGCCG	704.389	685.327
CACCTCCTACCTCCCCCCGCTGATAACCACCAACCC	2366.64	1594.29
GGGTTGGTGGTTATCAGCGGGGGGAGGTAGGAGGTG	1144.86	967.574
CTCACCGCAGGCCTGTGCTGGGGGTGCTCCCTGCTC	3768.05	3825.94
GAGCAGGGAGCACCCCCAGCACAGGCCTGCGGTGAG	781.318	709.787
CAGATTTACGGCTTCTGAGGAGCTGCCCTACCACAG	733.657	713.525
CTGTGGTAGGGCAGCTCCTCAGAAGCCGTAAATCTG	714.431	697.817
AACACTACACAGCCTCTCTTGTTGTGGCTGCTGAAC	797.041	681.001
GTTCAGCAGCCACAACAAGAGAGGCTGTGTAGTGTT	790.444	639.072
GCTAATGGAACCAGCACGCGGCCACCGCAGGAACCT	964.973	820.573
AGGTTCCTGCGGTGGCCGCGTGCTGGTTCCATTAGC	883.881	1591.03
TTTTTTGCGCCTGTAGGGTCACATTGTGGTTGATTG	1026.66	883.127
CAATCAACCACAATGTGACCCTACAGGCGCAAAAAA	1389.85	1339.98
CCTGCGGTACGCCTGGGTCACGCCTCTTGCGCTAAG	975.708	1165.34
CTTAGCGCAAGAGGCGTGACCCAGGCGTACCGCAGG	692.704	761.857
GGCTGCGGCGGCTGGGGTGTTCCTCCGACTTTCGGA	881.485	784.853
TCCGAAAGTCGGAGGAACACCCCAGCCGCCGCAGCC	747.474	720.641
CTCTTTCACAAAGCAAATGGAAACCACAAAGAGGAC	1570.53	1436.67
GTCCTCTTTGTGGTTTCCATTTGCTTTGTGAAAGAG	34690.5	24379.7
AGGGAACAGCAAATGCAAAAAACCACAAGGGACAAG	1521.02	1598.49
CTTGTCCCTTGTGGTTTTTTGCATTTGCTGTTCCCT	7786.6	8097.55
AGCAACCACGCACGACTCTGCTCCGTTCTGGTCCGA	805.186	748.513
TCGGACCAGAACGGAGCAGAGTCGTGCGTGGTTGCT	745.394	697.684
CGGGCCCGCAGATATCACACCCACCCGAAAGTCCTC	938.255	827.409
GAGGACTTTCGGGTGGGTGTGATATCTGCGGGCCCG	763.782	807.554
AGAGTGTGGCCGCAGAACTCACCTCCTTGTTTACAT	924.904	718.794
ATGTAAACAAGGAGGTGAGTTCTGCGGCCACACTCT	719.457	724.065
GCGCAAGGATCAGGTTTGTTGTGGTGTGGGGAGGGG	804.283	819.502
CCCCTCCCCACACCACAACAAACCTGATCCTTGCGC	1694.59	1333.37
CCGGGTGGCCACAAACATCACCCGTAAGCCTGAATA	870.905	806.704
TATTCAGGCTTACGGGTGATGTTTGTGGCCACCCGG	746.038	664.466
CACCTCCTCTGTGACTGCAGGTTTCCAACCACAAGC	986.21	1001.51
GCTTGTGGTTGGAAACCTGCAGTCACAGAGGAGGTG	1863.14	2182.51
GGAGCAGCAAGCGTCGCCGGGGGGCCCACAAGGGTA	648.766	627.37
TACCCTTGTGGGCCCCCCGGCGACGCTTGCTGCTCC	765.257	697.679
GGTTCCTTGCGGTTCGCGGCGTGCCGGGCGTGACAA	5885.26	7296.34
TTGTCACGCCCGGCACGCCGCGAACCGCAAGGAACC	1266.24	1224.17
AGAAAGAAACCGCGAGGCAAACGGCAGTATATAGGA	2026.55	1836.94
TCCTATATACTGCCGTTTGCCTCGCGGTTTCTTTCT	1724.32	1679.09
CAGCAGTGGGTTTGCAGGAGCAGGCTCCATCTGCAG	752.024	744.128
CTGCAGATGGAGCCTGCTCCTGCAAACCCACTGCTG	681.927	610.995
CCACTGCCGTTGTGGGTAACGCGGAGGTGGAAGAAC	936.171	909.699
GTTCTTCCACCTCCGCGTTACCCACAACGGCAGTGG	1400.12	1271.57
TCTTCTTGCTCCCCCACCCCAAAAGCCACAGGTGAC	1183.79	995.029
GTCACCTGTGGCTTTTGGGGTGGGGGAGCAAGAAGA	823.255	681.05
CCCCCTGAACATACGGGGCCTTTTAACCGCCCACGG	909.857	874.922
CCGTGGGCGGTTAAAAGGCCCCGTATGTTCAGGGGG	773.89	694.49
CGAAGTCAGCGCGGTCAGAGAAAGGAGGTGATATAG	756.377	718.39
CTATATCACCTCCTTTCTCTGACCGCGCTGACTTCG	1767.46	1383.9
CTTGTGGCTCCTTTCCACCCGCCCCGTAAGCCGGCC	929.622	899.097
GGCCGGCTTACGGGGCGGGTGGAAAGGAGCCACAAG	726.681	693.287
CGACTGGAACCACTCTGAGGCGCTGCCGCAGACACC	1037.32	917.082
GGTGTCTGCGGCAGCGCCTCAGAGTGGTTCCAGTCG	734.084	728.127
AGGCCCGAATACCCGCCCCCAAAACCGCGTCCACAA	1061.01	1007.7
TTGTGGACGCGGTTTTGGGGGCGGGTATTCGGGCCT	1046.86	1139.13
GTGCCTCACCGCTCCCGGCGCTGCGGGATGACGTCA	760.487	744.478
TGACGTCATCCCGCAGCGCCGGGAGCGGTGAGGCAC	752.156	738.646
TTATTCCCGGTGTTGATCTTTTTAGTGGTACCAGGC	912.335	951.057
GCCTGGTACCACTAAAAAGATCAACACCGGGAATAA	863.232	1008.16
TAGGCTGAAAGCCCGCTAGCCTAAACCACAGAGGGT	797.603	790.612
ACCCTCTGTGGTTTAGGCTAGCGGGCTTTCAGCCTA	2589.66	3156.96
CTCTGCTTCATGTCTTTGAATGCCTCTGTGGTTTTC	1345.01	1080.26
GAAAACCACAGAGGCATTCAAAGACATGAAGCAGAG	2354.77	2729.5
GCTGCGGGCGCCGGCAATCGAGTGGCTCCCTGGCCA	759.628	752.216
TGGCCAGGGAGCCACTCGATTGCCGGCGCCCGCAGC	703.165	622.977
CTACAGGCAGTTCGAACTGGGCGGAGCCCACCGCAG	733.158	695.81
CTGCGGTGGGCTCCGCCCAGTTCGAACTGCCTGTAG	698.874	699.8
ACCTTCGCCGCGGTCCCCAGCCTCTTCATGTCCCGG	1211.96	1020.5
CCGGGACATGAAGAGGCTGGGGACCGCGGCGAAGGT	759.722	720.268
AAAAATACCACACTAGCTAGGGCAGCAAGTGGGTGG	904.985	792.454
CCACCCACTTGCTGCCCTAGCTAGTGTGGTATTTTT	905.846	892.224
CTCCGTGCCACCACAGCCACTTGCTGCCTTGAAAAC	1173.03	1053.35
GTTTTCAAGGCAGCAAGTGGCTGTGGTGGCACGGAG	837.337	749.732
AGTGGATAGCACTGCCTTCTCTTACCACAGTTCCTT	861.551	801.022
AAGGAACTGTGGTAAGAGAAGGCAGTGCTATCCACT	765.915	815.958
GGCTTACGGCGGGGTACCCTCCTCTGTGGGCGGGGC	714.846	737.746
GCCCCGCCCACAGAGGAGGGTACCCCGCCGTAAGCC	886.434	788.576
CCGGTTCCCACAGAGCAGGGGGCTTACGGCGGGGTA	847.101	818.377
TACCCCGCCGTAAGCCCCCTGCTCTGTGGGAACCGG	768.081	832.696
GAGAGAGGCATGAAGTGTTGTGGTTATTGTTTGAGC	1042.67	963.097
GCTCAAACAATAACCACAACACTTCATGCCTCTCTC	5043.01	3923.49
ATACCGGCGCATTCGGATTTTGAAGCCGCAGTGGAC	741.677	706.286
GTCCACTGCGGCTTCAAAATCCGAATGCGCCGGTAT	848.535	825.752
CTCATTGACATGAAGTCTAACCACAGGCTTAGGCCC	1355.85	1172.93
GGGCCTAAGCCTGTGGTTAGACTTCATGTCAATGAG	1191.27	1945.01
TGCAATCAGGGAGCCTGCCCCTCTAGAACCACAAAA	757.724	784.616
TTTTGTGGTTCTAGAGGGGCAGGCTCCCTGATTGCA	1507.31	1657
AGCAACATGAAAGAACAGCCTGACCACAGCAGCCAC	905.054	871.875
GTGGCTGCTGTGGTCAGGCTGTTCTTTCATGTTGCT	1661.87	1528.91
CAGCTGACATGAAGGAGAGAACCACAGACAGTGCGA	803.208	798.604
TCGCACTGTCTGTGGTTCTCTCCTTCATGTCAGCTG	1114.36	1082.83
GGAACAGAAAGCGGCAGAAATAGCAGCCACCGCGGC	759.928	714.288
GCCGCGGTGGCTGCTATTTCTGCCGCTTTCTGTTCC	804.358	800.112
CAGGCTGCTTCAGGCGCGCGGCAGAGCGGTCAGAGC	715.502	741.449
GCTCTGACCGCTCTGCCGCGCGCCTGAAGCAGCCTG	822.015	807.811
AGCCGGAGGCGCAAGGAGCAGCGCTACCGCAGCGTC	737.96	588.838
GACGCTGCGGTAGCGCTGCTCCTTGCGCCTCCGGCT	984.228	1085.44
AGGGTTGCGGCAGAGCCATGGACTCCCGGTCCCTGC	744.004	715.155
GCAGGGACCGGGAGTCCATGGCTCTGCCGCAACCCT	679.727	635.75
CAAGGTTGACCACACACCACCCTGTCGGAGCAGCTC	1490.96	1266.89
GAGCTGCTCCGACAGGGTGGTGTGTGGTCAACCTTG	807.743	724.166
CTGTGCGGTCATGTGACGGAGGCCTGAAGGCAGGTC	1411.87	1471.16
GACCTGCCTTCAGGCCTCCGTCACATGACCGCACAG	972.609	817.153
ATTGGTTTCTGTGGTTGACGAGGCATCAGGTCTATG	1984.97	1290.88
CATAGACCTGATGCCTCGTCAACCACAGAAACCAAT	1422	1026.13
GGTGTGGTCAAAACAAACCTCCCAGATCCCGTACGT	845.224	874.715
ACGTACGGGATCTGGGAGGTTTGTTTTGACCACACC	796.804	827.665
GCGCACCCGCTGCGGCCTCCACAGGCAGTGCCCGGC	744.668	790.106
GCCGGGCACTGCCTGTGGAGGCCGCAGCGGGTGCGC	744.285	688.546
CTCCTGCGGCGACACGCCTAGCAGACGGCGCAAGGC	773.158	725.18
GCCTTGCGCCGTCTGCTAGGCGTGTCGCCGCAGGAG	719.555	701.465
GCAGGACTGCCTGTGTTGTGCTAACCTCAAATTACA	808.474	744.714
TGTAATTTGAGGTTAGCACAACACAGGCAGTCCTGC	937.647	949.586
GCCCCCAACTCCCACACACAGCCCCTTCGTCCTCCC	1400.59	1173.37
GGGAGGACGAAGGGGCTGTGTGTGGGAGTTGGGGGC	710.222	693.994
GACGGAGGAGGTGTAGTTCTGTCTCCTTGCGGCCTC	768.741	759.692
GAGGCCGCAAGGAGACAGAACTACACCTCCTCCGTC	823.078	752.274
CCCCTCCGCGTGGGTTGCACCTGCTAACCACAGAGC	1014.36	841.799
GCTCTGTGGTTAGCAGGTGCAACCCACGCGGAGGGG	1957.49	2131.76
GAGACGTGTGGTAATTACTGTTTTCCAGGCAGTGGC	752.17	720.034
GCCACTGCCTGGAAAACAGTAATTACCACACGTCTC	990.249	793.886
AATCCCGGCAACGCGGATTCAGCGGAGCGCGGTGAC	711.059	728.206
GTCACCGCGCTCCGCTGAATCCGCGTTGCCGGGATT	841.026	708.962
CTGGAGCCCACAACAACTCCGGGCCGAAGCAGCAGG	800.931	746.979
CCTGCTGCTTCGGCCCGGAGTTGTTGTGGGCTCCAG	763.23	701.523
AGCTTGCTTTCTGTCCCCAAAACCCACAGCACACGG	865.476	837.538
CCGTGTGCTGTGGGTTTTGGGGACAGAAAGCAAGCT	911.706	857.242
GAGACTCAAAGCCACACCTTCCCACTTGCTGCAGCC	912.792	837.713
GGCTGCAGCAAGTGGGAAGGTGTGGCTTTGAGTCTC	708.391	709.97
CACTCCCCTCCCGCGGTCACACTTCAGGCGGCCACC	1461.15	1515.43
GGTGGCCGCCTGAAGTGTGACCGCGGGAGGGGAGTG	796.536	739.78
AATACCCTGTGGTGGCCGCCGAAAGTGTGTCGGCGG	756.185	697.035
CCGCCGACACACTTTCGGCGGCCACCACAGGGTATT	833.88	831.321
CCTCCCGGCTTTCGTTCCTTGACCACCTCCTTCTCG	1983.19	1643.81
CGAGAAGGAGGTGGTCAAGGAACGAAAGCCGGGAGG	752.551	691.533
TCATTGAGGTTTCTGAAGCACACAGCAAGTCAGAAA	796.857	729.073
TTTCTGACTTGCTGTGTGCTTCAGAAACCTCAATGA	823.93	761.717
GATATGCAGAAAACCAACCTACAGGCAGGTGAGTCA	765.311	687.754
TGACTCACCTGCCTGTAGGTTGGTTTTCTGCATATC	663.256	686.189
TGTCAGTCTGTGGTTGGGCAGGCAGTGGCTGGGCAG	1053.16	1115.65
CTGCCCAGCCACTGCCTGCCCAACCACAGACTGACA	1258.38	1125.12
CAACTCCCGGGGCCGGTTGCCTGGCAACCGCAGGAG	1002.1	950.91
CTCCTGCGGTTGCCAGGCAACCGGCCCCGGGAGTTG	3725.35	4232.91
GAGGTGCCTGAAGCCAGTAGGTGGTTTTGGGTGCTA	662.462	723.12
TAGCACCCAAAACCACCTACTGGCTTCAGGCACCTC	993.848	867.444
GTGTTTACCACATGCGGGCCCTCAGCAAGTGCATCA	984.881	870.627
TGATGCACTTGCTGAGGGCCCGCATGTGGTAAACAC	694.52	617.776
CACCCTGGCCCCACAGCCCCAGTAAAACATTCCTCA	1283.45	1215.51
TGAGGAATGTTTTACTGGGGCTGTGGGGCCAGGGTG	643.164	634.463
CCACACTGCCCCGCAAGGCGTTGCCGGGTTTTGAGG	797.637	720.556
CCTCAAAACCCGGCAACGCCTTGCGGGGCAGTGTGG	793.158	839.275
CCCCCGTGTGGTCCGCCCATGCTAACTTGCTGCCGG	905.501	807.091
CCGGCAGCAAGTTAGCATGGGCGGACCACACGGGGG	725.059	724.475
AGGGACTTTCGGTGACCAGAGCACTAGCGCCGCAAA	857.466	713.467
TTTGCGGCGCTAGTGCTCTGGTCACCGAAAGTCCCT	724.366	695.595
GCTGTAGGCAATGTTATTCGCCGCGGTCAGGACAGG	771.184	728.919
CCTGTCCTGACCGCGGCGAATAACATTGCCTACAGC	1185.75	1113.33
CCCCAGCGGTTTTCCAGCGTACGCACAAGTGCCGCC	982.194	1003.64
GGCGGCACTTGTGCGTACGCTGGAAAACCGCTGGGG	722.978	580.614
CCAAACGCTTGCCGGTACGTGTTGCTGCGGGAACCC	727.5	703.914
GGGTTCCCGCAGCAACACGTACCGGCAAGCGTTTGG	812.284	700.449
CCGCCCTTCAGGCTGGCCCCGCTCAGTCACCCGCAG	975.112	825.655
CTGCGGGTGACTGAGCGGGGCCAGCCTGAAGGGCGG	789.69	703.536
AATTGAGACAGGCAATGTTGGTTTGTGGTCAGGCAC	1077.45	1057.35
GTGCCTGACCACAAACCAACATTGCCTGTCTCAATT	6950.44	7923.87
AGTAGAGGAGGGAGTTAAATGTGGTTTTCTGGGTGG	845.419	770.543
CCACCCAGAAAACCACATTTAACTCCCTCCTCTACT	3752.33	4854.89
CTAACTGTGGGTGTTGTTACACACGATGATTCTTAG	733.254	745.566
CTAAGAATCATCGTGTGTAACAACACCCACAGTTAG	782.838	751.71
AACAGCAAGTGGTCTTAGAGATCATGCGGTTCAGAG	789.667	669.694
CTCTGAACCGCATGATCTCTAAGACCACTTGCTGTT	1823.77	1474.07
GCGAATCTGCGGCATCCAACATGGCGTATGGAGTCT	720.769	840.358
AGACTCCATACGCCATGTTGGATGCCGCAGATTCGC	781.417	758.215
ACATGAGGAATCTGAAGCATAGAGAGGGTGGTTAAC	741.698	705.264
GTTAACCACCCTCTCTATGCTTCAGATTCCTCATGT	1679.17	1093.29
CTTAAAACCACAACACAATAACACCAGAGGACATGA	14280.4	8777.01
TCATGTCCTCTGGTGTTATTGTGTTGTGGTTTTAAG	1566.8	1401.78
GGCACAGCTTGTGGCCAGAGGGAGCAAGAGAGAGGA	764.953	750.004
TCCTCTCTCTTGCTCCCTCTGGCCACAAGCTGTGCC	1516.43	1183.36
GCCACCTCTTTCTGTGTTGCAAACCACAGGTCCACC	1795.91	1665.32
GGTGGACCTGTGGTTTGCAACACAGAAAGAGGTGGC	1581.32	1737.16
GCCGCCTCTTTCTGTGTTGCAAACCACAGGTCCACC	1544.77	1615.99
GGTGGACCTGTGGTTTGCAACACAGAAAGAGGCGGC	1286.67	1489
ATAGTCTCTTTCTGTGTTGCAAACCACAGGTCCACC	1224.87	1059.58
GGTGGACCTGTGGTTTGCAACACAGAAAGAGACTAT	1637.66	1275.06
TGGATGGCGGCGGAGACTGCCCATGCCGCAAGGCCG	657.526	638.002
CGGCCTTGCGGCATGGGCAGTCTCCGCCGCCATCCA	840.75	885.197
CTTGCGGCCTCGCGCCATGGGCAGTCTCCGCCGCCA	773.516	671.825
TGGCGGCGGAGACTGCCCATGGCGCGAGGCCGCAAG	707.865	616.331
GCCCAGGGCGGCTGGAAGTTTGCGGGGCGGGGCGGA	688.983	749.251
TCCGCCCCGCCCCGCAAACTTCCAGCCGCCCTGGGC	1060.38	1113.89
CAGAGCAGAGAGGAGGTGGTGGTGGCCACAGTCCCA	735.444	716.395
TGGGACTGTGGCCACCACCACCTCCTCTCTGCTCTG	884.287	799.194
CTGTCCAGCCCACAGAGGCCCCTGAAAGCCAGTGCC	864.872	763.81
GGCACTGGCTTTCAGGGGCCTCTGTGGGCTGGACAG	653.368	705.596
CTGGCTCCCATTCCTGCTGTGGTGAGGGCTTCCCTC	859.038	798.835
GAGGGAAGCCCTCACCACAGCAGGAATGGGAGCCAG	769.126	706.954
AAATGTAGCCCGGGACCAAGTGTGCGGTGACGACTC	697.212	722.471
GAGTCGTCACCGCACACTTGGTCCCGGGCTACATTT	1022.63	896.227
ACACCCCAGCAAGTGGCAGAGACCACAACAAGTCAG	798.258	736.402
CTGACTTGTTGTGGTCTCTGCCACTTGCTGGGGTGT	947.143	910.981
CCTGACCTCTGTGGGAACACACAGGCAGTGGTTCAT	857.631	764.729
ATGAACCACTGCCTGTGTGTTCCCACAGAGGTCAGG	741.243	658.1
GTGACGTGGCTGTGGGTCTCATTTGCTGCACGGCCT	797.67	740.433
AGGCCGTGCAGCAAATGAGACCCACAGCCACGTCAC	786.555	748.851
ATAGACGCGTGGTTTTGTTTTTAAACATGCTGAGCA	773.938	734.754
TGCTCAGCATGTTTAAAAACAAAACCACGCGTCTAT	693.964	688.481
GCCGCCGCAGATTCGACACAAAACCCTGAAGGACCC	962.427	823.497
GGGTCCTTCAGGGTTTTGTGTCGAATCTGCGGCGGC	721.327	715.567
CACGCTTGCTACCACAAAAAGGAGATGCATCTGCAG	919.126	864.653
CTGCAGATGCATCTCCTTTTTGTGGTAGCAAGCGTG	798.595	726.056
CAAGTGTGTGGTCTCCTCTTATTCCCGGGTCTGTCA	902.68	856.229
TGACAGACCCGGGAATAAGAGGAGACCACACACTTG	771.841	697.358
CTCCAGGGACCACAGCGGGAGAGGCAATAGCCACCA	847.261	699.718
TGGTGGCTATTGCCTCTCCCGCTGTGGTCCCTGGAG	666.501	672.077
CCCACCCTCGCCTGAAGCCGAGCGGTTTCTACATCA	1010.02	976.73
TGATGTAGAAACCGCTCGGCTTCAGGCGAGGGTGGG	723.227	648.232
GGGCTTGACCGCCATGTTTGAAGCGGGCGCAAAAAA	758.15	732.884
TTTTTTGCGCCCGCTTCAAACATGGCGGTCAAGCCC	881.74	874.394
TAAACCCTGCTTCATGTCCCTGCGCCCCACAAGGAG	842.789	743.172
CTCCTTGTGGGGCGCAGGGACATGAAGCAGGGTTTA	734.197	653.497
CTGCTTGTGGGTGGAGGGGAGCCTCCGAAGGAGGCC	897.139	847.771
GGCCTCCTTCGGAGGCTCCCCTCCACCCACAAGCAG	735.54	778.453
AGCGTATGAACCACAGGAACTTTCGGGTTTTAAAGA	1009.61	871.925
TCTTTAAAACCCGAAAGTTCCTGTGGTTCATACGCT	1007.38	976.245
ATCAGGGGAGACGGCCAAGGTTGCGGGAGTCTCTTC	715.774	621.369
GAAGAGACTCCCGCAACCTTGGCCGTCTCCCCTGAT	868.407	864.228
GGTTGCCGGGTGAAAAAAAAAAAAAAAACCACGCCA	905.778	835.854
TGGCGTGGTTTTTTTTTTTTTTTTCACCCGGCAACC	1182.53	1123.03
AACCTGCAGACTTGCTGCCATGTGACCACAGGGTCT	822.253	751.465
AGACCCTGTGGTCACATGGCAGCAAGTCTGCAGGTT	944.717	993.256
GAGCCACCTGAAACGGAGCTGCGGCCGCGCCCCGCC	815.238	745.193
GGCGGGGCGCGGCCGCAGCTCCGTTTCAGGTGGCTC	759.662	756.193
GCGCTGTACTGCGGCTTGTGCCGCTTCGGCCAGAAG	798.16	691.11
CTTCTGGCCGAAGCGGCACAAGCCGCAGTACAGCGC	705.463	670.931
GGGCCCCGCAGCCCGACCGCCTGACCGAAAGTGCAG	814.743	742.683
CTGCACTTTCGGTCAGGCGGTCGGGCTGCGGGGCCC	734.167	668.621
CACCTCCCACTCACCACAGAGTTTCATGGTGTTTTA	1090.05	1056.72
TAAAACACCATGAAACTCTGTGGTGAGTGGGAGGTG	754.73	721.436
GAGACTCCCGCAACCTTGGCCGTCTCCCCGGCTCCA	943.395	869.36
TGGAGCCGGGGAGACGGCCAAGGTTGCGGGAGTCTC	648.699	626.041
GCCCACTGCCTGCCGTAAGAGAAAACCACTAACACA	1193.53	1062.59
TGTGTTAGTGGTTTTCTCTTACGGCAGGCAGTGGGC	2044.88	1498.27
CCACTAGCAGCAAAACGGGCCGAGGGACCGCAAGCA	821.236	713.898
TGCTTGCGGTCCCTCGGCCCGTTTTGCTGCTAGTGG	1086.73	1064.69
TCAAAGCTGCGGGGTTTCATTGCCTGTTCCTGAACA	692.907	756.674
TGTTCAGGAACAGGCAATGAAACCCCGCAGCTTTGA	717.427	693.701
GTGATGGCACCCACAAAGCTGCAGAGGAGGTGAGCA	799.606	641.071
TGCTCACCTCCTCTGCAGCTTTGTGGGTGCCATCAC	826.081	794.304
ACAGCAAATGTTAGAGGTTGAGTTAGCGGTTATGAG	848.235	778.157
CTCATAACCGCTAACTCAACCTCTAACATTTGCTGT	3215.82	2459
ACCGTTAACTCAACCACTAACATTTGCTGTTCTGGT	1070.72	940.641
ACCAGAACAGCAAATGTTAGTGGTTGAGTTAACGGT	738.748	711.64
ACTTCCACCGCTTTCGGTGCCTGTTGCCGCCTCCAA	980.377	1032.52
TTGGAGGCGGCAACAGGCACCGAAAGCGGTGGAAGT	733.889	719.574
AGGTACCACACCAGACGGTAGGCCAGCAAATCGCAG	701.808	733.454
CTGCGATTTGCTGGCCTACCGTCTGGTGTGGTACCT	810.255	684.637
ACACAGAAAGCAAAAGTTAAGCTATAAAACCCGCAA	943.355	836.884
TTGCGGGTTTTATAGCTTAACTTTTGCTTTCTGTGT	976.235	979.31
ATTTGCTGCGACCCGCAGGCGCTATCAGCTGCCGGG	657.575	648.804
CCCGGCAGCTGATAGCGCCTGCGGGTCGCAGCAAAT	705.045	708.538
CTCCCGGGCCGCAGCCGCGCGTTGCCGGCGCGCTCC	825.636	799.433
GGAGCGCGCCGGCAACGCGCGGCTGCGGCCCGGGAG	663.721	643.495
AATAAACAGAAAGGTCTCTTGGAGCTGTGGTCTTGG	710.293	683.15
CCAAGACCACAGCTCCAAGAGACCTTTCTGTTTATT	1127.33	878.99
CCGCGGCTGAACCCGAGGGCGGCGGCAGCGGTTTCA	640.011	683.352
TGAAACCGCTGCCGCCGCCCTCGGGTTCAGCCGCGG	914.076	855.163
GTCACGCGCCGGCTCCAACCCCCAACCACTTTAGCC	1049.83	998.005
GGCTAAAGTGGTTGGGGGTTGGAGCCGGCGCGTGAC	858.777	743.903
GAGGAAAAAGGACACAGAAACTCCGCAACTTGCGCC	801.297	698.117
GGCGCAAGTTGCGGAGTTTCTGTGTCCTTTTTCCTC	1003.26	942.844
CCCTTGCCAGAGGAATCCACTGCCACCGCAGAAGCA	941.59	909.9
TGCTTCTGCGGTGGCAGTGGATTCCTCTGGCAAGGG	1330.79	1560.14
ATGTTATTGTGGCTTCAAATTGCCTCTTGGCAAGCC	812.546	761.443
GGCTTGCCAAGAGGCAATTTGAAGCCACAATAACAT	779	661.159
AGGCAGCACAGCAAGTTATAACCACATGTACACTTG	795.328	720.561
CAAGTGTACATGTGGTTATAACTTGCTGTGCTGCCT	853.227	805.343
ATTAAAGACCTCCGTGCAAGACCACAGCTGCCTGAC	840.619	785.972
GTCAGGCAGCTGTGGTCTTGCACGGAGGTCTTTAAT	783.634	770.448
TCTGTGGGTTTACCTGTTCTGGATATTGCCTGTAAA	969.375	884.155
TTTACAGGCAATATCCAGAACAGGTAAACCCACAGA	819.496	779.931
ACTGCGGCTGAGACACAGAAGGGAAAGGCTGTGACC	762.439	715.559
GGTCACAGCCTTTCCCTTCTGTGTCTCAGCCGCAGT	948.246	748.131
CTCTTTGTGGCTCCCGCGAGAGTCCGCCTTCGGCCG	1031.89	735.425
CGGCCGAAGGCGGACTCTCGCGGGAGCCACAAAGAG	809.971	721.65
AACTGGGCTGAAAGAACGGCTAACCGCAAGCTGCCG	13157	17390.6
CGGCAGCTTGCGGTTAGCCGTTCTTTCAGCCCAGTT	48904.4	53674.3
CAACTCCGGCGCCCGCAGGCCACTTTCGCCTATGTA	1068.84	874.453
TACATAGGCGAAAGTGGCCTGCGGGCGCCGGAGTTG	673.291	701.054
CAAAGCTACCACAAAGCTACCAGAGAACGAAAGAGA	887.313	854.717
TCTCTTTCGTTCTCTGGTAGCTTTGTGGTAGCTTTG	1490.22	1206.15
TACCAAAAAGCTACCACAGAACGGAGGAGAACACGA	875.319	825.636
TCGTGTTCTCCTCCGTTCTGTGGTAGCTTTTTGGTA	1113.34	1005.64
TATAATTTGCGGCTGGGTGTTTACTGTTTTTTTGCA	952.84	991.054
TGCAAAAAAACAGTAAACACCCAGCCGCAAATTATA	932.964	864.706
CGTGTGTGGGGGCGCAAGGCAGCGGCAGCTTCGGCC	852.837	787.737
GGCCGAAGCTGCCGCTGCCTTGCGCCCCCACACACG	870.433	773.276
CTCGGCCAGGGAGCACTGAGCCACTGCGGCATCGCA	677.493	757.076
TGCGATGCCGCAGTGGCTCAGTGCTCCCTGGCCGAG	672.85	666.876
GAAGGGACGAAGCCTGAGAACTGTGGTCTCCTGAAG	719.441	662.746
CTTCAGGAGACCACAGTTCTCAGGCTTCGTCCCTTC	956.431	816.82
AGCCAGCTGTGGTGAAGGGAGGCAGCCTGAGAACTG	784.892	719.262
CAGTTCTCAGGCTGCCTCCCTTCACCACAGCTGGCT	1064.4	904.002
TACCTAGACCCTTGCCGCCCTTACCGCGGCCAGACA	900.507	843.282
TGTCTGGCCGCGGTAAGGGCGGCAAGGGTCTAGGTA	798.511	684.829
ATGACCGATCAACCGCAAAGGCCGGGAATGCGTCAG	7280.17	10582.1
CTGACGCATTCCCGGCCTTTGCGGTTGATCGGTCAT	3000.48	5434.62
ACAGCTCACACAGTAAATACAAACCTCAAAAAGCAA	970.299	966.975
TTGCTTTTTGAGGTTTGTATTTACTGTGTGAGCTGT	1323.53	1110.34
CTCCTGGGCTTGTGGTTAGAACATGCTGCAGCAAAG	6073.28	5221.61
CTTTGCTGCAGCATGTTCTAACCACAAGCCCAGGAG	2100.07	2143.18
ATCTCAACTAGGACATGTTTTTGTGACCACAAAGGG	1069.31	861.663
CCCTTTGTGGTCACAAAAACATGTCCTAGTTGAGAT	3831.86	4331.99
TACGCTGTGGGCGGAGGCGGGCAGCAAATTCACTTA	703.411	685.422
TAAGTGAATTTGCTGCCCGCCTCCGCCCACAGCGTA	782.5	781.578
TATGTGGAGTAACCGCCTTCAGTTTTCTGGTTCTGA	763.018	686.583
TCAGAACCAGAAAACTGAAGGCGGTTACTCCACATA	715.06	758.402
ACCACCCACCTCCCGCGCAGTTCCAAACCGCGACCA	1350.22	1338.7
TGGTCGCGGTTTGGAACTGCGCGGGAGGTGGGTGGT	2226.47	2433.59
CCCTCAGCGAAAGTGGAAGCTGTGGTTTCCAAAGGC	880.53	945.732
GCCTTTGGAAACCACAGCTTCCACTTTCGCTGAGGG	1821.5	3130.7
CACCCTGCCACCTCCCTAAACTCCCCGCACAGGCCG	1620.46	1252.67
CGGCCTGTGCGGGGAGTTTAGGGAGGTGGCAGGGTG	828.236	774.156
GGCGCGCGAGACCCGCAGACAGCGCAACTGGAGCCC	755.916	726.921
GGGCTCCAGTTGCGCTGTCTGCGGGTCTCGCGCGCC	655.262	636.719
ACTCCCACCGCAGGCCCCACTACGGACCGGGAGTCA	1638.45	1993.29
TGACTCCCGGTCCGTAGTGGGGCCTGCGGTGGGAGT	753.489	758.839
ATCGACTACCGCATCTGCAGACGTGCGCGGAGATGG	755.629	675.797
CCATCTCCGCGCACGTCTGCAGATGCGGTAGTCGAT	845.808	759.664
TGCTTCATCTGTGGTGAGGGCTGCTTGCTGCTCTGT	756.199	764.652
ACAGAGCAGCAAGCAGCCCTCACCACAGATGAAGCA	739.797	726.462
GAGGGCTGCTTGCTGCTCTGTGGAGGCCGCAGCGGG	709.227	558.71
CCCGCTGCGGCCTCCACAGAGCAGCAAGCAGCCCTC	885.981	828.461
CAGTGGCAGTAGCGGTTTGGCCCTTCATGCCCTGGG	878.486	898.259
CCCAGGGCATGAAGGGCCAAACCGCTACTGCCACTG	779.497	799.82
CATTATTAACCTTCAGGCAAATCCCCACAGCCGCCA	997.362	821.134
TGGCGGCTGTGGGGATTTGCCTGAAGGTTAATAATG	713.391	678.115
GCACCGTACCCGGCACTGCTCCCTCCCGCAGGCGCA	900.554	861.032
TGCGCCTGCGGGAGGGAGCAGTGCCGGGTACGGTGC	769.315	626.64
CCTCTGCGGTCTCTGCAGCCGTTTGCATTTGCTGAA	4318.65	4530.57
TTCAGCAAATGCAAACGGCTGCAGAGACCGCAGAGG	861.593	779.781
GCCACTATTGCCTGCCTTCTGCGGCTGAGAGTCCCA	930.011	849.669
TGGGACTCTCAGCCGCAGAAGGCAGGCAATAGTGGC	772.622	636.702
AGGGAAACCACGGAATTTACTGCCGAAAGTTCGGCG	825.166	814.251
CGCCGAACTTTCGGCAGTAAATTCCGTGGTTTCCCT	882.002	855.853
CCCCTGCGGGCCGCCGCTGCGCCCGTGCAGCCGTCA	829.874	764.404
TGACGGCTGCACGGGCGCAGCGGCGGCCCGCAGGGG	736.368	657.913
CCCACCGCGGCCCACGCCGAGCGTGGTGGAACAGCT	893.056	776.311
AGCTGTTCCACCACGCTCGGCGTGGGCCGCGGTGGG	804.574	666.78
AAGATGGCGGCCGCAGAGCCGCCCACCTCCCCCTCC	819.047	698.995
GGAGGGGGAGGTGGGCGGCTCTGCGGCCGCCATCTT	883.599	762.536
CAGAGTGGTTTGATGGTTTTGTGTTAGTCTTCATGC	922.739	920.16
GCATGAAGACTAACACAAAACCATCAAACCACTCTG	916.898	904.261
AGCGCCTTACCCGCGGCACACCCATTTGCTGACCCC	1121.23	915.64
GGGGTCAGCAAATGGGTGTGCCGCGGGTAAGGCGCT	681.881	664.578
AACCAGAATAACCACAGATCAAGCCGTAAGCACATG	1706.79	1778.57
CATGTGCTTACGGCTTGATCTGTGGTTATTCTGGTT	1304.88	1161.54
CCACTTACCGCGAGAACGCGGAGTCCTGCGCATGGC	922.174	936.485
GCCATGCGCAGGACTCCGCGTTCTCGCGGTAAGTGG	697.376	650.896
AGCTGGCTGTGGTCAGGGTGGAATCAGAAAGAGAAA	1102.05	1119.37
TTTCTCTTTCTGATTCCACCCTGACCACAGCCAGCT	3019.11	2314.18
AGGTTAAGTGTGGTTTCTCTTCATGATTCCACCCTG	1080.87	1045.67
CAGGGTGGAATCATGAAGAGAAACCACACTTAACCT	738.375	775.655
GCTTCAGGCTTACGGGGCGCACACTGCCGCAAAGGC	705.981	806.289
GCCTTTGCGGCAGTGTGCGCCCCGTAAGCCTGAAGC	716.501	714.995
CGGGACCGCGGGCGGACTCAGCCCAGCAAGCGGCAG	763.948	767.292
CTGCCGCTTGCTGGGCTGAGTCCGCCCGCGGTCCCG	696.299	636.474
GCCTGAAGCCACGCAGGGCCACGTCTGCGGTTCTGA	918.011	924.039
TCAGAACCGCAGACGTGGCCCTGCGTGGCTTCAGGC	4857.86	2762.87
TCCCCTGTCTTACGGAGGCTGCGGCGCAGCGGCGCA	750.959	765.852
TGCGCCGCTGCGCCGCAGCCTCCGTAAGACAGGGGA	722.457	699.492
CAGGAGAACCCACAATGCACCGAAACTGCCGCCCCC	1225.1	954.111
GGGGGCGGCAGTTTCGGTGCATTGTGGGTTCTCCTG	775.366	838.749
CCAGCGCCGCGGTACAACCTCGGCACTTTCGCCCGC	769.956	691.562
GCGGGCGAAAGTGCCGAGGTTGTACCGCGGCGCTGG	663.613	744.301
CTCCCCAGCATGAGGGTCCCAGGGCTTACCCGCGCC	789.906	706.624
GGCGCGGGTAAGCCCTGGGACCCTCATGCTGGGGAG	714.202	687.129
TGTTTGCGGTTTAGACCCCAAAGATTCATGTTGGTA	38673.4	50030.2
TACCAACATGAATCTTTGGGGTCTAAACCGCAAACA	4543.22	4741.93
CTCCCGCCACCGCGCGCCCGCGCTCCGAAAAGGCGG	830.832	784.014
CCGCCTTTTCGGAGCGCGGGCGCGCGGTGGCGGGAG	790.843	710.217
ACCTCATGCTGCTGTTCTTGTGTGTGGTTGAGCAGT	870.313	791.061
ACTGCTCAACCACACACAAGAACAGCAGCATGAGGT	1054.09	952.189
GCAGGACTCCAGGGAGCCCGCGCAGCCGCAAAAAGC	749.542	713.451
GCTTTTTGCGGCTGCGCGGGCTCCCTGGAGTCCTGC	763.081	822.368
CAAGTTGTGCTCCCCCACAAGAGGAACTACTGGGCA	799.425	804.425
TGCCCAGTAGTTCCTCTTGTGGGGGAGCACAACTTG	791.623	800.838
CACCCAAGGCTATGCTTTTTTTTGGCAAGCCACATC	904.219	862.914
GATGTGGCTTGCCAAAAAAAAGCATAGCCTTGGGTG	726.085	669.997
TACGCAGCCCACAAGCCCGACAGCATGTCATGAATA	769.394	761.993
TATTCATGACATGCTGTCGGGCTTGTGGGCTGCGTA	736.542	640.836
CAGCCGGCACCGCGGACAGCCGCCGCTTCAGGTTTC	750.56	793.974
GAAACCTGAAGCGGCGGCTGTCCGCGGTGCCGGCTG	660.865	690.663
CATTGTGGGCGCTGTAGTCCAGCTGGAACCTGTTTG	760.05	777.795
CAAACAGGTTCCAGCTGGACTACAGCGCCCACAATG	789.248	739.655
CTCGGCCTGCGGCGGGGTAGAGCGCCGGCAACGGCT	740.918	674.935
AGCCGTTGCCGGCGCTCTACCCCGCCGCAGGCCGAG	788.36	688.876
GGAAAAGGCAGTGGCTTTGACTTGCGGGCAGGGAGA	771.216	701.255
TCTCCCTGCCCGCAAGTCAAAGCCACTGCCTTTTCC	2574.47	2222.33
GGCAACCTGAGCTGCCGTGTAAAACCACAGTGTGAC	938.447	903.942
GTCACACTGTGGTTTTACACGGCAGCTCAGGTTGCC	1780.74	2523.81
ACCTCACCCACATAGTGTTAAGAAAGCGTTTCGTGC	893.13	859.859
GCACGAAACGCTTTCTTAACACTATGTGGGTGAGGT	746.211	737.753
AGCGTTTCGTGCCTGTCTGGGGCTGACAAACCACAA	866.048	850.897
TTGTGGTTTGTCAGCCCCAGACAGGCACGAAACGCT	843.961	830.044
AGCCAGAACCGCGCCCGGGCCGCGCAAGGAAGACTC	824.326	772.79
GAGTCTTCCTTGCGCGGCCCGGGCGCGGTTCTGGCT	736.429	774.299
CTAGCCTGTGGTTTTTCTGAGAATGCAGGCTATGTA	2675.67	2906.98
TACATAGCCTGCATTCTCAGAAAAACCACAGGCTAG	999.896	860.292
TCTGAGAATGCAGCATATGTGTGTGGTCTCTAGTCA	754.901	625.137
TGACTAGAGACCACACACATATGCTGCATTCTCAGA	803.706	772.753
TCTGGCTTCATGTCTTAATAGGGCTTTGTGGTGTGC	748.505	851.465
GCACACCACAAAGCCCTATTAAGACATGAAGCCAGA	1126.83	1134.51
AGAGCAACACGATGCAAATAACCACAAGCAAGAATA	1213.66	1143.95
TATTCTTGCTTGTGGTTATTTGCATCGTGTTGCTCT	3109.87	2370.65
TGGAAGCTGCGGCCGCCTCGCACCCTGAACAACAAA	796.974	819.14
TTTGTTGTTCAGGGTGCGAGGCGGCCGCAGCTTCCA	936.34	834.81
CCAGAACAAACCACACCCCACTGCCTGTTGCATGCA	1213.3	1106.79
TGCATGCAACAGGCAGTGGGGTGTGGTTTGTTCTGG	806.249	782.486
AGCCTCAGGGAACTAGCGTCCCCTAGTGGTAAGAAA	772.867	661.476
TTTCTTACCACTAGGGGACGCTAGTTCCCTGAGGCT	905.06	815.577
CAAGAGCCGAAAGTCCCTTGTGCCGCAGTCCTTCCC	846.553	768.373
GGGAAGGACTGCGGCACAAGGGACTTTCGGCTCTTG	704.579	663.539
GGGGCAGCAAGTGGAGGTTTGAAGTGGTTTAGAGTA	782.444	752.693
TACTCTAAACCACTTCAAACCTCCACTTGCTGCCCC	1336.5	1156.21
TCCCTTACCTTCATGCTGCCACCAAACCACCAAACC	2540.56	1643.08
GGTTTGGTGGTTTGGTGGCAGCATGAAGGTAAGGGA	1741.62	3368.6
GACCGGACTCCCGGCTGGTCTGTGGGGTTTCGGGTT	1345.74	1182.07
AACCCGAAACCCCACAGACCAGCCGGGAGTCCGGTC	819.655	797.263
CTCCCCGCAGGGGGCCGCGCTTTATACACCCGGACC	797.649	754.712
GGTCCGGGTGTATAAAGCGCGGCCCCCTGCGGGGAG	698.059	725.148
AATCTGTGGTTTCCACTGTTAGAATTTACTGCCTCT	2099.91	2636.84
AGAGGCAGTAAATTCTAACAGTGGAAACCACAGATT	854.569	793.102
AGCTCCATGAAGAGGGCCTGAAAACCAAACGGGGGA	842.088	774.041
TCCCCCGTTTGGTTTTCAGGCCCTCTTCATGGAGCT	988.349	943.268
CAGCGGCGGCTGCGGCGGTGGCGGCAGTGGAGTGGG	832.02	836.698
CCCACTCCACTGCCGCCACCGCCGCAGCCGCCGCTG	1232.88	1027.09
AAGGCGGTACTGCCTCCAGCATTTGCCGCAAGTTAT	645.501	589.461
ATAACTTGCGGCAAATGCTGGAGGCAGTACCGCCTT	840.416	859.841
TTCAACAGGGTGTGGGAACTTGACTCTCGCCGCAAA	936.21	742.407
TTTGCGGCGAGAGTCAAGTTCCCACACCCTGTTGAA	935.708	878.908
AAAGAATGTTGCGGCCAGAGAGCAGCCGCTGTCGCT	810.474	790.963
AGCGACAGCGGCTGCTCTCTGGCCGCAACATTCTTT	883.825	776.379
GTGCTAGGACACACGAAGCGATACCACAAAGAACAT	860.885	852.245
ATGTTCTTTGTGGTATCGCTTCGTGTGTCCTAGCAC	2772.18	2060.44
GCCGAGCCAGCGGTTTCGCATCTGCACTTTCGCCAC	941.426	1014.15
GTGGCGAAAGTGCAGATGCGAAACCGCTGGCTCGGC	750.541	657.801
CGGGACTGCCTGTCTTCCCTGTTGCGGAGCTCTGAA	737.269	709.713
TTCAGAGCTCCGCAACAGGGAAGACAGGCAGTCCCG	753.023	738.079
CATACAGCATGCTGGGGTATGTAAAACAAACCACGG	799.17	680.996
CCGTGGTTTGTTTTACATACCCCAGCATGCTGTATG	829.444	760.127
ATATCCCTGTGGGTGAAAAACATGCCGGGAGTGAAA	780.9	771.247
TTTCACTCCCGGCATGTTTTTCACCCACAGGGATAT	1102.61	1065.2
ATAAACATGAAGCTGAGTATGTGACCACAGACATTC	824.961	714.12
GAATGTCTGTGGTCACATACTCAGCTTCATGTTTAT	1544.04	1790.05
AAAAACAAGGAGGCCTGAAGGGAAGGCGGTTGAAAA	764.238	733.611
TTTTCAACCGCCTTCCCTTCAGGCCTCCTTGTTTTT	1937.16	1590.48
GAAACAATTGCCTGTACCTCTGTGGTAAAAATGATA	940.827	919.896
TATCATTTTTACCACAGAGGTACAGGCAATTGTTTC	1707.9	1622.73
GCGCGGCTCCAACGCCGCAGCTTTCCAGGAACACTC	828.761	683.125
GAGTGTTCCTGGAAAGCTGCGGCGTTGGAGCCGCGC	837.287	773.296
TAGGCTCCCGCGGTTCGGCCTTGCTCCCTCTGTGAC	762.993	712.494
GTCACAGAGGGAGCAAGGCCGAACCGCGGGAGCCTA	770.414	722.908
ATGAAAGGACCACAAAGCCTCAGACAGAAAGCTGCA	868.58	723.497
TGCAGCTTTCTGTCTGAGGCTTTGTGGTCCTTTCAT	958.033	782.373
ACGTGACCGCGTGGGCGCAGTCCCAGACAGTAAACG	869.369	801.477
CGTTTACTGTCTGGGACTGCGCCCACGCGGTCACGT	871.336	840.983
CCAACACAGCAAATAATTTGAAACCACAATCAGAAA	1423.29	1179.97
TTTCTGATTGTGGTTTCAAATTATTTGCTGTGTTGG	3192.1	3632.03
CCCTCCTGCGGTATTGGAGACCTGAAGCACATAGTC	2321.07	2410.83
GACTATGTGCTTCAGGTCTCCAATACCGCAGGAGGG	891.959	767.037
CTTAAACCGGCCACAACAGCTCACCCATCGTGTCGG	842.445	885.062
CCGACACGATGGGTGAGCTGTTGTGGCCGGTTTAAG	720.562	710.209
TAACTTGAACGTCCTTTTGACCACCTGTACGGTATA	916.93	803.729
TATACCGTACAGGTGGTCAAAAGGACGTTCAAGTTA	822.008	732.887
GAGACAGGCAATGTAGACTTGAGTCCTGTGGTAAAC	682.861	639.676
GTTTACCACAGGACTCAAGTCTACATTGCCTGTCTC	1322.38	1242.51
GCCTTGCGGCCTCTAGGTGCGGGCCGATAACAAAAC	696.405	689.603
GTTTTGTTATCGGCCCGCACCTAGAGGCCGCAAGGC	872.375	833.419
GTAACCACGGCGGCCGCCACGCCCCGTTGCCTGGTC	970.213	858.531
GACCAGGCAACGGGGCGTGGCGGCCGCCGTGGTTAC	864.82	725.27
CATGAAAACCAACAAGCCTGGTCTCCTCTGCGCAGC	758.9	859.637
GCTGCGCAGAGGAGACCAGGCTTGTTGGTTTTCATG	666.834	631.16
CCGGTCGGGGCCGCAGCCGCTTACGGAGCCGCGGGC	769.695	648.205
GCCCGCGGCTCCGTAAGCGGCTGCGGCCCCGACCGG	684.449	727.52
AAAGAGAAAGGAGACAAAGTATAGCACCACAGTGAG	751.427	706.195
CTCACTGTGGTGCTATACTTTGTCTCCTTTCTCTTT	1088.09	982.823
CAGGCCTGTGGTTTCTGTAACAGCAAGTGATTTAGA	3550.23	3966.08
TCTAAATCACTTGCTGTTACAGAAACCACAGGCCTG	1239.46	924.894
CCACCGCCCCGCAGCTCACACCGTATGTGCGACAGA	898.276	898.047
TCTGTCGCACATACGGTGTGAGCTGCGGGGCGGTGG	786.845	697.968
CAGCTCCGAATTCCGGGTGCGGTACGGCGAAGCAGA	805.197	912.507
TCTGCTTCGCCGTACCGCACCCGGAATTCGGAGCTG	860.709	863.079
AGCACCCGGGAGTCGGAGCTGCGCACGCACCGCGGG	708.563	701.76
CCCGCGGTGCGTGCGCAGCTCCGACTCCCGGGTGCT	802.109	726.236
TATTACTTCAGGGAGCCCAGGGGGAACCGCGCCCCG	650.775	711.147
CGGGGCGCGGTTCCCCCTGGGCTCCCTGAAGTAATA	758.898	803.489
ATGGTGCCCGCCGCAGCCGAGGACCGTATAGCCCGC	810.203	705.773
GCGGGCTATACGGTCCTCGGCTGCGGCGGGCACCAT	770.433	681.607
AGCTCCCAGACCACAGAGGTTTTGCTGCATGGAGGA	1252.6	1229.42
TCCTCCATGCAGCAAAACCTCTGTGGTCTGGGAGCT	886.079	803.415
AACTAGTTCGTTCCTTATGCGGCCCAGGGCTCCACC	892.769	861.432
GGTGGAGCCCTGGGCCGCATAAGGAACGAACTAGTT	686.643	621.262
CTCAGCTGAAGAGCGGGCCTCTGGGCCGCAGTGACC	683.433	662.145
GGTCACTGCGGCCCAGAGGCCCGCTCTTCAGCTGAG	755.863	720.97
ACGTCTGTTTACTGTGATTGAAACCGCAAGAAGAAG	9627.55	8736.73
CTTCTTCTTGCGGTTTCAATCACAGTAAACAGACGT	27482	43107.6
TAGGTCTGTGGGTGACGTCTGTTTACTGTGATTGAA	842.283	731.282
TTCAATCACAGTAAACAGACGTCACCCACAGACCTA	877.14	856.189
CGCCTGCCCCACTTTCGCCCGGACCCGCAGCCCCTA	1304.99	1229.31
TAGGGGCTGCGGGTCCGGGCGAAAGTGGGGCAGGCG	633.722	683.035
TTACAATCATGTCCTCTCTGTGGTTTGGTGACAAAT	1440.32	1258.03
ATTTGTCACCAAACCACAGAGAGGACATGATTGTAA	1736.84	1701.94
ATTGTAAATTGCCTTTAAACGTCCCCACCGCGCTCC	967.339	927.062
GGAGCGCGGTGGGGACGTTTAAAGGCAATTTACAAT	711.312	754.065
ACTAGATTAACCACATCCACTTACGGTGGGGCTGGA	1395.92	3570.19
TCCAGCCCCACCGTAAGTGGATGTGGTTAATCTAGT	865.601	911.997
CCTGTCCGGGAGTCCTGAGAGGGAATCGCCCGCAAA	820.608	816.162
TTTGCGGGCGATTCCCTCTCAGGACTCCCGGACAGG	848.753	761.038
GTACTGCTTGTGGGAGAGCCCCACAGGCAATCCAGA	805.25	684.398
TCTGGATTGCCTGTGGGGCTCTCCCACAAGCAGTAC	690.091	662.693
ATTTACGTTTCAAACCACCCACTTCCAGTTTTTCAG	1266.91	1062.87
CTGAAAAACTGGAAGTGGGTGGTTTGAAACGTAAAT	841.86	695.167
GACAGAACCTGTGGTCTGCAGGGTTTCATGTTAAAC	881.545	952.74
GTTTAACATGAAACCCTGCAGACCACAGGTTCTGTC	911.289	830.912
GATGCACCTCCGCGGGAGGCAAGCGGTTGCCCTGGG	693.513	633.213
CCCAGGGCAACCGCTTGCCTCCCGCGGAGGTGCATC	769.258	661.144
CTGTGGTTGGGCTGTGTAGGCGCGGATTGCCTGGCT	905.858	816.388
AGCCAGGCAATCCGCGCCTACACAGCCCAACCACAG	951.238	858.584
AACCCAGAGCTACCACACAGCACAGCATGCAGACAA	1038.22	799.986
TTGTCTGCATGCTGTGCTGTGTGGTAGCTCTGGGTT	643.854	682.771
GCAAAGTTGTGGGAGCCCTACTGCCTGCGGAGCCCC	731.039	666.279
GGGGCTCCGCAGGCAGTAGGGCTCCCACAACTTTGC	695.956	635.223
AGCAACAACAAAGTAAGTGGCGGCCGCAGGGGGAGG	742.236	718.449
CCTCCCCCTGCGGCCGCCACTTACTTTGTTGTTGCT	1226.88	1141.34
CGGGTTCAGGACCGCTGATCGGAGGTGAGAATCCCA	692.563	685.134
TGGGATTCTCACCTCCGATCAGCGGTCCTGAACCCG	645.757	669.824
ACAGCAAGTGTCTCTATAGAAACCAAACCACAGAAA	993.991	798.771
TTTCTGTGGTTTGGTTTCTATAGAGACACTTGCTGT	8508.26	4984.99
AGCGGTGTTTCAGGGTGTGAGGGCCCGCAGGAGCCG	670.345	685.024
CGGCTCCTGCGGGCCCTCACACCCTGAAACACCGCT	1805.36	1705.73
GGTTGGGTGCGGTCCGTGAGGTTCGGGCCCAGCCCA	743.209	696.481
TGGGCTGGGCCCGAACCTCACGGACCGCACCCAACC	851.137	795.303
GCCGCGAGTTCAGCCGGGTGGACCACAAATCCCGAG	811.461	752.027
CTCGGGATTTGTGGTCCACCCGGCTGAACTCGCGGC	788.391	704.66
CCCGGCTGAACTCGCTGTCCCGGCAGGCACCGCGGC	1040.81	948.168
GCCGCGGTGCCTGCCGGGACAGCGAGTTCAGCCGGG	738.018	670.672
AAGCCCACAGCCCGGCCCCGGCCCCCGTATGTGGGG	741.088	736.171
CCCCACATACGGGGGCCGGGGCCGGGCTGTGGGCTT	755.026	759.919
CACGGAGCAGCCTGGAACTCTGCGGCCTGTGATTAC	825.217	779.835
GTAATCACAGGCCGCAGAGTTCCAGGCTGCTCCGTG	770.873	733.219
AGGACGGGCGAAAGTGGCTGCGGTGGATGGTGGGAG	787.633	772.01
CTCCCACCATCCACCGCAGCCACTTTCGCCCGTCCT	3290.71	2181.51
CTCTCCACCTCCTCCCGACCAGGACCGCACCCCCCC	1779.58	1274.47
GGGGGGGTGCGGTCCTGGTCGGGAGGAGGTGGAGAG	868.776	900.546
GCTTCGATTCCCGCCGGGGCTCACCGCGCCCCCCTA	978.065	801.142
TAGGGGGGCGCGGTGAGCCCCGGCGGGAATCGAAGC	715.526	791.411
GGCGCCTCTTTGCGCCCCCGCCCACAATCGAGCGCA	826.427	790.383
TGCGCTCGATTGTGGGCGGGGGCGCAAAGAGGCGCC	729.567	728.897
CTGGGGACCTGTGGTTTGCTGGCGGCAACAAGTGAT	1344.71	1758.61
ATCACTTGTTGCCGCCAGCAAACCACAGGTCCCCAG	1229.56	1146.02
TGCCACATGCTGCCCCTCCCCAGGTCTAACCACCAA	1088.22	915.1
TTGGTGGTTAGACCTGGGGAGGGGCAGCATGTGGCA	814.885	838.214
AAGAAAGGTTCCAGCCTGCGCCCTGCTACCGCGGCG	738.347	670.781
CGCCGCGGTAGCAGGGCGCAGGCTGGAACCTTTCTT	724.426	733.038
CTGCTGGGCCCCGTCCTGTCAGCGGTTGCTCTTTAC	945.793	870.227
GTAAAGAGCAACCGCTGACAGGACGGGGCCCAGCAG	740.824	697.694
AGCCAGATCCTCCCTTAGGTCTGACCGCAGCTTAAC	2146	2173.48
GTTAAGCTGCGGTCAGACCTAAGGGAGGATCTGGCT	17483.2	20254.9
ACACCACTAACAACCACGGCCGCTTGCTGAACCTGT	996.689	768.248
ACAGGTTCAGCAAGCGGCCGTGGTTGTTAGTGGTGT	730.509	698.937
CAAACCACTTAAGTGTCCTCTGTAACCGTACGGGGG	879.322	776.636
CCCCCGTACGGTTACAGAGGACACTTAAGTGGTTTG	800.36	767.866
TGCCGTTTTCGGGTCACCCAGGCAGCTTGTGGCGGC	709.733	687.769
GCCGCCACAAGCTGCCTGGGTGACCCGAAAACGGCA	750.674	749.604
GCAGCAAATGACGTCAGACCTCACTGCGGGTCTGAG	778.855	737.135
CTCAGACCCGCAGTGAGGTCTGACGTCATTTGCTGC	727.83	667.235
AGCCCACACGGACCACAGCTCCAGGGAGCCGAGCAA	880.645	859.904
TTGCTCGGCTCCCTGGAGCTGTGGTCCGTGTGGGCT	679.184	696.043
AAGAGGCAGTCCCAAATTGCTTTTTAACCACCAACA	765.869	810.549
TGTTGGTGGTTAAAAAGCAATTTGGGACTGCCTCTT	893.907	930.867
ACCGTGCGGTCTGCAAGCAACCCTTGCGCTCCTTCA	1089.02	1001.32
TGAAGGAGCGCAAGGGTTGCTTGCAGACCGCACGGT	649.33	669.274
GCTGCCTCTGCCGCAAAGATGCCCCCTTCAGCTGGA	759.18	742.292
TCCAGCTGAAGGGGGCATCTTTGCGGCAGAGGCAGC	754.648	648.879
AAGATGCCCCCTTCAGCTGGAAAGCGGTAATGCCCA	799.807	738.07
TGGGCATTACCGCTTTCCAGCTGAAGGGGGCATCTT	841.858	708.997
AAAGTATCTTCTGTGGTGAATCGGAGACAAAACTCA	827.022	851.941
TGAGTTTTGTCTCCGATTCACCACAGAAGATACTTT	929.877	892.07
TGGGTTGACCTAGCCACAGGCAGGATCTGGCTGCCA	654.214	709.235
TGGCAGCCAGATCCTGCCTGTGGCTAGGTCAACCCA	665.145	630.725
GCTCCTCCCGGCTATAAAGCCCCAAACCACGCCACT	979.666	894.248
AGTGGCGTGGTTTGGGGCTTTATAGCCGGGAGGAGC	770.558	736.542
GGCCTTTTCTTCGGCCCTCACAGCCACCGCGACCCA	1046.78	962.897
TGGGTCGCGGTGGCTGTGAGGGCCGAAGAAAAGGCC	819.826	685.492
CTCTTTTATACCACAAGGAGGAAAAGGACATGAACC	1150.62	1127.65
GGTTCATGTCCTTTTCCTCCTTGTGGTATAAAAGAG	939.772	991.433
CAGCTAGAGGAGGCGCTTCGCCCGCGAACCACAGGG	749.612	805.134
CCCTGTGGTTCGCGGGCGAAGCGCCTCCTCTAGCTG	1261.24	1237.86
AAGAGCAACATTGCCGCAGCACTTCAGGGACGTCGT	689.942	645.858
ACGACGTCCCTGAAGTGCTGCGGCAATGTTGCTCTT	721.611	696.089
AGAGCGCGCCCTCCGTGACGCCGCAAGAGCGCGCCT	729.776	727.726
AGGCGCGCTCTTGCGGCGTCACGGAGGGCGCGCTCT	814.605	742.404
ACTTACCTCCCGACGTCACAGCCTCCGACACCACAG	1086.97	1005.36
CTGTGGTGTCGGAGGCTGTGACGTCGGGAGGTAAGT	799.328	748.096
GGAGCGGCCGAAGGGAGCTTGCGGCGGGAGGCTGAA	739.166	685.616
TTCAGCCTCCCGCCGCAAGCTCCCTTCGGCCGCTCC	1032.83	847.067
CTGAGCCACCGCAGCCAGTCTTTTATGCATTCGGCG	894.161	943.817
CGCCGAATGCATAAAAGACTGGCTGCGGTGGCTCAG	771.234	673.933
CCCGCGGTCCAAAATCTGAGTAAAGCGAAAGTACGG	766.215	699.919
CCGTACTTTCGCTTTACTCAGATTTTGGACCGCGGG	1324.99	1303.72
GCGGCCGGGATCTGGAGGGTGAGCGCTGTGGGCAGC	663.178	675.648
GCTGCCCACAGCGCTCACCCTCCAGATCCCGGCCGC	945.23	912.133
CAGTCTCCTTGCGCGTCACCTCTGTGACCGCTGTGC	1350.99	1500.94
GCACAGCGGTCACAGAGGTGACGCGCAAGGAGACTG	826.844	768.4
TGGCGCCTGAAAACTGGCGATGCGGGTGGGCGCGAA	619.949	617.981
TTCGCGCCCACCCGCATCGCCAGTTTTCAGGCGCCA	750.999	871.139
GCGCACTCCCGGGCTGGTGAACGCGGTGACGTCACC	707.659	747.041
GGTGACGTCACCGCGTTCACCAGCCCGGGAGTGCGC	733.929	690.809
GACCTGGGTTTCATGTCTGTACATCGCGGTTCCTAC	933.39	834.471
GTAGGAACCGCGATGTACAGACATGAAACCCAGGTC	829.961	852.31
CTGTCAGCCCCGCAGCCCCTGCTCCCTGGCTGGCTG	805.433	998.139
CAGCCAGCCAGGGAGCAGGGGCTGCGGGGCTGACAG	737.018	708.246
GCCACAGCCTGAAGCAGGCTGACCACAAGTGCTAAG	992.91	918.199
CTTAGCACTTGTGGTCAGCCTGCTTCAGGCTGTGGC	2093.93	2168.42
CTCTTGCGGTCAGGTCACGCCGCCTGAAGCCGCCCC	30902.8	39463.5
GGGGCGGCTTCAGGCGGCGTGACCTGACCGCAAGAG	1940.58	2152.38
AAATGAGCGGTGGTTGAGCCCTACTTTCGGTGGTGC	743.253	655.936
GCACCACCGAAAGTAGGGCTCAACCACCGCTCATTT	863.99	834.811
CCCTTTTTCCCCGCAAACAGCTTGCTCTGCTAAGAA	1479.65	1093.4
TTCTTAGCAGAGCAAGCTGTTTGCGGGGAAAAAGGG	720.949	741.464
AGGGGCAGACCACAGCACCACCGAAAGTAGGGCTCA	771.445	665.82
TGAGCCCTACTTTCGGTGGTGCTGTGGTCTGCCCCT	793.984	688.064
ACAGCAAGTGAGGCTGTGAGGAGTTTGTGGTGTGTA	828.972	658.884
TACACACCACAAACTCCTCACAGCCTCACTTGCTGT	1532.6	1200.13
GTGGGCTGTGGTTAGGAGACATGAAGGAGAATGCCA	4145.93	4408.84
TGGCATTCTCCTTCATGTCTCCTAACCACAGCCCAC	2222.03	1315.51
GCTTGTCTTACGGTTTCGTCGCCGCCGCAGGCGCAC	853.906	816.498
GTGCGCCTGCGGCGGCGACGAAACCGTAAGACAAGC	689.138	690.246
TCAGCCTGTGGTTTCTGAAGACCTCCTCGAAGTCAT	6085.04	4377.98
ATGACTTCGAGGAGGTCTTCAGAAACCACAGGCTGA	822.008	733.32
GCAATCTTGACCACAACATGGAGACAGGCAATCAAA	1538.11	2391.09
TTTGATTGCCTGTCTCCATGTTGTGGTCAAGATTGC	1076.38	1082.83
GACTTGGGGGAACTGGCTTGGTTTGCGTGGTTTCTC	1075.26	941.374
GAGAAACCACGCAAACCAAGCCAGTTCCCCCAAGTC	941.388	887.029
CTCTCAATTCCCGTGTGAGAAAAACCACAGAAAAGC	2617.11	2202.69
GCTTTTCTGTGGTTTTTCTCACACGGGAATTGAGAG	8945.64	12704.9
ACCCTCTTTTCGGTGGAAAGCTGCGGCCTCCCAGAG	804.831	804.021
CTCTGGGAGGCCGCAGCTTTCCACCGAAAAGAGGGT	829.15	781.397
ACAGAGAAACCACAGCCCTGAGCCTCTTCATGACAT	4429.32	3710.81
ATGTCATGAAGAGGCTCAGGGCTGTGGTTTCTCTGT	1031.54	1076.23
AGAACTGTGGTATGCGCAAACCATTACAGGGTGTGA	785.851	788.805
TCACACCCTGTAATGGTTTGCGCATACCACAGTTCT	785.958	686.84
AACCATTACAGGGTGTGAGATTCAAACCACTAACAG	801.548	722.052
CTGTTAGTGGTTTGAATCTCACACCCTGTAATGGTT	948.441	892.282
CCGTTACCGCGCTCGTCTTGCCACCTCCTCTGGAGT	1096.77	1042.01
ACTCCAGAGGAGGTGGCAAGACGAGCGCGGTAACGG	732.703	654.645
ACTGCTCAAACCACAAACGATAGCAGCAAAGGCCTG	6812.82	4575.53
CAGGCCTTTGCTGCTATCGTTTGTGGTTTGAGCAGT	1393.32	1353.29
AGAGCTTGTGGGGAGGAGCCCTCTTCGTTCATGCCC	687.096	697.712
GGGCATGAACGAAGAGGGCTCCTCCCCACAAGCTCT	787.989	740.26
CAAACGATAGCAGCAAAGGCCTGTGGCTTGACAGCA	712.594	620.866
TGCTGTCAAGCCACAGGCCTTTGCTGCTATCGTTTG	815.978	729.217
CCCGCTCCTGCGGCGCAAGCCCGCCTTGCTGAAGAA	874.632	786.295
TTCTTCAGCAAGGCGGGCTTGCGCCGCAGGAGCGGG	686.86	694.594
CGGGCTGGGATGAATTGATGGCTGACCACAGAGGAG	960.167	893.879
CTCCTCTGTGGTCAGCCATCAATTCATCCCAGCCCG	4200.99	4347.17
CCTGCTTGCATGTGGTTCAGACATGCTGAGGTGGTA	763.791	758.696
TACCACCTCAGCATGTCTGAACCACATGCAAGCAGG	714.623	760.2
AGCAGCAAGTATGTTGAAAGTCATAACCACAGCAAA	740.863	718.281
TTTGCTGTGGTTATGACTTTCAACATACTTGCTGCT	1425.19	1642.91
GGAGCGGCGCGGTACTACTGGGGACGTCGGCGGCTG	668.809	649.222
CAGCCGCCGACGTCCCCAGTAGTACCGCGCCGCTCC	910.792	841.708
CACGTCCTGCGGCCTCAGCCGCCTCTTCGGCCATCC	963.799	1703.6
GGATGGCCGAAGAGGCGGCTGAGGCCGCAGGACGTG	810.547	697.669
CCCTTGCTGCCCCCATGGCTCCCCTGAGGTTTTTCG	1351.88	1099.57
CGAAAAACCTCAGGGGAGCCATGGGGGCAGCAAGGG	792.441	762.086
GCTCCGCTTACGGGAGGCGGGGCTTCTGCGGGTTCC	697.668	694.598
GGAACCCGCAGAAGCCCCGCCTCCCGTAAGCGGAGC	1640.38	1397.85
GAATAACCACAACAACCGATGCACCTCCGTGTTTAA	3606.28	5270.03
TTAAACACGGAGGTGCATCGGTTGTTGTGGTTATTC	803.504	767.022
CATGCCCGTCCGACCGCGCTGCTTCGGCCTTGCAGC	777.694	743.946
GCTGCAAGGCCGAAGCAGCGCGGTCGGACGGGCATG	728.022	705.113
AACGTCCTCCGCGCGGGGCCACTGCTACCACAAAGG	925.943	987.369
CCTTTGTGGTAGCAGTGGCCCCGCGCGGAGGACGTT	859.903	928.116
CCTAAGTGACAGCATGGTCTGGCGACCACATTGCCC	794.459	677.584
GGGCAATGTGGTCGCCAGACCATGCTGTCACTTAGG	812.867	700.837
GGAAAGGCAGCGGTGGCAGAGGCTGTGCTGGGGGAG	700.957	672.678
CTCCCCCAGCACAGCCTCTGCCACCGCTGCCTTTCC	1188.9	1069.92
GTCCAACCGCAGCCAGGCAAGCACACCCTGCCCCAC	8526.39	10332.4
GTGGGGCAGGGTGTGCTTGCCTGGCTGCGGTTGGAC	970.872	836.42
CCTAGAACCGTAAGAGAAAGGGGCTGCGGTGCAGCA	745.119	723.156
TGCTGCACCGCAGCCCCTTTCTCTTACGGTTCTAGG	1019.45	1074.21
AGGAGTGTCACCTCCTCTTTCCTCACCACAGCCTCC	1264.94	1044.99
GGAGGCTGTGGTGAGGAAAGAGGAGGTGACACTCCT	882.673	838.086
GATGTGGGTAAGAGAAGCAGGCACACGATGCTGCCC	713.844	687.756
GGGCAGCATCGTGTGCCTGCTTCTCTTACCCACATC	816.655	777.868
AAGTGAGCCATGTGGGTACGTGCGCAAGAATATTCA	776.355	699.307
TGAATATTCTTGCGCACGTACCCACATGGCTCACTT	761.381	801.105
AACACCCTGTGTAAAGAGAATTGAATGTGGTTTTCT	771.452	818.539
AGAAAACCACATTCAATTCTCTTTACACAGGGTGTT	3037.27	3123.36
GGGGACGCCCCTCCGCGCTGCGGCGGTGGTCGGGAG	608.754	601.83
CTCCCGACCACCGCCGCAGCGCGGAGGGGCGTCCCC	1020.21	770.696
CACTCCCCGTGGGAGGATCTTGGGCTGCGGCTAGGG	768.174	806.13
CCCTAGCCGCAGCCCAAGATCCTCCCACGGGGAGTG	1627.38	1566.13
TCCTCCCACGGGAATTGCCGTAGGACCGCAGCCCGA	924.59	864.728
TCGGGCTGCGGTCCTACGGCAATTCCCGTGGGAGGA	847.181	809.102
CATCTGCGTACGGCACCCAGGAGGCTCGTGGTCCGC	837.948	768.8
GCGGACCACGAGCCTCCTGGGTGCCGTACGCAGATG	801.036	775.62
CTCCCAGCCGGGCTGAACCGAGACCGCTTCGTCCCC	1045.18	967.92
GGGGACGAAGCGGTCTCGGTTCAGCCCGGCTGGGAG	692.413	729.021
GGGGTGCGGTTTAGGGCGGGTTTTTTGCGCCTTGGA	12380.4	6455.42
TCCAAGGCGCAAAAAACCCGCCCTAAACCGCACCCC	1632.02	1725.98
CCTCTGTGGTTTTTAAGAGTAACACACAGAAAGGAC	3269.11	5012.47
GTCCTTTCTGTGTGTTACTCTTAAAAACCACAGAGG	1311.98	1204.22
AGACGGGACCTGAAGCCGGGCCGCAGGCGGCCGGGC	687.522	690.461
GCCCGGCCGCCTGCGGCCCGGCTTCAGGTCCCGTCT	953.232	922.991
TTGTTGTGGTTCTACGTCACGTGGTCCCGGGAGTTC	1218.53	1069.8
GAACTCCCGGGACCACGTGACGTAGAACCACAACAA	897.478	826.665
TTGCGGTTGGCAGACAGCAGAGCAAAGGCAATTGGG	881.115	753.632
CCCAATTGCCTTTGCTCTGCTGTCTGCCAACCGCAA	1859.1	1859.63
AACACCACCTCCTACTGTGAAACCACACTGTATTTG	1184.27	920.191
CAAATACAGTGTGGTTTCACAGTAGGAGGTGGTGTT	1072.99	1105.64
AAACTAGTTCCCCATATCATCTGTGGCTTGCACAAC	972.709	806.755
GTTGTGCAAGCCACAGATGATATGGGGAACTAGTTT	794.333	798.975
GCGGGGCGTGACCACGCACTTCCAGTTTTCTCGAAA	868.729	761.005
TTTCGAGAAAACTGGAAGTGCGTGGTCACGCCCCGC	713.372	696.515
AAGGTCGCTGCGGGGATGGGGGCCGGGAATCTCCTC	878.444	771.492
GAGGAGATTCCCGGCCCCCATCCCCGCAGCGACCTT	840.001	874.103
CTGACACTCCCGGGAGCCTTGTAGCCACAGGAATCA	756.668	777.496
TGATTCCTGTGGCTACAAGGCTCCCGGGAGTGTCAG	756.674	837.606
ACCTTCCTTGCTGCCTCCCTTGTGGCTCCAGTCCAC	1309.54	1280.85
GTGGACTGGAGCCACAAGGGAGGCAGCAAGGAAGGT	739.357	704.716
ATTCTGCATCGTGTGCTCTTTCCATGAGACCACAAA	792.519	816.514
TTTGTGGTCTCATGGAAAGAGCACACGATGCAGAAT	825.874	763.516
ACTCAGTCCTGAACCACATTACTTTCATGTCTACGT	1459.63	1197.49
ACGTAGACATGAAAGTAATGTGGTTCAGGACTGAGT	775.772	781.642
AGGGTTACAAATTCCGTAAACCACAGAAGCAGCAGA	1313.85	1384.39
TCTGCTGCTTCTGTGGTTTACGGAATTTGTAACCCT	5365.73	4199.45
CCGCCACCGCAGCTAAAACTTCAGGCGCCGGGACCG	1289.37	1241.12
CGGTCCCGGCGCCTGAAGTTTTAGCTGCGGTGGCGG	740.334	799.831
AGAAACCGCTGGGCGGAGCAGCGGGACGAAGCTGCA	666.684	695.594
TGCAGCTTCGTCCCGCTGCTCCGCCCAGCGGTTTCT	899.036	784.493
ACACTGGCCTGAAGGGGCGGGACCGCGAGTTAAGAG	651.29	729.759
CTCTTAACTCGCGGTCCCGCCCCTTCAGGCCAGTGT	1107.24	959.37
CATGTGGTCAACTCGATTTGTCACAGCAAGTACCCA	829.63	858.04
TGGGTACTTGCTGTGACAAATCGAGTTGACCACATG	727.391	710.794
AGTTACAGAACCACACTGGGGCCACCTCCTCTCCAG	898.763	807.696
CTGGAGAGGAGGTGGCCCCAGTGTGGTTCTGTAACT	758	737.197
CTCCCCCGCACATAGCCCTGAACTGAGGCAGTCATC	946.77	859.548
GATGACTGCCTCAGTTCAGGGCTATGTGCGGGGGAG	786.252	732.384
GGGCTTACGGCTGAACCCATGGCTGCGGGCTGTGCT	703.499	708.748
AGCACAGCCCGCAGCCATGGGTTCAGCCGTAAGCCC	846.329	690.291
CACCTGAAAAGGCAAGCGCGGCCGCGCGGTTGGCGC	730.655	637.385
GCGCCAACCGCGCGGCCGCGCTTGCCTTTTCAGGTG	885.762	769.691
CTTTCGCCCTGCCGCGTGCGCTTTGACCGCCCACCC	1043.27	987.686
GGGTGGGCGGTCAAAGCGCACGCGGCAGGGCGAAAG	734.302	729.57
GCTCAAGTATCGGAAAGGCCCGCAGAAAGAAGGGCA	734.141	832.276
TGCCCTTCTTTCTGCGGGCCTTTCCGATACTTGAGC	997.202	866.935
CGGTAGGCGGTTATCCTCCAAGCTGGCAGGGAGCGC	747.956	758.958
GCGCTCCCTGCCAGCTTGGAGGATAACCGCCTACCG	779.625	761.72
CAAGCTGGCAGGGAGCGCGGTGCAACCACAAGAGTC	781.409	779.225
GACTCTTGTGGTTGCACCGCGCTCCCTGCCAGCTTG	1943.02	2147.59
AAAGCTCCGCGCGGTTCCCACCCCTGAACTGCCTCT	902.129	803.097
AGAGGCAGTTCAGGGGTGGGAACCGCGCGGAGCTTT	712.142	710.874
AGGCAAACTACAGAAAGATCCTGCCCGCAACTTGGT	781.293	832.549
ACCAAGTTGCGGGCAGGATCTTTCTGTAGTTTGCCT	1429.34	1447.95
GCCCTCGGCACCCACATTCTATCAGGCTAACCAGCT	991.386	876.131
AGCTGGTTAGCCTGATAGAATGTGGGTGCCGAGGGC	745.008	703.793
CTCGGCGCGACGGCTATTCCCGTGACCGCCGGGTTC	874.519	754.803
GAACCCGGCGGTCACGGGAATAGCCGTCGCGCCGAG	720.404	715.102
GAGCGCAAACCCGAGAGTCAGTTCAACCACAGCCAC	851.673	800.544
GTGGCTGTGGTTGAACTGACTCTCGGGTTTGCGCTC	969.174	1046.81
AAGAGGCAATAAATACCAGAGTGAACCCACAAACCT	959.865	751.216
AGGTTTGTGGGTTCACTCTGGTATTTATTGCCTCTT	1163.95	1264.65
GGCACCCCCGCATTTCTTCGAAGAGGCAATAAATAC	846.318	753.94
GTATTTATTGCCTCTTCGAAGAAATGCGGGGGTGCC	820.963	743.185
GGATGAACAGAAAGCTAAAGTAAATACCACAGTGAC	848.378	669.814
GTCACTGTGGTATTTACTTTAGCTTTCTGTTCATCC	1455.65	1233.93
GACAGTTTTCGGGCCTAGTTTGCGGCTGCTCCTGCC	890.55	764.637
GGCAGGAGCAGCCGCAAACTAGGCCCGAAAACTGTC	921.03	719.746
TGGAGGAGACCACACCTTCAAGCAACAACCTCTCCT	833.89	734.301
AGGAGAGGTTGTTGCTTGAAGGTGTGGTCTCCTCCA	661.444	676.443
CCCTACTGCGTGCGGTGGCAGCTTTCTTACGGCAGT	925.02	1042.77
ACTGCCGTAAGAAAGCTGCCACCGCACGCAGTAGGG	742.768	792.27
CGCCTACCCCTTGCTGAGGCGGGGGCGGTTTCTCGA	1736.51	1323.57
TCGAGAAACCGCCCCCGCCTCAGCAAGGGGTAGGCG	772.899	671.254
AAACAAGCGGTAACGCGACCACTGCCGCCACAGCCT	799.721	697.338
AGGCTGTGGCGGCAGTGGTCGCGTTACCGCTTGTTT	734.047	737.415
CCTACCACTGCGGGCAGCGCTTGCGCTTTCCTCCTC	1054.31	987.419
GAGGAGGAAAGCGCAAGCGCTGCCCGCAGTGGTAGG	670.885	642.617
AGCTGCGGTGGGCTCCACCCAGTTTGAACTTGCTGG	1100.45	1269.88
CCAGCAAGTTCAAACTGGGTGGAGCCCACCGCAGCT	701.719	659.148
CCGCCGCGCGCCGAATGCTAAGACCGCGATTTCCCC	805.289	804.648
GGGGAAATCGCGGTCTTAGCATTCGGCGCGCGGCGG	825.716	747.639
AGGTCTTGTGGCTCATTTTGTACCCACTTGCTGGGC	729.35	680.138
GCCCAGCAAGTGGGTACAAAATGAGCCACAAGACCT	776.25	724.695
CGTCCCTAAACCACAGCTACAGCATGTAGGCACAAG	2266.55	2230.81
CTTGTGCCTACATGCTGTAGCTGTGGTTTAGGGACG	810.668	877.046
GCACACACACAGCCTCCCGGCCCGGCCGCAGCCGCT	838.999	836.344
AGCGGCTGCGGCCGGGCCGGGAGGCTGTGTGTGTGC	794.19	757.094
ATGCTGTGGGTCCACTCCCTGCCACCTGCTTGCTGC	740.23	776.595
GCAGCAAGCAGGTGGCAGGGAGTGGACCCACAGCAT	682.942	696.924
GTCCCTTGTGGCTACACAGGCAGCAAGCAGGTGGCA	719.591	704.432
TGCCACCTGCTTGCTGCCTGTGTAGCCACAAGGGAC	682.175	678.178
GCAGGTTTTGTGGGCCGCTTCCACAGTAAAACATGC	782.708	805.655
GCATGTTTTACTGTGGAAGCGGCCCACAAAACCTGC	799.388	692.573
CGGGCGCCCGCAGGCGGTGCTGCCGAATGCCCCGCC	829.912	871.316
GGCGGGGCATTCGGCAGCACCGCCTGCGGGCGCCCG	733.638	695.534
CGTTACCACCCTCTTAAAGGAGCCCATGAAGGAGGC	988.417	957.831
GCCTCCTTCATGGGCTCCTTTAAGAGGGTGGTAACG	781.884	798.559
CAGTTTATGCTGTGAGAGCCTTGTGGTTCCTACTAA	764.38	781.297
TTAGTAGGAACCACAAGGCTCTCACAGCATAAACTG	896.867	815.03
TTGAAAACCACGACTCCTGACACAGTAGTTCCACCT	1075.31	871.438
AGGTGGAACTACTGTGTCAGGAGTCGTGGTTTTCAA	884.765	735.103
GTATCAGCCGCGCCGCAGTCGGAGGAGATAGACGCT	725.523	675.692
AGCGTCTATCTCCTCCGACTGCGGCGCGGCTGATAC	711.915	706.649
AGCTTGTACGGTGGCTGCTGCGCTGCCGCAACGAAT	763.559	680.145
ATTCGTTGCGGCAGCGCAGCAGCCACCGTACAAGCT	774.969	720.253
AACAGTCACATACGGGGCCGAGAGGAACCGCGAACG	862.417	805.186
CGTTCGCGGTTCCTCTCGGCCCCGTATGTGACTGTT	1225.73	1366.32
GTTCTCCTTTCTGTGCCGAGTGTGGTTTGCTATCAA	1549.81	1409.11
TTGATAGCAAACCACACTCGGCACAGAAAGGAGAAC	1018.37	879.345
ACTGCTTCTTGTGGTGAGGGACAGTAAACCAAGAGG	1048.37	1000.13
CCTCTTGGTTTACTGTCCCTCACCACAAGAAGCAGT	1257.96	1214.96
AAAGCAAACATGAAGTGCTGTGGTAACAAGGCCCCA	776.441	744.522
TGGGGCCTTGTTACCACAGCACTTCATGTTTGCTTT	928.482	809.702
GGCCTGAAGCGCTCTCGTTGGCCCTGCGGCGCTGGA	787.79	700.667
TCCAGCGCCGCAGGGCCAACGAGAGCGCTTCAGGCC	624.373	733.381
ACCTGAAGGGCGGGGGCGTGGCGAGGTACCGCAGAC	1141.03	977.326
GTCTGCGGTACCTCGCCACGCCCCCGCCCTTCAGGT	1893.67	1839.44
GGACACAGGCTCCCGCGTTACCGACACCGCGTGGGG	881.506	801.039
CCCCACGCGGTGTCGGTAACGCGGGAGCCTGTGTCC	866.105	787.743
AGTTGCTAAGGCAATGACTGCCCGCAGCGCCTGGCC	735.205	672.069
GGCCAGGCGCTGCGGGCAGTCATTGCCTTAGCAACT	686.917	704.943
ACTCGCTCCGGCCGCAGCCCCCTCGGAGGCTGCTAG	821.536	743.697
CTAGCAGCCTCCGAGGGGGCTGCGGCCGGAGCGAGT	735.004	712.445
AACATTACGGAGGTTTCTCTACCCATGCGGTGTCTC	957.633	896.071
GAGACACCGCATGGGTAGAGAAACCTCCGTAATGTT	751.25	778.815
CCAGGCCTTCAGGACCACAGCGTCCGACATGCCCCG	736.905	711.136
CGGGGCATGTCGGACGCTGTGGTCCTGAAGGCCTGG	683.773	697.202
GCAGTCGAGCTTCCCACATTTGGGGAATTTGCACGA	713.081	683.196
TCGTGCAAATTCCCCAAATGTGGGAAGCTCGACTGC	680.332	799.534
GCAGAAGGCAGTGTGGCTTGGCGCGGTGGCTCACAC	699.078	639.992
GTGTGAGCCACCGCGCCAAGCCACACTGCCTTCTGC	737.439	708.348
GCGGAGGGAAGCTGAAATACTTGCGGTGGGGGCGAC	918.659	919.657
GTCGCCCCCACCGCAAGTATTTCAGCTTCCCTCCGC	6051.81	6017.87
TTGGTTGTGTGGTCGCGTCTCGGCAACCGGTAGCGC	756.631	753.927
GCGCTACCGGTTGCCGAGACGCGACCACACAACCAA	791	1042.32
ATGGCGGAGCGAAAGTCCCAGCCACAACGCGAAAAG	713.379	676.035
CTTTTCGCGTTGTGGCTGGGACTTTCGCTCCGCCAT	886.126	822.541
AGTGAGCTTCGTCCTGAGGCCTGAGGCAACCACAGG	668.926	696.777
CCTGTGGTTGCCTCAGGCCTCAGGACGAAGCTCACT	822.108	742.343
GAAGTGGACACGGGACTCGGCTGCGGCTCCATGGTC	763.623	702.354
GACCATGGAGCCGCAGCCGAGTCCCGTGTCCACTTC	991.969	762.294
CAGACCCGGCGTGGACGAAGCTCGGGAACCACAACA	784.198	673.658
TGTTGTGGTTCCCGAGCTTCGTCCACGCCGGGTCTG	1136.91	1297.01
AGCGTACGGTCGCGCCGCGCTCTAGCACCGCAGCAC	798.436	760.805
GTGCTGCGGTGCTAGAGCGCGGCGCGACCGTACGCT	734.992	719.153
CCTAAAACCCAGTTTCGGGACCCACCGCTGAAGGTC	823.835	791.216
GACCTTCAGCGGTGGGTCCCGAAACTGGGTTTTAGG	771.955	721.124
AGCCAACAGAAAGCTGCAGAGACTAAACCACAGCAA	854.989	734.919
TTGCTGTGGTTTAGTCTCTGCAGCTTTCTGTTGGCT	3062.12	3869.06
TGTGTCAAGCCGCAGGCAGCGATTCTGGACTCTGGG	777.064	762.351
CCCAGAGTCCAGAATCGCTGCCTGCGGCTTGACACA	770.926	686.169
GCCGGCGGCCGAAAGTCTATCCCGCAGAAGCGCAGC	804.211	652.164
GCTGCGCTTCTGCGGGATAGACTTTCGGCCGCCGGC	787.753	818.794
GGAGGAAGGCAGCAAAGAAAGAGGTGGTTTCGGCAC	783.443	668.75
GTGCCGAAACCACCTCTTTCTTTGCTGCCTTCCTCC	1585.28	1344.48
CTGAGGCGCGCCGTAAGGGCTAGCGGTCCCAGCATA	657.007	697.338
TATGCTGGGACCGCTAGCCCTTACGGCGCGCCTCAG	682.596	676.969
CGGGAATTGTGGTCTCCGCCGTACGCGAGTTGTGAG	1031.42	1111.95
CTCACAACTCGCGTACGGCGGAGACCACAATTCCCG	887.449	875.887
CGCCGGTCCCATCTCCTTTCTGCGGGGTGAGCAGCA	1032.64	966.272
TGCTGCTCACCCCGCAGAAAGGAGATGGGACCGGCG	805.987	743.32
CAGATTCCCGTAAAGGGGGACATGTAGCCGCAAAAG	829.082	816.555
CTTTTGCGGCTACATGTCCCCCTTTACGGGAATCTG	2515.79	2736.75
CCCGGTGCATCGGATCCGACCACACCCTGGGTGGGC	701.251	792.552
GCCCACCCAGGGTGTGGTCGGATCCGATGCACCGGG	714.769	688.758
GGCTAGCCTCCGATTCCCAGAGCCCCACAGCCGGGG	850.551	809.378
CCCCGGCTGTGGGGCTCTGGGAATCGGAGGCTAGCC	684.788	676.865
ATGGCGGCCGCAGCAGTGGGCAGTTGAGTTTTCGGG	728.988	739.456
CCCGAAAACTCAACTGCCCACTGCTGCGGCCGCCAT	974.183	985.859
CCCGCCTCCGCGTTTTACTCGGTGCCCGCAGCGCCG	991.417	868.055
CGGCGCTGCGGGCACCGAGTAAAACGCGGAGGCGGG	777.019	810.146
TCGCAAACCTCAATGTATTTCCATCACAGAAAGAGA	1238.02	1066.94
TCTCTTTCTGTGATGGAAATACATTGAGGTTTGCGA	839.885	910.539
AATCATTGCCTGCCCTAACGTTTGTGGTCTGCCTAG	812.617	825.771
CTAGGCAGACCACAAACGTTAGGGCAGGCAATGATT	1061.96	1149.35
ACAGTTTAACCACTCTAAACCCCAACTCCCTCATCT	1347.82	1419.6
AGATGAGGGAGTTGGGGTTTAGAGTGGTTAAACTGT	719.14	753.205
TTATGTGGTAGGTGAGGTAAAGAAGGCAGTGGAGAA	807.417	706.763
TTCTCCACTGCCTTCTTTACCTCACCTACCACATAA	5560.32	2882.43
AGTGCTTTGCGGTATAATACTGCACATGCTGTGTTG	3872.11	6894.86
CAACACAGCATGTGCAGTATTATACCGCAAAGCACT	885.226	928.495
GTGCGGAACCGCCATTTTTAAAGGGCCAGGGAGCTT	760.026	697.441
AAGCTCCCTGGCCCTTTAAAAATGGCGGTTCCGCAC	825.465	763.988
TGCTTCTGAGGCAGTGATCTGTGGTCAAAGAAAGAA	780.268	795.681
TTCTTTCTTTGACCACAGATCACTGCCTCAGAAGCA	3137.62	2589.86
ACTTTGTCAGTGTGGTTTTCACATGCTGTCCTAGCT	1194.02	1168.9
AGCTAGGACAGCATGTGAAAACCACACTGACAAAGT	921.76	838.22
GACAAACATACCGCTAGGACAGCATGTGAAATCCAC	785.654	821.264
GTGGATTTCACATGCTGTCCTAGCGGTATGTTTGTC	732.627	787.07
CCTGTGGTGAGGCCAGCAGAGGCTCAGCAAGGGAGC	728.001	690.214
GCTCCCTTGCTGAGCCTCTGCTGGCCTCACCACAGG	905.544	784.577
CGGCGCTCGCCGAAGTGCCGCGGTGCCTGCTCTGCA	773.014	703.169
TGCAGAGCAGGCACCGCGGCACTTCGGCGAGCGCCG	674.411	701.122
GAGTGGGCGGTAACTCGCAGGCCGAACGTGACGCAA	740.342	698.42
TTGCGTCACGTTCGGCCTGCGAGTTACCGCCCACTC	927.594	880.585
GCACCGTGGCACTGCCGCGAGCGCCGCAGGCCCTGC	739.363	621.718
GCAGGGCCTGCGGCGCTCGCGGCAGTGCCACGGTGC	685.454	737.353
TTCTTTGGTCAACCGCAAGCCTCTGCCGCGTCTCGC	37277.5	24344.8
GCGAGACGCGGCAGAGGCTTGCGGTTGACCAAAGAA	3498.76	4636.77
GCGTTCGGCTGGTCGTGGGCTTTCTGCGGCCGCTGA	834.509	754.084
TCAGCGGCCGCAGAAAGCCCACGACCAGCCGAACGC	888.286	768.838
GCCGCTGAAAGCCCACAACCAGCGCAACGCAGGCGA	806.973	861.417
TCGCCTGCGTTGCGCTGGTTGTGGGCTTTCAGCGGC	679.358	682.392
AGTCGGGAGCCATCTGCCCCAACTTGCGGTCTTCAC	892.043	1008.29
GTGAAGACCGCAAGTTGGGGCAGATGGCTCCCGACT	3441.97	3111.72
GGAACAGTAAACAAAGAAAGGTGCTGTTGTGGCGCC	676.429	647.932
GGCGCCACAACAGCACCTTTCTTTGTTTACTGTTCC	1059.83	953.643
AACCCCTTGCACCGCGGACACAGCTTCTTCTTCCCC	1078.09	1085.07
GGGGAAGAAGAAGCTGTGTCCGCGGTGCAAGGGGTT	713.206	618.874
ATAGAAACTACACGAAATACTGTGGTCAGGTTTTGA	800.354	769.23
TCAAAACCTGACCACAGTATTTCGTGTAGTTTCTAT	1274.46	1306.81
TTGAAAAGGACGTTCATTTGTACTGAGGTGGTTTTA	705.614	718.172
TAAAACCACCTCAGTACAAATGAACGTCCTTTTCAA	844.392	767.475
TAAGAGATTGCCTGTAAAGGTAACCACCAGCAAAGA	751.857	640.456
TCTTTGCTGGTGGTTACCTTTACAGGCAATCTCTTA	827.236	774.501
ATGCTCGCAGTAAACCACAGTCATCCAGTTTCTTTA	1241.89	979.268
TAAAGAAACTGGATGACTGTGGTTTACTGCGAGCAT	737.239	807.821
CTAACAGCAGCAAGTGCTTGGTGGTTTAGCACCTCA	698.394	664.339
TGAGGTGCTAAACCACCAAGCACTTGCTGCTGTTAG	744.189	741.715
GGACTGCGTTGCCGGACACTGCGGGTGCCGGTAGCC	682.576	693.09
GGCTACCGGCACCCGCAGTGTCCGGCAACGCAGTCC	684.567	921.545
ACTCAGCCCACAAAGCTAACAGCAGCAAGTGCTTGG	828.079	801.868
CCAAGCACTTGCTGCTGTTAGCTTTGTGGGCTGAGT	774.861	723.465
GCTCGCGTCATCATGCAGCGCCGACACCACAGACAC	821.976	765.173
GTGTCTGTGGTGTCGGCGCTGCATGATGACGCGAGC	785.049	747.457
AAGGCAAACAGCAAATCATAACCACAAACCAGGAAC	1882.43	1857.44
GTTCCTGGTTTGTGGTTATGATTTGCTGTTTGCCTT	24240.8	18142.8
TTGTGGGTGTGTCTCTTTCGGTCTTACGTCCTAACA	853.723	824.909
TGTTAGGACGTAAGACCGAAAGAGACACACCCACAA	828.761	777.763
AAACCAGAGAAGAAGTGGCACCACATGGCCAGACTG	773.293	732.269
CAGTCTGGCCATGTGGTGCCACTTCTTCTCTGGTTT	785.42	826.503
GTAACCCAGGCCACAAGTGGGGTGAAGGAGGCTGTA	912.66	720.599
TACAGCCTCCTTCACCCCACTTGTGGCCTGGGTTAC	857.086	729.14
AAGTGGGGTGAAGGCAGCTGTACACCGCGGAGTCAC	747.872	739.971
GTGACTCCGCGGTGTACAGCTGCCTTCACCCCACTT	975.668	897.307
AAATGTGGCCAGATGCTCTGTGGGCGGGCGGCAGCT	725.501	741.401
AGCTGCCGCCCGCCCACAGAGCATCTGGCCACATTT	961.8	913.873
GCAGAAGGATTTGCTGTTTCAGGCAACCACAGCGAC	766.936	683.53
GTCGCTGTGGTTGCCTGAAACAGCAAATCCTTCTGC	878.578	1033.17
ACCGCTGAGGCGGTTTCCCACCGACTGCCTTTCCAT	1039.43	995.949
ATGGAAAGGCAGTCGGTGGGAAACCGCCTCAGCGGT	696.063	834.307
CTCCGCCTTTCACCTCCTAGTAACCGCCCTCCCTTG	2239.5	1542.89
CAAGGGAGGGCGGTTACTAGGAGGTGAAAGGCGGAG	776.797	789.902
TGTGGAGACATGAAGCACTAACCTCAAACCTCTTTC	875.528	860.294
GAAAGAGGTTTGAGGTTAGTGCTTCATGTCTCCACA	802.397	770.762
AACAGCTTACGGCACGGGGGCTGTGGTTGTGTTGGA	801.243	774.667
TCCAACACAACCACAGCCCCCGTGCCGTAAGCTGTT	1052.59	910.508
ACGACTGGAACGTGGACAACCAGTGGTTGTTCCTCC	815.612	740.652
GGAGGAACAACCACTGGTTGTCCACGTTCCAGTCGT	680.269	681.882
AGGCGCGGTATTAGGCGGACGAGCGAAAGTGGCTGG	777.224	744.744
CCAGCCACTTTCGCTCGTCCGCCTAATACCGCGCCT	1373.37	1033.2
TGGGCTTCTCTGTGGGTGTGGCGGGAACTAGATGAA	707.723	735.12
TTCATCTAGTTCCCGCCACACCCACAGAGAAGCCCA	1216.59	1119.06
ACGTCATCCCGCAGGGCTGGCGCGCCCGGCGCAGTC	779.351	679.852
GACTGCGCCGGGCGCGCCAGCCCTGCGGGATGACGT	781.364	762.358
GGGGCCTCACCGCAGGTTCCACCTCCTTTCTGGGTA	1737.5	2393.43
TACCCAGAAAGGAGGTGGAACCTGCGGTGAGGCCCC	832.734	776.077
GCCGTAGCTGAAGAGTGTTCGTGGTCATGTGACGCC	695.284	689.017
GGCGTCACATGACCACGAACACTCTTCAGCTACGGC	868.99	799.888
TGGCATGATGCCGTTAAATATGTAACCACATGTCTC	872.045	763.955
GAGACATGTGGTTACATATTTAACGGCATCATGCCA	1124.22	1087.96
TGCCTCTTCATGTGGCTGGGCTGTATCTGACCACAC	680.054	700.3
GTGTGGTCAGATACAGCCCAGCCACATGAAGAGGCA	726.779	677.987
GCGTGGGGCCGCAGAGCGAGTCGGGAGACGATTTTA	736.45	807.33
TAAAATCGTCTCCCGACTCGCTCTGCGGCCCCACGC	815.269	759.828
CTTTGTGGCTTTTTCTTGGTAGTTGGGCAGGGAGCC	1715.71	2850.96
GGCTCCCTGCCCAACTACCAAGAAAAAGCCACAAAG	1020.42	881.157
CTCTAGAGGCTCCCTGCCCAACCACCAAGAAAAAGC	915.403	884.117
GCTTTTTCTTGGTGGTTGGGCAGGGAGCCTCTAGAG	998.622	933.801
CCAGTACCCCACTTGCTGACCAAACCACAAAGGTCA	1912.48	1993.34
TGACCTTTGTGGTTTGGTCAGCAAGTGGGGTACTGG	9074.04	12064.6
CCCTCATCTTCATGCTTCAGGCAGCTGTGGTTTACC	1137.12	1104.99
GGTAAACCACAGCTGCCTGAAGCATGAAGATGAGGG	2047.02	2418.11
ACAGACAGCAGCCTGAGCTCGTGGTTAGAACACCCT	796.071	813.651
AGGGTGTTCTAACCACGAGCTCAGGCTGCTGTCTGT	918.474	809.995
CAAACCACCTAACAGTGCACAGACAGCAGCCTGAGC	766.444	762.138
GCTCAGGCTGCTGTCTGTGCACTGTTAGGTGGTTTG	708.396	583.305
TTCTTGTTTCATGTCAAGGGAGGCTCTGACCACCTC	861.375	843.361
GAGGTGGTCAGAGCCTCCCTTGACATGAAACAAGAA	723.938	708.71
ACTCCACCTACCCACAGAACGCACTGCCTCAGAAGC	1350.71	1207.92
GCTTCTGAGGCAGTGCGTTCTGTGGGTAGGTGGAGT	805.158	708.364
AGGAGTGAGGAATTGAGGCTGGCCTTGTGGGTGTGG	720.568	762.157
CCACACCCACAAGGCCAGCCTCAATTCCTCACTCCT	1901.44	1120.74
TAGATGCAGAGAACCACAAACATTTACGTACGGCTA	1053.3	947.018
TAGCCGTACGTAAATGTTTGTGGTTCTCTGCATCTA	1020.8	877.254
GACAAGAAACTAGCCACAAACCGGAGACGTTAAACC	1052.28	889.911
GGTTTAACGTCTCCGGTTTGTGGCTAGTTTCTTGTC	947.062	1031.73
ACGGAGCTGTGGTTTAACGTTTCAGGTTCGTGGCTA	1651.02	2151.09
TAGCCACGAACCTGAAACGTTAAACCACAGCTCCGT	1062.9	854.502
ACATGAAGGAACTTGCTCAGGGCCACACCGCAGAGT	834.37	789.663
ACTCTGCGGTGTGGCCCTGAGCAAGTTCCTTCATGT	2752.31	2402.26
CAACTCACCTCCTCTGGCAACAACCACTAATCCACT	1351.35	1137.77
AGTGGATTAGTGGTTGTTGCCAGAGGAGGTGAGTTG	769.891	699.067
CCGATTCCTTAGAGGTTAAGTGGTGGTGGTTCAGTT	809.085	811.336
AACTGAACCACCACCACTTAACCTCTAAGGAATCGG	1097.24	971.799
CTCGGGGACCACACCCTGCGCGCCGGGAGCAAGGGC	776.805	675.291
GCCCTTGCTCCCGGCGCGCAGGGTGTGGTCCCCGAG	746.91	734.857
ACCAGCATGTAGTTTAGCTTAGGGGTGGTTATATCG	726.895	667.643
CGATATAACCACCCCTAAGCTAAACTACATGCTGGT	1190.28	1096.32
CCATCCAGCAAGCTTATGGTGCGACCGCAGTGTGCC	918.012	818.067
GGCACACTGCGGTCGCACCATAAGCTTGCTGGATGG	1693.87	2820.09
CACCGACCGTAAGGGCCCCAAGGATCCCCGCAGCAG	776.657	774.525
CTGCTGCGGGGATCCTTGGGGCCCTTACGGTCGGTG	727.202	681.439
CGGCCTCTTCGGCCAAAACTCCGGCCCGCGGTCCCG	932.051	807.482
CGGGACCGCGGGCCGGAGTTTTGGCCGAAGAGGCCG	714.184	741.664
ACCACCCCCACAGACAAACTCACCTCCTCTCCCTAG	1495.76	1239.02
CTAGGGAGAGGAGGTGAGTTTGTCTGTGGGGGTGGT	770.95	757.815
GAGAGGAGGTTGTTGTCAGATACCCACAAATGAGAA	844.934	752.247
TTCTCATTTGTGGGTATCTGACAACAACCTCCTCTC	1050.46	976.552
TAGACGCGGTTTTGGACTGCTATCTCCGTAAAAGTC	883.667	908.449
GACTTTTACGGAGATAGCAGTCCAAAACCGCGTCTA	866.825	849.717
ACATCTCCGTTCAGCTCAGTGTTCGCGGTGCGAGAC	810.5	774.388
GTCTCGCACCGCGAACACTGAGCTGAACGGAGATGT	710.325	757.488
GGAGTGAACAACCGCAACAGATAGGGAATTGACACA	2616.11	2852.18
TGTGTCAATTCCCTATCTGTTGCGGTTGTTCACTCC	1147.18	1348.29
CAGTAGGCTGCGGTTGCGCGCGCCGGGTGTGGGCCC	5669.78	4959.6
GGGCCCACACCCGGCGCGCGCAACCGCAGCCTACTG	1882.05	2459.13
CCCCGCGGTCGTCGCGCGAACTCCTGCCGCGCGTCG	748.578	699.261
CGACGCGCGGCAGGAGTTCGCGCGACGACCGCGGGG	691.912	699.35
AGCAACCCACTACCCGGCGCCTGATTCACCTCCCTC	1090.19	974.261
GAGGGAGGTGAATCAGGCGCCGGGTAGTGGGTTGCT	720.026	691.125
GCAGGCGAAGGCCGAACTGGCGTGGTCAAACCAACC	779.958	684.734
GGTTGGTTTGACCACGCCAGTTCGGCCTTCGCCTGC	795.357	706.86
GGACAGCAAGTGCCTGCAGCTTCTACCACAAACCTA	819.549	689.239
TAGGTTTGTGGTAGAAGCTGCAGGCACTTGCTGTCC	876.431	811.095
TTGAGCGCGGTCTCGCCTCCGCTTGCTCCTCACTCC	810.341	755.49
GGAGTGAGGAGCAAGCGGAGGCGAGACCGCGCTCAA	764.707	685.378
CTGGGGACGAAGCCTGAGGTGTGTGGTTTTGTTAAC	904.455	816.196
GTTAACAAAACCACACACCTCAGGCTTCGTCCCCAG	1857.16	1934.61
CAGTCAATGTGGTAAGCTCATTGCCTGGAATGGCAA	732.217	755.934
TTGCCATTCCAGGCAATGAGCTTACCACATTGACTG	854.544	770.069
GCAACATGAAGGACCAAGTCCCCTCCCGCAATTTTA	936.204	949.888
TAAAATTGCGGGAGGGGACTTGGTCCTTCATGTTGC	849.236	678.161
GGAGATGTGGGCGCCGAGAAGTGGAGCAGGGAGCGA	705.468	709.983
TCGCTCCCTGCTCCACTTCTCGGCGCCCACATCTCC	1535.34	1265.4
CCTCACTAACATGCTGTTGAGGTGTCCCACAAACCA	850.326	802.866
TGGTTTGTGGGACACCTCAACAGCATGTTAGTGAGG	726.251	757.947
CCCCCACACCCTGTTTGGTTTGTGGGACACCTCAAC	894.649	824.969
GTTGAGGTGTCCCACAAACCAAACAGGGTGTGGGGG	964.098	748.884
CTTCGAATTACCGCGAGAGAGTGCCGCGTAGGGGTC	814.325	755.017
GACCCCTACGCGGCACTCTCTCGCGGTAATTCGAAG	947.253	966.405
TAGAGGAGCAGCCGCAGACCAGACATACGGGTCCCT	679.822	639.925
AGGGACCCGTATGTCTGGTCTGCGGCTGCTCCTCTA	821.983	672.103
CCTGCCCTGCGTGGTTTTGTCACTTGCTGCTCAGAG	1022.66	981.222
CTCTGAGCAGCAAGTGACAAAACCACGCAGGGCAGG	693.905	724.601
GACGCATAAACATGAAGGCCTGCGGGAGGGCCCGCC	695.703	714.865
GGCGGGCCCTCCCGCAGGCCTTCATGTTTATGCGTC	754.743	751.082
CTCTGTCAGGCAAATACACTTGGATGTGGTGACAGA	671.031	677.15
TCTGTCACCACATCCAAGTGTATTTGCCTGACAGAG	899.985	925.56
GAGCGGGAGCAGCCAAGGCGGGCCCTCCCGCAGGCC	686.004	736.363
GGCCTGCGGGAGGGCCCGCCTTGGCTGCTCCCGCTC	730.854	700.979
CCTGTACGGAGGCTACTCTGGTTTCATGTGGTTTCA	911.932	845.067
TGAAACCACATGAAACCAGAGTAGCCTCCGTACAGG	1043.79	1006.48
CCTTTACGTCCTTTTACTTCTAACCACAGAATTAAA	6506.84	4150.98
TTTAATTCTGTGGTTAGAAGTAAAAGGACGTAAAGG	3372.26	5000.95
AAAGTCAAAACCACAGGAACAGAAAACTGTTCACTG	1726.21	3583.32
CAGTGAACAGTTTTCTGTTCCTGTGGTTTTGACTTT	1310.22	1365.78
GTCCTCCAGCAAGCCCGCGCTAACCACCGTGCCTTT	1184	1101.45
AAAGGCACGGTGGTTAGCGCGGGCTTGCTGGAGGAC	789.036	723.303
AGGCAACTCCCACAAACCCCCGTACGCGGAACACTG	947.182	836.024
CAGTGTTCCGCGTACGGGGGTTTGTGGGAGTTGCCT	871.883	888.193
AGCACCCCAGATCCTGCACCCCACAACCCAGATCCC	1105.28	915.867
GGGATCTGGGTTGTGGGGTGCAGGATCTGGGGTGCT	704.968	713.775
CTGCCTTGCTTTTACGGTCGCCGCGGTCCTCTGCGC	841.411	756.212
GCGCAGAGGACCGCGGCGACCGTAAAAGCAAGGCAG	705.478	713.952
CACCTTTGTTGTGGTTTGTAAACGGAGACAAAAACA	1463.69	2932.92
TGTTTTTGTCTCCGTTTACAAACCACAACAAAGGTG	1672.55	1681.91
AGAAGTGCGGTGGAGGAGGGCTGGAACGGTGACTAT	756.831	829.124
ATAGTCACCGTTCCAGCCCTCCTCCACCGCACTTCT	1301.63	1115.86
AGACAGTCACTCACCACAAACAGGAGATAGAACAAG	1116.8	887.641
CTTGTTCTATCTCCTGTTTGTGGTGAGTGACTGTCT	1370.22	1178.7
TTCTGACTCACCTGCCTGTAGGTTGGTTTTCTGCAT	770.39	785.92
ATGCAGAAAACCAACCTACAGGCAGGTGAGTCAGAA	675.45	643.356
CCTACAATTCCCAGAGAACCTAGCGGTTACGCCAAC	1221.81	1033.06
GTTGGCGTAACCGCTAGGTTCTCTGGGAATTGTAGG	1085.97	1070.76
AGTCGTTCCACCACCTCCCAGTCGGGTTGCGGCGGA	865.543	741.723
TCCGCCGCAACCCGACTGGGAGGTGGTGGAACGACT	740.113	685.909
ATCTTAGCCCACAGCCAAAGCTCTTGCTGGTTGCTC	687.713	648.661
GAGCAACCAGCAAGAGCTTTGGCTGTGGGCTAAGAT	718.587	673.174
GGCTAAGATGGAAACCACGAGCGGAATTCAGACATA	825.305	764.937
TATGTCTGAATTCCGCTCGTGGTTTCCATCTTAGCC	855.798	853.815
AGGCTGTGGGTGCCCTCGCCTTGCCCTCAGGCAGGG	703.722	585.667
CCCTGCCTGAGGGCAAGGCGAGGGCACCCACAGCCT	781.298	739.082
CTCATCAGTCAGCCGGCTGGACCGCAGGAGCTCTCC	899.522	776.424
GGAGAGCTCCTGCGGTCCAGCCGGCTGACTGATGAG	1003.54	862.329
CTGAGCAGTGTGGTTGGCCCTCACCTCCTCATCGGC	866.425	746.936
GCCGATGAGGAGGTGAGGGCCAACCACACTGCTCAG	870.472	745.74
GGAGGAAGAGAGGAATCGGGGGCGGCCGCAGCTTCT	741.266	632.809
AGAAGCTGCGGCCGCCCCCGATTCCTCTCTTCCTCC	1018.51	953.261
GACATCTTCAGGTTGCTACAGGTTACGGCGGTTGCT	783.518	684.483
AGCAACCGCCGTAACCTGTAGCAACCTGAAGATGTC	1081.34	904.619
AGCCTCCGAGTCTGTTGTGGAGTGGGAACCGCGACT	807.158	809.171
AGTCGCGGTTCCCACTCCACAACAGACTCGGAGGCT	983.585	773.669
CCGACCGCATTTTACGTGGTGCTGCATTCCCGGTAG	1318.95	1158.6
CTACCGGGAATGCAGCACCACGTAAAATGCGGTCGG	808.348	805.191
GGACCGAAAGTAGGTTTCTACCCGACCGCATTTTAC	885.285	917.922
GTAAAATGCGGTCGGGTAGAAACCTACTTTCGGTCC	2481.74	2528.92
TCTGCGGCCCTACCTCAGCCAAGGACCTCCTCAGAA	892.52	824.043
TTCTGAGGAGGTCCTTGGCTGAGGTAGGGCCGCAGA	694.446	713.018
AATGCTGTGGTTTCAGCCACAGCACCCGGCGAAGGT	1169.4	1232.54
ACCTTCGCCGGGTGCTGTGGCTGAAACCACAGCATT	853.912	917.705
ATTTCCATTTACGGACTCTTCTCCTGCCCGCAGGGC	1018.33	923.32
GCCCTGCGGGCAGGAGAAGAGTCCGTAAATGGAAAT	768.437	674.478
GCACTACATTGCCCAGCTTTCCTCGCGGTAAAGAGA	883.263	934.628
TCTCTTTACCGCGAGGAAAGCTGGGCAATGTAGTGC	952.965	797.119
TCCTTAATGGTTTCGGCGGCAGGGACCGCAGCGACG	737.351	743.41
CGTCGCTGCGGTCCCTGCCGCCGAAACCATTAAGGA	950.19	976.485
GGTACTTGCGGCTGAGCCAGCTGAAGAACGCCGGGA	757.251	811.514
TCCCGGCGTTCTTCAGCTGGCTCAGCCGCAAGTACC	771.499	698.233
CAAAATGCGCGGTCTGGAGAGGCAACAAAGCAGTGG	832.398	763.309
CCACTGCTTTGTTGCCTCTCCAGACCGCGCATTTTG	1011.75	950.385
ACCTCCTCCGAGACCCAAAATGCGCGGTCTGGAGAG	854.754	837.105
CTCTCCAGACCGCGCATTTTGGGTCTCGGAGGAGGT	734.934	722.644
ATCTTACGTAGCAGTCAGGTGTTTTGTGGTTTGCAG	1329.13	1249.29
CTGCAAACCACAAAACACCTGACTGCTACGTAAGAT	9302.97	12276.3
GCACAAAACCGCACAAACAGCCTGAAGCACAGCCCC	16287	12508
GGGGCTGTGCTTCAGGCTGTTTGTGCGGTTTTGTGC	1512.71	1386.84
GACTGGTTGCCTGGTTTTGATGTGGTTTAGAGAAAA	1063.91	916.402
TTTTCTCTAAACCACATCAAAACCAGGCAACCAGTC	1760.47	1454.85
GCTGTGGGCGGTGCAGGAGGGATCCAGAAGAGACGA	825.612	754.684
TCGTCTCTTCTGGATCCCTCCTGCACCGCCCACAGC	1131.34	1024.11
CGGAGGCTCACCGCGAAGCCTCCTGGGACATGTAGT	802.569	754.334
ACTACATGTCCCAGGAGGCTTCGCGGTGAGCCTCCG	739.255	719.073
AACCAGTTCATCATGGGAGCTGCTGCGGGTTCTTCA	732.749	635.254
TGAAGAACCCGCAGCAGCTCCCATGATGAACTGGTT	760.122	820.466
CCTGGGAGCTGCTGCGGGTTCTTCCGAGAATCCGAA	845.75	723.916
TTCGGATTCTCGGAAGAACCCGCAGCAGCTCCCAGG	778.287	745.758
CTCCGGGAGCCCGCAAGCGGCTCCCGGGTGCTCGCA	706.938	666.173
TGCGAGCACCCGGGAGCCGCTTGCGGGCTCCCGGAG	641.056	618.199
AGGGCGCCGCCTCCGGGAGCCCGCAAGCGGCCTCCG	681.418	651.351
CGGAGGCCGCTTGCGGGCTCCCGGAGGCGGCGCCCT	615.517	585.359
GCACAAAGCCACAAAACCCATTCCTGCCGGCTATGA	1426.02	1484.89
TCATAGCCGGCAGGAATGGGTTTTGTGGCTTTGTGC	846.83	760.006
TCTGGACCCGCAGGCCGCTCAGATTCCCGGTGTCCA	829.098	693.257
TGGACACCGGGAATCTGAGCGGCCTGCGGGTCCAGA	716.09	679.432
GCATGCGCCACAGACCATGCACTGGATTGGGCGCCT	736.898	709.829
AGGCGCCCAATCCAGTGCATGGTCTGTGGCGCATGC	686.454	664.91
GGGCCCCCTGAAAGAGCTTTGACCGCTCGAGCCTGC	740.454	648.616
GCAGGCTCGAGCGGTCAAAGCTCTTTCAGGGGGCCC	764.946	739.611
CAGAAAGAGGACATGATGCGAGTCCACACCGCAGGC	754.605	713.318
GCCTGCGGTGTGGACTCGCATCATGTCCTCTTTCTG	1675.81	2028.54
ACAGAAAGAAGCCGCAGGCCAAGCGGCTGTCAGCGG	846.191	754.672
CCGCTGACAGCCGCTTGGCCTGCGGCTTCTTTCTGT	1006.91	832.121
TGACTCGCGGTCTTGTTATCAGTTGCCGGGATGACA	923.539	932.847
TGTCATCCCGGCAACTGATAACAAGACCGCGAGTCA	826.522	842.592
AACCCAGGCTCCCTGACTCGCGGTCTTGTTATCAGT	777.934	818.63
ACTGATAACAAGACCGCGAGTCAGGGAGCCTGGGTT	816.794	690.638
GTCGTCCCGAAAACCGGGATGCGGTTATCAGAGCGA	1353.63	1638.02
TCGCTCTGATAACCGCATCCCGGTTTTCGGGACGAC	3401.62	3745.81
ACCCCTTCAGCAAGCACTCACCCACAGCCAGGCTCC	979.738	897.526
GGAGCCTGGCTGTGGGTGAGTGCTTGCTGAAGGGGT	640.969	717.815
TGCCATCTTGTGGTGGCGCCGGGTTTGCGCTCAGGC	777.584	675.525
GCCTGAGCGCAAACCCGGCGCCACCACAAGATGGCA	942.751	907.322
TAAATCGGCAACTCGCCGCTCAGCCCGCAGCCGCCG	870.099	746.391
CGGCGGCTGCGGGCTGAGCGGCGAGTTGCCGATTTA	801.883	759.375
CAAGCCAACATGCTGACAGTTTAGAAACCACAGGAG	848.396	849.418
CTCCTGTGGTTTCTAAACTGTCAGCATGTTGGCTTG	6800.91	5797.22
CCAGAACCCGGGACCACAGCACGGAGACGGTCCGGG	709.833	688.899
CCCGGACCGTCTCCGTGCTGTGGTCCCGGGTTCTGG	883.935	776.41
CAGGCAGATCAGACCACAGAAGCGGAGGAGGCGGGG	845.99	791.318
CCCCGCCTCCTCCGCTTCTGTGGTCTGATCTGCCTG	1339.66	1095.3
CCTTCGTTCAGCTGGCAGTAACTAGGCAGTGGTCAC	837.774	715.007
GTGACCACTGCCTAGTTACTGCCAGCTGAACGAAGG	729.058	720.18
AATGAGCCCCACAACCCTTTTCCTTACGGCCTGCAC	1147.83	1083.95
GTGCAGGCCGTAAGGAAAAGGGTTGTGGGGCTCATT	789.075	710.17
AATGAGCCCCACAACCCTTTTCCTTACGGCCTGTGC	1002.22	955.443
GCACAGGCCGTAAGGAAAAGGGTTGTGGGGCTCATT	726.125	682.372
AAGCACTTGTGGTTGGCACCAGCTTTTCATGTGCTC	1115.65	1206.36
GAGCACATGAAAAGCTGGTGCCAACCACAAGTGCTT	861.324	849.446
GCCAGGCGCCCACAGGTTGGCATGAAGAGCACTTAG	774.43	713.652
CTAAGTGCTCTTCATGCCAACCTGTGGGCGCCTGGC	654.989	600.806
CTGCCAACCTGTGGGCGCCTGGCTTGCTGCCTGGGC	641.787	780.664
GCCCAGGCAGCAAGCCAGGCGCCCACAGGTTGGCAG	671.327	587.131
ACTGTGGGCGCAGGCGCGGCTGCCGATTCCTCTTTA	786.236	824.617
TAAAGAGGAATCGGCAGCCGCGCCTGCGCCCACAGT	625.136	642.784
GGCTACGGCAACTCGCGAGAGCGCGGTTCAGAGGCA	695.617	652.536
TGCCTCTGAACCGCGCTCTCGCGAGTTGCCGTAGCC	879.263	769.355
AAAGTAGGTCCAGTCCGCGGGTGCGGTCGGGCATGC	785.802	738.265
GCATGCCCGACCGCACCCGCGGACTGGACCTACTTT	1145.21	1304.47
AGCCAGCCTGATAGGAGATCCTCCCACCACAGCTGA	744.262	693.823
TCAGCTGTGGTGGGAGGATCTCCTATCAGGCTGGCT	666.274	609.597
CTTCGGCCTTGCGTGATGGAAACCACCTCCTCTACA	1154.2	923.213
TGTAGAGGAGGTGGTTTCCATCACGCAAGGCCGAAG	766.054	733.907
GCCTTACTGCCGCAAACGTCAATTCCTTCGGCCGCT	1146.35	1116.24
AGCGGCCGAAGGAATTGACGTTTGCGGCAGTAAGGC	1229.59	1061.84
TTTTCCGACGTAAGCCTTACTGCCGCAAACGTCACT	953.581	873.348
AGTGACGTTTGCGGCAGTAAGGCTTACGTCGGAAAA	776.584	738.172
ACAGCAAATGACATCAGAATCTCCAAACCACAACCA	1481.2	1211.85
TGGTTGTGGTTTGGAGATTCTGATGTCATTTGCTGT	17961.9	14366.1
GGCCTCTGCGGCGCCGCGACATGAAGCGGCGGGCGA	689.261	589.569
TCGCCCGCCGCTTCATGTCGCGGCGCCGCAGAGGCC	780.595	705.132
ACCTCCGCTGACCACCCTGCAGGCGCAAGAACGGCC	1087.85	901.741
GGCCGTTCTTGCGCCTGCAGGGTGGTCAGCGGAGGT	710.167	690.218
GACGGCCGCTTGTGGCGCGGGACTTGCTGCCTGGCC	761.87	678.423
GGCCAGGCAGCAAGTCCCGCGCCACAAGCGGCCGTC	724.72	691.898
GGTTTCGCTCCCGGGTTAGGCGGCCGCAGAAGCGTA	807.908	733.032
TACGCTTCTGCGGCCGCCTAACCCGGGAGCGAAACC	857.44	848.268
ACCCCAGCCTGATCCTCTGCTTATCTCCCACATGCA	1201.87	1011.38
TGCATGTGGGAGATAAGCAGAGGATCAGGCTGGGGT	694.736	711.522
AAGTTCTTTCGGGTCTGCAGTCTGTGGTGTGTTTGC	787.487	665.251
GCAAACACACCACAGACTGCAGACCCGAAAGAACTT	1024.99	898.378
GACGAAGCGCGGTCTCACCACGCCCGGGGAAATCGG	783.885	676.604
CCGATTTCCCCGGGCGTGGTGAGACCGCGCTTCGTC	785.451	884.807
TCCCACTGCGACCGAAGCACAGCGGTTAAGATTGCA	725.041	723.977
TGCAATCTTAACCGCTGTGCTTCGGTCGCAGTGGGA	875.116	825.955
CTGCGGTGATGAGGCGAAAGGGATCCCTGAAAAGCC	723.719	692.01
GGCTTTTCAGGGATCCCTTTCGCCTCATCACCGCAG	791.235	814.235
CTCCACTCGCGGTTTCGTGCCTCCCTTCAGTGCCGA	2786.15	4007.55
TCGGCACTGAAGGGAGGCACGAAACCGCGAGTGGAG	824.772	751.596
GGCTCTGCCGACCGCTGACAGGACGACGCTGACGAC	771.825	767.851
GTCGTCAGCGTCGTCCTGTCAGCGGTCGGCAGAGCC	806.783	919.962
CAGTCAGACGGGAGCCCGGCTTCTGTGGTGCCTGCC	696.342	685.567
GGCAGGCACCACAGAAGCCGGGCTCCCGTCTGACTG	681.576	703.69
GTTCAGCAGGCAGTGGATGTGGATGTGTGGTTGCCA	776.725	702.258
TGGCAACCACACATCCACATCCACTGCCTGCTGAAC	1270.29	1643.26
GAGGGGAGGAGGTCTGAGCTTTTAATTGTGGTTTCA	929.084	912.385
TGAAACCACAATTAAAAGCTCAGACCTCCTCCCCTC	2363.33	2211.48
GTATGGGAGGTGATCTGGCTGCAAACCGCAAGAGAG	8245.45	5537.12
CTCTCTTGCGGTTTGCAGCCAGATCACCTCCCATAC	37420.5	20238.8
CATGATAGTGGTTGGCCAGTCAATGAGGAGACGTAC	678.98	747.057
GTACGTCTCCTCATTGACTGGCCAACCACTATCATG	949.931	854.732
ACTCTAACCGCAGTGACGTGGGACCTCCTCGGCAGG	46709.3	33038.6
CCTGCCGAGGAGGTCCCACGTCACTGCGGTTAGAGT	1605.46	2433.18
GGTGGCAACATGCTGGGGAGGGGAACCCACAGGGGA	850.94	882.161
TCCCCTGTGGGTTCCCCTCCCCAGCATGTTGCCACC	918.786	1053.84
CAACCAGCCCCACAGCTGAGCTTGCGCTCAGCTCTC	928.991	769.283
GAGAGCTGAGCGCAAGCTCAGCTGTGGGGCTGGTTG	649.215	597.74
GCCCACCCCCGCATTCTCGCCACCTCCTCCCCGGGA	1397.22	1265.88
TCCCGGGGAGGAGGTGGCGAGAATGCGGGGGTGGGC	830.986	829.119
AGGGGAGGTGAGAATAGGGTGCCCACCCCCGCATTC	710.293	710.724
GAATGCGGGGGTGGGCACCCTATTCTCACCTCCCCT	913.617	709.316
AGTCCCGCAGCCCTGCGACCAGCGGCCTGAAGCAGC	771.547	682.642
GCTGCTTCAGGCCGCTGGTCGCAGGGCTGCGGGACT	635.685	604.886
CTGCGGCTGGGACCCAGTTCCTGTACATGAAGACAT	761.027	774.753
ATGTCTTCATGTACAGGAACTGGGTCCCAGCCGCAG	720.495	774.974
GCCTCTGTGGGCTGATGAAGGACAGACAGAAAGCCA	799.639	773.315
TGGCTTTCTGTCTGTCCTTCATCAGCCCACAGAGGC	830.245	786.956
CTGCGGTAAAAATAGGCAGTGGGGGAGGGAGTTCAC	855.846	783.705
GTGAACTCCCTCCCCCACTGCCTATTTTTACCGCAG	1925.6	1167.35
CTCCTCCCCCACTGCCTATTTTTACCGCAGTTGCAC	2107.41	1367.24
GTGCAACTGCGGTAAAAATAGGCAGTGGGGGAGGAG	1052.8	1050.71
CGCCTCATTGCCTGTGCAACTGCGGTAAAAATAGGA	1418.35	1060.67
TCCTATTTTTACCGCAGTTGCACAGGCAATGAGGCG	3177.08	2844.77
CCCCCTGCGGTACAAATGTCCCGTAAGCCGCGAACC	1393.13	1542.43
GGTTCGCGGCTTACGGGACATTTGTACCGCAGGGGG	786.728	875.223
TCAGCAAGTGGTGTGACCAGCATGTGAACCGCGGCA	658.963	703.281
TGCCGCGGTTCACATGCTGGTCACACCACTTGCTGA	748.841	784.976
GGAGGAGTGGTTTCTGAGAGAAGGCAGCACCTGCCC	756.941	751.847
GGGCAGGTGCTGCCTTCTCTCAGAAACCACTCCTCC	716.217	788.149
TGATTAGGAAACCACAGACTACCCGGGAATCAACTT	2712.66	3922.11
AAGTTGATTCCCGGGTAGTCTGTGGTTTCCTAATCA	1320.95	1783.19
AGTGCTGTGGTTTGACTTTGTTTTTACTGTAGCCAG	1883.03	2019.83
CTGGCTACAGTAAAAACAAAGTCAAACCACAGCACT	785.334	821.348
AAACAAAGTCAAACCACAGCACTTCATGCATTCTGG	872.859	991.927
CCAGAATGCATGAAGTGCTGTGGTTTGACTTTGTTT	799.573	814.736
ACAACCTCACCGCGCGGCGCCGCCACCGAAAAAGGA	934.462	853.894
TCCTTTTTCGGTGGCGGCGCCGCGCGGTGAGGTTGT	796.574	802.626
CTGTGAGGCGGCAGTGGCGGGCTCTGTGGGCGCAAG	657.193	631.891
CTTGCGCCCACAGAGCCCGCCACTGCCGCCTCACAG	1003.63	874.927
CATGTGACCCACACACCCTACTTTACTCGGAGACAG	1181.42	865.97
CTGTCTCCGAGTAAAGTAGGGTGTGTGGGTCACATG	745.777	721.102
CTGCCCATCGCGGTTAACTTTTGCGCCTCCTTAAAG	3567.86	4808.02
CTTTAAGGAGGCGCAAAAGTTAACCGCGATGGGCAG	918.029	867.906
CTTCACTATGCATCGTGTACTGCAACCACACCAAAC	839.89	772.428
GTTTGGTGTGGTTGCAGTACACGATGCATAGTGAAG	870.442	782.462
CAGATTCAAGCAAGTGGTGGTGGTTTGGTGTCGTTG	774.507	740.22
CAACGACACCAAACCACCACCACTTGCTTGAATCTG	1012.04	972.526
ACTACAATTCCCGGCAGGGACTGCGGCCCAGCGTAC	1286.93	1203.88
GTACGCTGGGCCGCAGTCCCTGCCGGGAATTGTAGT	671.987	584.299
CTGACAGTTACTTGCTGTCTTTGTGGGCGATTGTGA	769.163	720.883
TCACAATCGCCCACAAAGACAGCAAGTAACTGTCAG	892.186	741.323
GCGAGCACTTTCGGTGTGTGAGCCTGCGGTTGCTAC	908.081	818.715
GTAGCAACCGCAGGCTCACACACCGAAAGTGCTCGC	2733.57	4003.45
GTGCCTCCCGCAAGTTCTGTCCCCTCCGTCCCTTCA	1213.85	1050.15
TGAAGGGACGGAGGGGACAGAACTTGCGGGAGGCAC	688.753	689.103
GCACTGCGGGTCGGACATAGTGACGCACTTTCGCCC	717.582	764.427
GGGCGAAAGTGCGTCACTATGTCCGACCCGCAGTGC	778.439	662.966
CAAGGTGCTGTGGTCACATAAGCAGCAAGAGCCCCA	906.728	803.395
TGGGGCTCTTGCTGCTTATGTGACCACAGCACCTTG	705.379	692.181
TGTGTGGGTTTCTGGACTATGGGGCTCCCTGGAAGT	703.326	800.604
ACTTCCAGGGAGCCCCATAGTCCAGAAACCCACACA	1011.27	884.156
CCCGCCACCACAGAAGAGCCAATCGGCAGCTCTGGG	910.614	790.077
CCCAGAGCTGCCGATTGGCTCTTCTGTGGTGGCGGG	740.848	675.576
CTTACCACACGCCGCGAACGCCTTAACTCCCGGTCC	1706.89	1389.54
GGACCGGGAGTTAAGGCGTTCGCGGCGTGTGGTAAG	677.955	640.238
CCCCGCGGCACTCTGGCACAGTCAGCTGACCGCAGA	1583.27	1735.61
TCTGCGGTCAGCTGACTGTGCCAGAGTGCCGCGGGG	16147.4	15188.4
AAGTTCGCAACCGCCAAGAGGGGAGACGGGCTGCGC	763.673	762.168
GCGCAGCCCGTCTCCCCTCTTGGCGGTTGCGAACTT	847.087	762.789
CACGCCTGCTGAAGATGAAAACCACACGTCATGCAG	1011.81	1064.58
CTGCATGACGTGTGGTTTTCATCTTCAGCAGGCGTG	1174.07	1506.78
ACGCCTGTGGTCCCAGCTACTCAGCAAGCTGAGGTG	831.21	794.096
CACCTCAGCTTGCTGAGTAGCTGGGACCACAGGCGT	743.119	698.318
ACAGCGCTGACCGCGGAGGTCCAACCGTAAGAATGT	1298.31	1187.3
ACATTCTTACGGTTGGACCTCCGCGGTCAGCGCTGT	1129.01	1031.45
GAAAACACAGAAAGCCGTCCGCGCAACCGCGTTGCA	700.444	722.705
TGCAACGCGGTTGCGCGGACGGCTTTCTGTGTTTTC	784.888	860.624
CCCCTCCCCTCAGCCGCAGGTGTTTCAGTTCGGGTG	823.287	706.342
CACCCGAACTGAAACACCTGCGGCTGAGGGGAGGGG	1025.55	869.861
ACTGCCGCAACTAGGGGCAGCTCTACTCCCGGTGCC	776.156	776.503
GGCACCGGGAGTAGAGCTGCCCCTAGTTGCGGCAGT	731.021	691.145
CCGGGACCGCGGCTTGGGCTCACGGCCACTGCCGAC	703.057	723.229
GTCGGCAGTGGCCGTGAGCCCAAGCCGCGGTCCCGG	756.81	717.046
GGGTGAGTAGTTCCTCCTGCGGTGGGTCGGCATGTA	737.924	781.979
TACATGCCGACCCACCGCAGGAGGAACTACTCACCC	963.239	825.253
CACCTGCGAAAGTCACAGGGAAGCCACAGAGAGATG	761.172	700.999
CATCTCTCTGTGGCTTCCCTGTGACTTTCGCAGGTG	1127.76	1012.79
CCTTGCTACAGCATGTTTTGACCACGAGCCCAGGAG	994.665	822.139
CTCCTGGGCTCGTGGTCAAAACATGCTGTAGCAAGG	752.511	833.953
GCTGTTTATCTCCGTGCCTGCGGCTGGAGCTTCTTA	816.58	787.394
TAAGAAGCTCCAGCCGCAGGCACGGAGATAAACAGC	722.114	718.247
CGGGAGCGGCCGCAGTGACGACTCCCGGGATGCTCC	712.768	671.808
GGAGCATCCCGGGAGTCGTCACTGCGGCCGCTCCCG	679.574	804.045
GGCGGGACTTTCGGCGTCTCCCCTCGGCGGTTGCTT	814.633	719.83
AAGCAACCGCCGAGGGGAGACGCCGAAAGTCCCGCC	812.271	808.258
AGCTTGCCGTAAGCTGGTTGTTCGCTGCGGCGACCA	722.842	654.919
TGGTCGCCGCAGCGAACAACCAGCTTACGGCAAGCT	686.941	687.642
GGTCCATGAAGACGTCAAGGGCTTGGTTTTGTAAAC	708.842	644.395
GTTTACAAAACCAAGCCCTTGACGTCTTCATGGACC	823.596	761.597
CCGCCGCGACCGCAGGCCTCCGTTCAGCCGGGGTAA	6123.79	7881.87
TTACCCCGGCTGAACGGAGGCCTGCGGTCGCGGCGG	1069.38	1081.62
AGGCAAAAGCCACAGCCACACACGATGGGGCCTCCC	784.662	774.929
GGGAGGCCCCATCGTGTGTGGCTGTGGCTTTTGCCT	761.82	739.949
ACAGAGAGGGACGTCGCCAGTGTGGTCAGCGGGCGT	878.522	773.545
ACGCCCGCTGACCACACTGGCGACGTCCCTCTCTGT	1399.42	1335.17
CTGCCCACCGAAAACGATGGCGCGAGGCCGCAGAGC	823.225	770.57
GCTCTGCGGCCTCGCGCCATCGTTTTCGGTGGGCAG	788.155	726.144
GACATCCAGCAAGTGGTGAGAAACCACGTGTGTGTT	854.584	828.433
AACACACACGTGGTTTCTCACCACTTGCTGGATGTC	906.603	830.408
GATTTCATGTTTGAGGTTTAACTTCAGTAGCTTGGG	832.113	817.828
CCCAAGCTACTGAAGTTAAACCTCAAACATGAAATC	910.332	911.796
GCCACCTTACCACAGCTGTACAGAGCTCCCTTTAGC	1968.11	1366.88
GCTAAAGGGAGCTCTGTACAGCTGTGGTAAGGTGGC	818.307	732.533
TCAAAAACCTTACCACTTCAGCCGGCAACTACAGGA	892.604	863.352
TCCTGTAGTTGCCGGCTGAAGTGGTAAGGTTTTTGA	815.529	691.065
CGTACGCGCACTTTCGGTCTTTGTGGCTTGCAGCTC	964.818	890.851
GAGCTGCAAGCCACAAAGACCGAAAGTGCGCGTACG	721.185	701.855
CTCACCGCGAAGCCCAGGAGCGGCCAGCAAATGAGC	770.029	914.802
GCTCATTTGCTGGCCGCTCCTGGGCTTCGCGGTGAG	772.982	731.133
AAGACCGGCCGCAAACCAGCAAGATGGCGTACGGCC	816.967	802.229
GGCCGTACGCCATCTTGCTGGTTTGCGGCCGGTCTT	770.986	633.793
CCTCAGGAGAAACCACCCTAGTAGTTCCTCTCCGAG	858.152	781.132
CTCGGAGAGGAACTACTAGGGTGGTTTCTCCTGAGG	660.534	676.406
TGCCACCTCCGCCATCTTGAAACAACCGCCACTCGG	1141.05	966.577
CCGAGTGGCGGTTGTTTCAAGATGGCGGAGGTGGCA	793.8	777.288
CTGAGCCGTATGTTACTGGTTAGTGGTTTTCTTTAT	972.178	908.527
ATAAAGAAAACCACTAACCAGTAACATACGGCTCAG	1040.44	1110.87
GCTGCCACCTCCCTTGCTTATTTCATGTGGTTTGGA	1148.04	1005.98
TCCAAACCACATGAAATAAGCAAGGGAGGTGGCAGC	1336.79	1233.25
ACTAGAAGCGAAAGTAGTTGTGGGCGCCTTTGCAAC	705.05	655.485
GTTGCAAAGGCGCCCACAACTACTTTCGCTTCTAGT	820.888	760.56
AGCTGCCAACCGCAGCGCTACTCCCGGCCGCCTCCG	3845.63	3969.7
CGGAGGCGGCCGGGAGTAGCGCTGCGGTTGGCAGCT	921.183	1121.57
CTGAAACATGAAGCTGAGGGTGCGGTTGGGGGAGGA	846.549	786.759
TCCTCCCCCAACCGCACCCTCAGCTTCATGTTTCAG	3946.37	2927.76
CTGAAGAGGACATGTATTCCTCATGTTGTGGTTGGC	731.681	770.325
GCCAACCACAACATGAGGAATACATGTCCTCTTCAG	1802.73	1659.51
AGCTTTTCTGAGACCGCGGGCAGGAGGTGACCTCCC	912.072	762.905
GGGAGGTCACCTCCTGCCCGCGGTCTCAGAAAAGCT	793.01	696.652
TTGGTTCTGTGGTTTCAGGTGTGAGTTCCAGTGTGC	2907.42	3698.36
GCACACTGGAACTCACACCTGAAACCACAGAACCAA	1659.04	1526.76
GCTGCGGCGGCGGCGAAGAGACAACCTCCGCTGGAA	793.366	715.616
TTCCAGCGGAGGTTGTCTCTTCGCCGCCGCCGCAGC	739.827	685.644
CGTGGTACCGCAGAGGCCAATCTTCAACAGGCAGTC	1157.71	1207.9
GACTGCCTGTTGAAGATTGGCCTCTGCGGTACCACG	2347.36	2580.63
CTTTGTGGTCTGCCAGGCACGGATCTCCGCCCACTC	2254.76	2443.15
GAGTGGGCGGAGATCCGTGCCTGGCAGACCACAAAG	812.883	757.334
AGGTGTACTTTACGGGTGCAGACCGCGAATGGATCG	721.868	765.837
CGATCCATTCGCGGTCTGCACCCGTAAAGTACACCT	1146.23	1020.3
CATGCGGTCCCTTTTGCGCTGTTCCCTGACGGACTA	965.536	897.768
TAGTCCGTCAGGGAACAGCGCAAAAGGGACCGCATG	645.316	674.627
ACATGAGGAGGGGGTAAGTGGATTTCCCTACCACAA	967.426	716.254
TTGTGGTAGGGAAATCCACTTACCCCCTCCTCATGT	808.028	759.574
CTCCGGGAACAGCCGAAAAGGGACCGCATGAACCTC	870.248	845.544
GAGGTTCATGCGGTCCCTTTTCGGCTGTTCCCGGAG	911.159	896.917
GCCAGGGCAGCAAGTTGCTAACCGCCCCAGAGCAGG	766.401	708.106
CCTGCTCTGGGGCGGTTAGCAACTTGCTGCCCTGGC	756.838	644.84
AGCTACCACAGCCCAGGCCAGAGCATGAAGGGTAGA	788.189	690.354
TCTACCCTTCATGCTCTGGCCTGGGCTGTGGTAGCT	709.345	736.744
ACTCTGCGGCCCAGCTGCTTCTGTGCACAGGCAATA	790.534	717.964
TATTGCCTGTGCACAGAAGCAGCTGGGCCGCAGAGT	700.165	666.345
CCTTAACGTTAAAACCTCAAGCTTCCAGAGCATGTC	934.576	914.156
GACATGCTCTGGAAGCTTGAGGTTTTAACGTTAAGG	743.445	665.777
AGTCTCGCGGTGCTTGAACCAGCGAAAGTGACGTCG	675.046	690.019
CGACGTCACTTTCGCTGGTTCAAGCACCGCGAGACT	656.401	656.023
ACTACAGGAGGAGACTACAGCCTAAACCACATGCAA	907.054	836.851
TTGCATGTGGTTTAGGCTGTAGTCTCCTCCTGTAGT	1196.3	1453.04
CTTGTGCAGCTGCGGTTCTCAGCAGCCGCGGGCGGA	1179.45	1136.5
TCCGCCCGCGGCTGCTGAGAACCGCAGCTGCACAAG	891.557	806.163
GTAACTGAAACCACAGCAAGCGGCACTGTAGGTAAG	1251.04	1193.94
CTTACCTACAGTGCCGCTTGCTGTGGTTTCAGTTAC	825.975	854.395
GGCCGACGGGAATTGTAGTCCGGCCTGCGGTCCGGG	715.67	689.579
CCCGGACCGCAGGCCGGACTACAATTCCCGTCGGCC	946.926	1017.87
GGCCTGCGGTCCGGGGCCGCTCGGCAGGCGCAAGCC	1021.88	928.547
GGCTTGCGCCTGCCGAGCGGCCCCGGACCGCAGGCC	746.042	705.213
CCAGACCCGGCTGAACTACCGTGCCCACAAGGCAGC	819.507	754.506
GCTGCCTTGTGGGCACGGTAGTTCAGCCGGGTCTGG	662.682	742.779
CGGGGCTTACGGCGCGCTGCCTTGTGGGCACGGTAG	702.762	702.908
CTACCGTGCCCACAAGGCAGCGCGCCGTAAGCCCCG	1037.32	924.72
CGCCCTCCAGAAGAGAGGGCGGACCGCGGCCGCGCA	687.08	711.137
TGCGCGGCCGCGGTCCGCCCTCTCTTCTGGAGGGCG	728.396	658.515
CGGTGCAATGGTGCCGCCTCCCGCGGGTTCGCCGAG	718.782	756.847
CTCGGCGAACCCGCGGGAGGCGGCACCATTGCACCG	820.363	838.533
GTGGAAAGGCAATGTGTCATCTGTGGTTTGGTTTTA	1037.7	949.257
TAAAACCAAACCACAGATGACACATTGCCTTTCCAC	2350.01	2071.43
AAACTACTTTCCATCCTACCAAAACCACACTAAAGA	2065.62	1596.37
TCTTTAGTGTGGTTTTGGTAGGATGGAAAGTAGTTT	1486.14	1670.53
TGTGAAGGAATCCATGGTTTCATGTCTGCGGCTCAG	662.867	738.217
CTGAGCCGCAGACATGAAACCATGGATTCCTTCACA	838.987	760.172
ACTGCCGCAGCCCAGGGGCCCGAGAAGGCAATCGCT	834.57	754.003
AGCGATTGCCTTCTCGGGCCCCTGGGCTGCGGCAGT	644.325	660.944
ATTTTGAGGTTTAACTAGATATTATCTATTTACGGA	1009.63	942.337
TCCGTAAATAGATAATATCTAGTTAAACCTCAAAAT	839.781	896.472
CGAGCAGCGGTTGCCGCGGGGGGGGAACAAACAGGC	774.619	802.888
GCCTGTTTGTTCCCCCCCCGCGGCAACCGCTGCTCG	1205.72	978.82
[truncated: 2,112 more rows]

## Sheet: C. Negative control probes
The columns represent:
Sequence	36bp DNA sequences containing neighboring ETS1 and RUNX1 sites, at a distance of 4-24bp between the binding site centers
RUNX1-only	the measured RUNX1 binding level (at 2nM concentration) for each sequence, in the absence of ETS1
All binding intensities are shown as medians over 4 replicates spots, randomly distributed across the microarray surface.
Sequence	RUNX1-only
TCGGCGGCGGAGCACCGGAAGTTCTGCAGCACTGGC	880.263
TGGACCTAGGGCAGACGGAAGTTTTGGGAGGGCCGG	809.644
ATCAAGGCGCGGCGGCGGAAAAATGTGAAATGGCTT	919.536
CTCTCAACCCAGCCGCTTCCTGGTTGTTCGTCGCAA	781.939
CTCCCTTGCTCACAACTTCCTCTTGCTGTCTGCTTC	1170.41
GAAGGGGTTTCAGGACGGAAGCAAACACATATTCAA	911.775
ACCCCGACGCAGCCTGGGAAGTGTAGTCCTCTCTGC	822.38
GCCAGGCCGGCGGCGCGGAAGGTCTCCTGTGCCTGC	689.213
CGTGACGCAGGGAAAGTTCCGGCTTCGGCCTCCGCC	735.989
CGAGCTTAGAAGGCGCTTCCGATGGGCGGAGTTTAG	742.361
AAAAGCATCCCCAGACTTCCTGTTGGGAGCTCTCTG	696.78
CTCACACCCAGTCCCAGGAAGCGAGCCCCACGTCGC	894.236
GTGTTTTGCAGCGAAAGGAAATCTCGCTCTTCGGAA	881.51
TCCTGCCGACGTGTTCTTCCGGTGGCGGAGCGGCGG	791.117
CAGCCAGCCCTCGCACGGAAGCGAACTTGCTGTCAC	769.218
GCTAGATGAAGCCCCTTTCCTGTTGCTGCCTACATT	818.275
CGCGGGTCATGTGACCGGAAGGGCTCCTCACGGACG	797.692
GCTGTGATTGCCTCACTTCCTGTGTCATGTGACGCT	804.845
TCCAGACCTCCCCGTCTTCCGGCTGCCCTGAACGTC	811.813
TACCTCTGTAACAGGTTTCCTGTCCCTGCCCAGCTT	673.137
TGAAAAAGGGGAGGGCGGAAGTGACGAGCCGTAGCC	890.791
CCGGATTGCCTTCACAGGAAGGGAAAGTCACTCCGG	737.137
CCCAGCCGGCCTGGACATCCGCCCCGCGCGCGGCGT	759.07
CCCACGCTCTGCGTGCTTCCGGCGAGCAAAGCCCCG	766.401
CTCCAGGGGTGTCACCGGAAAAAGCCGTTTCTGGAG	765.454
GACACTGGAGGGAGCCGGAAGTACCTCGGAGTTTTA	723.04
TGCGCCGCGCCCCGGGTTCCGGAATGCACTCTGAAC	658.689
GTTCCTAGTCCGCTCCGGAAATGCAACTGCGTACGG	793.026
CCGGTCTCGCGATAGCGGAAAGGGCTGTACCATCTG	696.797
ACCGACCTGCCTCGCCGGAACTCCTCGCGCATCGCC	815.905
CCTTTTTCGCCTCCTTTTCCTGCCCCAAGACTAGAG	1287.7
ACCCCATTTCAGTCATTTCCTGCTGCAACTAAGTCA	1068.27
GGTGTCAAAGCCGAGCGGAAGCGGGGCTGGAATTGG	890.601
TTACGGCAAGCCTCACTTCCGGTCTGAACATTACGG	808.261
ATGTGTGTGTTTTTCCTTCCGGTTGCTGTGAGGTGA	918.814
GGACGGCCTCTGAAGCTTCCGCGCCGACTTCTCCGA	740.719
ACCCTCTGTTTTGAGCTTCCGGTAGAGGCTGGTAGG	852.458
AGTGAAACATCAGAGCTTCCTGTTACATCACTCTGA	788.767
CTCAGCGGCCGAACCCGGAAGTTCGGGGCCGAGTTC	901.331
GCACCTGTATTGCCGTTTCCGGTTCGCCTTCGGAGC	798.834
CAGACTCGGCGTCGGCTTCCGGCGGCGTCAGAGACG	761.585
CTTTGGCAGCAAGAACATCCGTTCTCTGTTCTTTGC	821.268
ACGGCAAGTAAAGTGTTTCCGGCTCAGGTGTCATGG	851.73
GCACACAAGGCAGTGTTTCCGGGACAGAGGGTGGGC	936.531
CCGCTGGGGCAGGAGTTTCCGGCGGACTCGGCTAGG	802.131
GTTCCAGAAACGTCACATCCGGCGCCCGCTCCGCCC	890.108
CAGGCTCGACACGGGCGGAACAAACGGGCTCCACTA	769.419
ACAGTTGCTCCGTCTCTTCCTGTGTCTGGCTTTATT	876.218
TGGGACTGACTGAGTCTTCCGTGTGTCGCCGCCGTT	756.056
GCGTGACAGAATGTGCTTCCGCTTGCGCCTCTGAGC	754.709
CACAGAGACACCAACAGGAAGAGACCAGAGAGCCAA	806.706
TTTCGCCGACCCCGCCGGAAGACCAGGCCGGCGCGG	731.935
GCTGGGACGCCAGACCTTCCGGGTTGCCCGGCCCCG	747.71
CAGACCCCGTGGGGCAGGAAGCTGCTGGGGTAGGCC	757.949
GGGTTCATGTTTAGCAGGAAGTTGAAATGACTCACC	802.649
CGCTCAGAGCTACGGCGGAAATGCCGCTCTTTTAAC	785.78
TTCATTGTTAGGGAACATCCGGGCCTGTCCCCTCCC	752.118
ACAGCTGAATTCTCACTTCCTTCGTCTCTGAGCCTG	874.139
TCTTACGGGCGGGGCCGGAAGAGGGAGTCGCGCTGC	792.769
GGGGCTACTCGCAACAGGAAGTTCGGCCCTTAAAAA	839.11
ATTTCTGTGCAGTCACTTCCTCTTCTTAGGTCATAG	1014.9
GGGAGAAGCGGGAGGCGGAACGCCCGAGGGCGCCCT	721.868
GCACTGAGGCTGACCCGGAAGTTTAAATTACGCTCC	812.078
CTCCATCACTGTCGGAGGAAGTGGCATGCAGAGTGG	818.269
TTCACTGAACGGCTTCATCCTGTGCTTTGGGAGGCA	717.715
CCAGGACAGCACCTATTTCCTGCTGGTGTAACAGAG	778.22
AAAAAAAAAAAAAAAGTTCCGGCCGGGCTGCGCCTC	809.624
CCCTATTCGCAGAGGAGGAAGTGGAGGCTCTCCAGG	829.151
TCCCCGAGCGTGCAGCTTCCGGTGAGGGCAGCCCCA	735.211
GGCCGCGCCCAGACCCGGAAGCGGGGCCGTCACGTG	679.847
AAGTAAGCCCCGCCCCGGAACGGGCAGAAGTAGAGG	1061.14
CCCCGTCCACGGCCCCGGAAGCTGACGTCGCCGAAG	733.381
CCCAGATCACATGACAGGAAGGCAAAGTCCTCAGGT	850.313
GTCATCTCGTTGACACTTCCGCTGACCCGTGCAGTT	696.649
GGAGCTCACCTTCCAGTTCCGGGAGGCAGGCCGGCC	739.898
GCTCCATCACCTCCTCTTCCGGTCCCTCCTCTAGGG	1164.41
TCGGGCCGGGAGCCGGTTCCGGCTGAGTCGGCAGGG	765.278
ATTCCAATGGCAGGCAGGAAATCTTGTAGTAGGTGA	801.855
TTGCAAGTACACCTGCATCCGGTGGCATGTTTTAGT	711.519
CAAAAGGGCTGCCAGTTTCCGCCCCTTCTAGCGAGC	794.496
GGCCCATTGTCCGCGCTTCCGTTCAGGCTCCGCCTC	724.545
TGATGGGGATCGGTCCGGATGTACTTCAACATCTTT	747.45
AGGAGTTTGCTCATCCTTCCGGATCCAAAGGCTGCG	711.768
GCTTCTGGGAGAAGCCGGAAGAGACCTGACCCTGAA	781.903
CAGTCTGGCCCTCCACTTCCTGTTTTTATAAATGAA	810.011
CGCGTGATGGACGCCCGGAAGCCGGCACAACAAATG	777.126
AGAGGAGGGGCCCGGCGGAAACTGCCGAGGTCTCCC	732.572
TCTCACGTAGACGCGCGGAAACACTAACGAGTTGAA	840.317
AGCACAGCTTCGGGCCGGAATCACGATCCACCAGAC	754.556
TCTCGCCCCTCATCCCGGAAAGGAAGACTCTGAATG	891.027
CACATACTACTACAACTTCCGGCAGGCTCCGCGCCC	794.76
TCCCTAGTTTCTGCCCGGAAGATGGAGCCGCCATCT	788.195
TCCTTCCCTGGCAACAGGAAGTGAAAATGCCAGGCC	765.834
TATCACTTCTGGCGAAGGAAATGGAAGAATCTATGG	1005.61
CGCAGGGTCACGTGACATCCTGCCTCGCCCCGCCCA	783.014
GGGTGCAGAAGCCAGCGGAAGCGGAGCGCTACAAGC	783.902
CACCTGCTACTCAAAGTTCCGCCTCTCTTCAGCGAG	779.432
TCGGCGGGGCTGTACCGGAAGTTGCCTCTACTTCTG	758.757
CGCTCCAGGGCCTCCCGGATGGCCTAGTCGGGCCCG	785.658
TGGCTAGGGGCAGGGCTTCCGGCCTCGAACTTTAAC	687.539
AGTCAGAAGTTTCAGCGGAAATTGAAGCGCGGCCCT	665.457
CCCCGCGTCCCAGACCGGAAGAAGCCCGGCGCAGAC	769.623
CAACGTTCTTCTGTTCTTCCGTCTGTCGACCGAACT	945.034
GGGAGAGATGGGGCGCGGAAGGAACGAGGCGGGACG	1354.23
TCCAGGGCCACCCCATTTCCTGCCCTCAGCACTTCG	929.472
ACCAGGCGACGATGCCGGAACGCGCAAGTACGCGAG	676.358
CTCGAGCCCGCTCGGCTTCCGTAGCCCCGCCCCATC	743.263
TCTGCCCTCCCAGCACTTCCGGGCTGGCAGAAGAGC	763.291
GCAGCACGCAGCAACCGGAAGTCAATGGACGAAGAC	792.058
AGCTTATCATCGTCACGGAAGCCCCGCCAGGTGGCG	758.793
GGATCCAGGACACTCCGGAAGACATCGTGCTGGAAG	773.671
ACGTTGCCTCACTGCAGGAAGTGACCCAGGCCTTGC	771.086
TGGGCGGGGAGAGGACGGAAGGAGTAGGCTTCGGGA	1015.65
GCCTCACAAAAGAACAGGATGTTGTTGATTTGTCAC	828.402
GCCACCAGAGGGCGCCGGAAGTCCTGACCCATTGTC	837.758
TCTGAAGGAGCCGGGCGGAAAGAAGCCGAGGCGCGC	797.726
GCAGTCAGCCCTTCCCTTCCTGTCCGTCAACTCCGG	875.189
CGTCGCCCGGTCCCGGTTCCGGTCCGCGCTCCGGTC	910.439
CCCTGCAGCGCGTCCTTTCCGGCCCGCCCCATGCAC	922.5
GAAAAACAGACAGACAGGAAGAGAGAGAGACAGACA	903.253
CACTCATTCCAGATCAGGAAGTGATCAGTGCCTCAA	680.46
ACCCTGAAGCCTCGCCGGAACTCGCGTCTGGGGCCA	728.357
CTCACCAGTCACCCCAGGAAACTCTGCCCCTTTACA	949.706
ACTTGGGGCATGCAATTTCCGGCAGCACAGAAAACA	766.195
TTCCATTCGATGATGCTTCCGTATGAATCCATTCAC	844.211
GTCCCGCCTTCTCCGCTTCCGCCACCTCCTACTTAG	1158.95
CTCCGAACTTAGGACAGGAAGAAACAGGCACATTTC	751.155
GGTCCCGCCCCTGGCCGGAAGTTCTGGCGGCGGAGC	714.476
CTGCTCGGCCAGGTCCGGAAAGAGAGAACGGGCTGG	859.184
ACGCTGCGCATGCGCCGGAAGTTGCAGCCGTGAAGC	811.082
AGTTGGTAGCGCCAACGGAAGCCCATGCCAAACTTG	778.234
GAGAGACCTGGGCCACTTCCGGGAGAACCCGAGCTT	721.449
ACTACCCTCCGCCCTCTTCCGCCGCCGCCGCCGCCT	1196.56
GGGCAGAAGCACACAAGGAAGTGTTTCTGGGACAGA	813.057
GGCCAGAGGAGGGCGCGGAAGTGTTGCCTGGGTGAG	917.093
GAACTCAGTACAGGCCGGAAGTCGGGGTACGGGGCC	841.182
CTGATTCACTGCCCTCTTCCGCTCTGAGGCGTCGCC	1033.85
GGGGCCTGTTGTAGTTTTCCTGCATTCAAAGTACCC	731.839
TAAATGGAAAGCATACATCCTGTTTTTTTGCTGTAG	802.442
CTTCTGTCTCCAAAACGGAAATAATAACTTGAGATT	988.994
CTCCAACCCTTGTCCCTTCCGCCTGCCACTGCAGGT	849.662
GCCCCTGCCCCAGAGAGGAAGTTCGGCCTCATCGAG	826.815
TTGCCCGTCACTTGAGTTCCGCCTCCTCTGCTCCTC	922.287
GTTTAAGCTCAGCGCCTTCCTGGTTCTAGCGCCAGG	729.278
GCGTACACCTGCCGCCGGAAGAAGAGCGACGGTCGC	908.923
TCTCCGCGCATTTTATTTCCGGTTCTGAGGACGCCG	1035.97
CCATGATGTTTGTGATTTCCGGCAGATGATGAGTAA	970.092
GGCTGCCCGTACTCCCGGAAGCCGAATCCCGGCTGG	774.589
CTCAAGGAGGTGGGACTTCCTGCTAGGTGGGCCGTG	828.537
TCTGAACTCTGACAACTTCCTGTCGCTCTGAGTGTG	756.848
GACGAGCCCGGTGGCAGGAAGTGACAGTGAGAAACT	964.569
TTTCCCCGACCCCGCCGGAAGACCAGGCCGGCGCGG	787.353
CCGCCTTCAGGGCGGCGGAAGTCGCTGGCTGCTCTT	758.999
CCGGCTCATCTGGTATTTCCTGAGCACCTGCGACGT	757.327
TCCAGGCACTATTTTCGGAAGCAGAGACACAGTGCC	791.084
TCGAACAGAATGGAACGGAACGGAACGGAGCGTAAC	1650.92
AATTCTGGGGAGCGAAGGAAATTGGCTTTCGAGGCG	1196.05
ACAAAAAAACCCTACCTTCCGCCATGTCTGGCCCGG	847.286
GTAAATACACTCATGTTTCCGCTCTCAGCCGTCAGT	800.746
ACCCCGTAGCCGGCGCTTCCTGCCGAGGCTGGGGTC	765.87
CTATCCCAGGCCTCGCTTCCGGTGACATCATGTCTC	749.265
TAACTCTTTGCTATCCTTCCGCTGAGCTTCATCTTC	963.192
CCTTTGAAAGAAAAAAGGAAGTGTTTGGACGACAGC	1151.52
GGGCTGGGTGGAGACAGGAAGCTTCAGAGCCACTCC	735.067
TCCCTGCTGGTCCTGGTTCCGGCACACCAGGCCCTC	863.863
ACCCCGGGTCGGAGTGTTCCGGCCCGGCCAGCCCCG	724.187
ATTCCATTCCAATCCTTTCCGCTCGGCTAAATTCCT	1451.91
CAGAAGTCCCGACCCCATCCTGCCACGCCTCAGCGT	810.475
CGCGGGCCCGGCCAGCGGAAGCCCCTGCGCCCGCGC	778.663
ACCGGCGCGCACACGCTTCCGTGCTACGAGGCACTT	726.376
AGGAGACAAGCGCCACTTCCGGCAGCGAAGTCACTT	813.753
TGGCTGAGACTGAGACGGAAGGATCCTTGCGCCCAG	723.196
CGCTATCGGGGCAGCAGGAAGTCGCCATCTTGAATC	724.686
TTGCTCTGCGCATGGCGGAAAGGGTGCGCCGCCTGT	734.995
CTGCGCGGCCCACCCCGGATGTCAGCCCCACGCGCC	822.571
GCCGCCATGGGGCGCTATCCGGCCCCAGCCGGGACC	728.712
TCTCCTACTCCTGCGCGGATGCTCTAGGCCGCTTGC	846.314
TGGCTGCTACGTCGTCTTCCTGGGCGAAAGTGCCTG	726.375
CACAAGCGAAACATTCGGAAGCAATTTACTTGCAGC	750.865
CTGTGCAGCGTCCTCCTTCCGGGTGCAGGCGGGCCT	722.438
GTCCAGGCAAGAAACAGGAAGTGTGTCATGCACAGA	869.996
TCTGCAGAGGGTTCCCGGATACACCTTGCGAAGAAT	843.562
CGCCCCAATGTTCGGCGGAAGGGAGGGAGGGTCTCC	835.325
GGGCCTGCGCGCGCACTTCCGCTCTCCCCTCCGGCT	758.619
AGGAGGAGATGGGACAGGAAGGAATAGATGGGAGCA	1724.1
GCTTTCTGGACTACACTTCCCAGAAGCCTCTAGGCC	825.652
GGTCCCAGGAGAGGGGTTCCGGGGTGAAAGAGTGAG	1057.68
GCAAGCGGGCCTGGGCGGATGTCTCGGGCGCGTCGG	720.285
TCGCTGATGGCGTCATTTCCGTGAGTCATCTGAGGG	822.57
CGCTCGTAAGTGCTCCGGATGGAATCTGGTGCAGGG	779.902
GATTGGTTCTCTAAGCTTCCGTCAGTTTACAATCCT	775.333
CCGCGCAAGCCCCGACATCCGGTTGGCCGGCGTGGG	750.897
CCGACCCCGCTGCCCCGGAAGGTGAGGCAAGCCTGG	760.845
TGGGCAAGCCTTGGGCTTCCGGAGCCAAAAGGCCCA	609.665
TCGCGCTGGACGAAGCGGAAGAAGATGGCGCTCACC	793.735
GGGGTTCAGTGCCTCTTTCCGTTGGAGAGAACCTCT	810.286
TCTGGACGATGCAGTTTTCCGGTATACGCGACGCTA	727.069
GGCAGCAGCCTTCGGCTTCCGCTTTTCGGCTTTCGC	686.151
TATCTGAGGAGTGGCAGGAAGTCTGGGGTGACTTTT	814.831
GCCCCTCACAGCCTGCTTCCGGGAGCCGGGCAGGCC	725.58
