# Supplementary material for: High-throughput data and modeling reveal insights into the mechanisms of cooperative DNA-binding by transcription factor proteins
Source: Nucleic Acids Res. 2023 Oct 27;51(21):11600–12. doi: 10.1093/nar/gkad872 (PMC10681739; doi:10.1093/nar/gkad872)
Supplement: gkad872_Supplemental_Files [file gkad872_supplemental_files.zip › Martin_et_al_Table_S5_model_params_performance.xlsx]

## Sheet: Caption
Table S5. Parameters used to train models of ETS1-ETS1 and ETS1-RUNX1 cooperativity

## Sheet: ETS1-RUNX1
	Cross-validation AUC values for 10 random splits of the data, using different features
No.	strength	distance	orientation	strength,orientation	strength,distance	strength,distance,orientation
1	0.899	0.621	0.666	0.913	0.902	0.912
2	0.862	0.691	0.684	0.875	0.877	0.896
3	0.875	0.615	0.636	0.873	0.882	0.886
4	0.873	0.578	0.632	0.884	0.862	0.879
5	0.902	0.646	0.645	0.908	0.92	0.928
6	0.904	0.583	0.634	0.922	0.916	0.937
7	0.91	0.59	0.645	0.917	0.912	0.928
8	0.836	0.609	0.651	0.864	0.845	0.888
9	0.906	0.626	0.677	0.921	0.913	0.915
10	0.855	0.566	0.627	0.866	0.861	0.884
Average AUC	0.8822	0.6125	0.6497	0.8943	0.889	0.9053
Best parameters:
n_estimators	750	1000	1000	1000	750	750
max_depth	10	5	10	10	10	15
min_samples_leaf	5	5	15	15	5	5
min_samples_split	5	5	10	10	15	15

## Sheet: RUNX1-ETS1
	Cross-validation AUC values for 10 random splits of the data, using different features
No.	strength	distance	orientation	strength,orientation	strength,distance	strength,distance,orientation
1	0.897	0.507	0.552	0.895	0.896	0.917
2	0.92	0.564	0.609	0.932	0.912	0.941
3	0.918	0.593	0.63	0.925	0.918	0.938
4	0.902	0.568	0.656	0.914	0.902	0.916
5	0.869	0.537	0.437	0.87	0.859	0.876
6	0.908	0.633	0.606	0.897	0.914	0.906
7	0.94	0.565	0.61	0.951	0.948	0.954
8	0.918	0.558	0.613	0.929	0.928	0.947
9	0.858	0.488	0.541	0.864	0.872	0.886
10	0.901	0.531	0.563	0.915	0.911	0.924
Average AUC	0.9031	0.5544	0.5817	0.9092	0.906	0.9205
Best parameters:
n_estimators	500	1000	1000	750	1000	500
max_depth	10	10	5	10	10	15
min_samples_leaf	5	5	10	5	5	5
min_samples_split	15	5	15	15	5	5

## Sheet: ETS1-ETS1
	Cross-validation AUC values for 10 random splits of the data, using different features
No.	distance	strength	orientation	distance,orientation	distance,strength	distance,orientation,strength
1	0.805	0.656	0.695	0.914	0.889	0.932
2	0.856	0.605	0.735	0.901	0.882	0.938
3	0.759	0.633	0.673	0.811	0.78	0.848
4	0.768	0.658	0.652	0.845	0.827	0.888
5	0.777	0.573	0.666	0.849	0.816	0.885
6	0.839	0.697	0.634	0.879	0.891	0.914
7	0.759	0.7	0.75	0.878	0.834	0.926
8	0.791	0.674	0.717	0.882	0.851	0.922
9	0.746	0.534	0.714	0.872	0.795	0.897
10	0.788	0.571	0.711	0.827	0.766	0.84
Average AUC	0.7888	0.6301	0.6947	0.8658	0.8331	0.899
Best parameters:
n_estimators	1000	1000	500	1000	750	500
max_depth	15	5	5	10	5	5
min_samples_leaf	10	5	15	10	10	5
min_samples_split	5	15	15	10	5	5

## Sheet: ETS1-RUNX1_sep_str
	Cross-validation AUC values for 10 random splits of the data, using different features
No.	RUNX1 (cooperator TF) strength	ETS1 (main TF) strength	distance,orientation,RUNX1 strength	distance,orientation,ETS1 strength	strength,distance,orientation
1	0.891	0.638	0.927	0.773	0.926
2	0.887	0.607	0.891	0.696	0.915
3	0.83	0.568	0.886	0.665	0.881
4	0.87	0.588	0.901	0.684	0.904
5	0.882	0.63	0.893	0.69	0.889
6	0.884	0.594	0.896	0.68	0.897
7	0.894	0.626	0.907	0.664	0.902
8	0.897	0.626	0.9	0.688	0.911
9	0.923	0.608	0.933	0.713	0.928
10	0.879	0.673	0.889	0.751	0.901
Average AUC	0.8837	0.6158	0.9023	0.7004	0.9054
Best parameters:
n_estimators	750	1000	1000	1000	750
max_depth	10	5	10	5	15
min_samples_leaf	5	5	15	15	5
min_samples_split	5	5	10	10	15

## Sheet: RUNX1-ETS1_sep_str
	Cross-validation AUC values for 10 random splits of the data, using different features
No.	RUNX1 (cooperator TF) strength	ETS1 (main TF) strength	distance,orientation,RUNX1 strength	distance,orientation,ETS1 strength	strength,distance,orientation
1	0.938	0.753	0.952	0.726	0.958
2	0.902	0.656	0.93	0.712	0.939
3	0.885	0.695	0.902	0.637	0.919
4	0.876	0.567	0.893	0.622	0.88
5	0.883	0.683	0.905	0.702	0.91
6	0.842	0.7	0.873	0.767	0.877
7	0.927	0.656	0.942	0.754	0.944
8	0.936	0.642	0.945	0.756	0.947
9	0.9	0.661	0.923	0.65	0.923
10	0.881	0.575	0.923	0.639	0.935
Average AUC	0.897	0.6588	0.9188	0.6965	0.9232
Best parameters:
n_estimators	500	1000	750	500	500
max_depth	5	10	10	15	15
min_samples_leaf	10	5	15	15	5
min_samples_split	5	5	10	5	5

## Sheet: ETS1-ETS1_sep_str
	Cross-validation AUC values for 10 random splits of the data, using different features
No.	Weaker site strength	Stronger site strength	distance,orientation,wkr_strength	distance,orientation,str_strength	distance,orientation,avg_strength	distance,orientation,strength
1	0.579	0.547	0.895	0.864	0.864	0.908
2	0.68	0.58	0.894	0.875	0.874	0.926
3	0.65	0.586	0.903	0.875	0.881	0.905
4	0.611	0.631	0.862	0.871	0.858	0.866
5	0.632	0.544	0.905	0.874	0.889	0.901
6	0.589	0.655	0.827	0.858	0.834	0.872
7	0.702	0.651	0.899	0.882	0.877	0.892
8	0.639	0.599	0.925	0.885	0.896	0.922
9	0.552	0.64	0.879	0.878	0.859	0.913
10	0.508	0.654	0.885	0.9	0.896	0.91
Average AUC	0.6142	0.6087	0.8874	0.8762	0.8728	0.9015
Best parameters:
n_estimators	500	750	1000	750	1000	750
max_depth	5	5	5	10	5	10
min_samples_leaf	15	5	5	15	5	5
min_samples_split	5	15	5	10	5	5

## Sheet: Shape_seq_param_search
For sequence features, we determined the maximum k-mer by performing one-sided Mann-Whitney test with 10 AUCs from 10-fold cross-validation using												For shape features, we performed grid search across distance, orientation, and shape features
only sequence features with flank_in and flank_out of 4. Using the best k, we performed grid search across distance, orientation, and sequence features												to determine the number of flanking positions to use. The green cell shows the chosen parameters.
to determine the number of flanking positions to use. The green cell shows the chosen parameters. Each test was performed using the best random forest												Each test was performed using the best random forest parameters: n_estimators, max_depth,
parameters: n_estimators, max_depth, min_samples_leaf, min_samples_split.												min_samples_leaf, min_samples_split.
Sequence features ETS1-RUNX1												Shape features ETS1-RUNX1
	1mer	2mer	3mer		Using 1mer sequence feature							Flank in\out	1	2	3	4
	0.862	0.863	0.858		Flank in\out	1	2	3	4			1	0.814	0.821	0.831	0.838
	0.85	0.857	0.851		1	0.71	0.7	0.734	0.751			2	0.856	0.864	0.87	0.874
	0.86	0.858	0.853		2	0.756	0.754	0.784	0.809			3	0.86	0.87	0.877	0.879
	0.861	0.859	0.856		3	0.783	0.776	0.819	0.842			4	0.86	0.872	0.878	0.882
	0.855	0.869	0.854		4	0.789	0.786	0.828	0.851
	0.849	0.853	0.846
	0.824	0.82	0.814
	0.866	0.865	0.864
	0.834	0.832	0.83
	0.812	0.807	0.795
average	0.8473	0.8483	0.8421
p-value	-	0.3697	0.7356
		(vs 1-mer)	(vs 1-mer)
Sequence features ETS1-ETS1												Shape features ETS1-ETS1
	1-mer	2-mer	3-mer		Using 1mer sequence feature							Flank in\out	1	2	3	4
	0.831	0.826	0.821		Flank in\out	1	2	3	4			1	0.864	0.864	0.863	0.862
	0.776	0.774	0.77		1	0.854	0.852	0.856	0.857			2	0.869	0.87	0.867	0.866
	0.793	0.791	0.787		2	0.852	0.849	0.857	0.859			3	0.869	0.867	0.867	0.863
	0.825	0.821	0.822		3	0.857	0.856	0.86	0.858			4	0.87	0.871	0.868	0.867
	0.692	0.695	0.694		4	0.861	0.861	0.864	0.862
	0.699	0.697	0.696
	0.805	0.81	0.811
	0.755	0.752	0.747
	0.798	0.799	0.794
	0.813	0.809	0.799
average	0.7787	0.7774	0.7741
p-value	-	0.5733	0.6579
		(vs 1-mer)	(vs 1-mer)

## Sheet: ETS1-RUNX1_seq_shape
	Cross-validation AUC values for 10 random splits of the data, using different features
No.	Distance,orientation	Distance,orientation,sequence	Distance,orientation,shape	Distance,orientation,sequence,shape	Distance,orientation,strength
1	0.689	0.823	0.9	0.888	0.914
2	0.689	0.859	0.884	0.883	0.897
3	0.665	0.879	0.896	0.894	0.914
4	0.744	0.855	0.881	0.878	0.904
5	0.691	0.839	0.877	0.868	0.878
6	0.697	0.829	0.886	0.879	0.939
7	0.694	0.845	0.886	0.883	0.923
8	0.778	0.847	0.887	0.88	0.894
9	0.656	0.831	0.865	0.861	0.908
10	0.72	0.882	0.898	0.9	0.894
Average AUC	0.7023	0.8489	0.886	0.8814	0.9065
Best parameters:
n_estimators	500	1000	1000	10000	750
max_depth	10	15	15	15	10
min_samples_leaf	10	5	5	5	10
min_samples_split	10	10	15	10	15

## Sheet: ETS1-ETS1_seq_shape
	Cross-validation AUC values for 10 random splits of the data, using different features
No.	Distance,orientation	Distance,orientation,sequence	Distance,orientation,shape	Distance,orientation,sequence,shape	Distance,orientation,strength
1	0.867	0.855	0.877	0.87	0.91
2	0.918	0.918	0.898	0.87	0.938
3	0.885	0.879	0.897	0.871	0.935
4	0.847	0.843	0.866	0.849	0.882
5	0.88	0.878	0.87	0.862	0.88
6	0.862	0.882	0.866	0.856	0.896
7	0.826	0.87	0.877	0.875	0.884
8	0.83	0.829	0.847	0.825	0.872
9	0.878	0.884	0.877	0.861	0.903
10	0.891	0.888	0.879	0.872	0.899
Average AUC	0.8684	0.8726	0.8754	0.8611	0.8999
Best parameters:
n_estimators	1000	1000	1000	1000	500
max_depth	15	15	15	15	10
min_samples_leaf	10	15	5	5	5
min_samples_split	5	5	5	5	15
