# Supplementary material for: High-throughput data and modeling reveal insights into the mechanisms of cooperative DNA-binding by transcription factor proteins
Source: Nucleic Acids Res. 2023 Oct 27;51(21):11600–12. doi: 10.1093/nar/gkad872 (PMC10681739; doi:10.1093/nar/gkad872)
Supplement: gkad872_Supplemental_Files [file gkad872_supplemental_files.zip › Martin_et_al_Table_S6_data_configurations.xlsx]

## Sheet: Caption
Table S6. Configurations present in our cooperative gcPBM library.

## Sheet: A. Cooperative probes
The columns represent:
Distance	distance between the ETS1 and the RUNX1 binding sites
Orientation	the orientations of the two binding sites
Count	the number of cooperative probes (or genomic regions) in that configuration
RUNX1 strength	the median RUNX1 PWM score, computed over all the cooperative probes in that configuration
Percentage	percentage of cooperative probes among all probes in that configuration
Distance	Orientation	Count	RUNX1 strength	Percentage
5	+/+	266	4.92	81.85
5	+/-	46	11.45	56.1
5	-/+	16	11.42	19.75
5	-/-	1	0.25	3.7
6	+/-	6	11.58	46.15
6	-/+	1	13.19	20
6	-/-	6	5.3	31.58
7	+/+	9	9.62	29.03
7	+/-	1	4.2	14.29
7	-/+	5	9.62	19.23
7	-/-	2	9.01	11.11
8	+/+	31	6.77	54.39
8	+/-	4	8.48	17.39
8	-/+	9	7.2	26.47
8	-/-	4	10.84	23.53
9	+/+	16	7.62	51.61
9	+/-	1	9.97	10
9	-/+	10	5.14	33.33
9	-/-	1	8.36	5.88
10	+/+	13	6.94	50
10	+/-	10	8.83	47.62
10	-/+	7	6.94	38.89
10	-/-	2	10.64	13.33
11	+/+	17	6.91	44.74
11	+/-	19	6.77	63.33
11	-/+	11	9.97	36.67
11	-/-	15	8.77	42.86
12	+/+	16	6.72	55.17
12	+/-	23	7.98	71.88
12	-/+	3	5.27	15.79
12	-/-	6	9.82	33.33
13	+/+	9	9.64	34.62
13	+/-	20	7.13	54.05
13	-/+	12	9.91	44.44
13	-/-	8	10.75	33.33
14	+/+	13	6.66	46.43
14	+/-	23	7	63.89
14	-/+	4	12.16	23.53
14	-/-	10	11.45	34.48
15	+/+	5	6.94	31.25
15	+/-	20	7.2	58.82
15	-/+	5	9.88	23.81
15	-/-	9	11.39	31.03
16	+/+	5	9.62	22.73
16	+/-	13	6.94	44.83
16	-/+	7	7	36.84
16	-/-	7	8.24	29.17
17	+/+	12	7.03	40
17	+/-	20	9.98	58.82
17	-/+	10	6.75	35.71
17	-/-	8	9.93	36.36
18	+/+	11	5.71	42.31
18	+/-	10	9.33	50
18	-/+	3	8.77	17.65
18	-/-	6	6.94	37.5
19	+/+	10	8.89	38.46
19	+/-	9	11.64	45
19	-/-	3	8.17	18.75
20	+/-	16	6.79	61.54
20	-/+	6	8.56	28.57
21	+/+	10	5.85	52.63
21	-/+	6	8.14	28.57
21	-/-	6	9.51	30
22	+/+	8	7.35	66.67
22	+/-	14	6.28	53.85
22	-/+	5	10	33.33
22	-/-	5	9.88	21.74
23	+/+	5	11.7	33.33
23	+/-	8	5.19	50
23	-/+	10	7.65	71.43
23	-/-	8	6.49	50
24	+/+	5	7.71	33.33
24	+/-	5	11.45	29.41
24	-/-	6	10.37	33.33
25	+/-	4	9.14	33.33

## Sheet: B. Independent probes
The columns represent:
Distance	distance between the ETS1 and the RUNX1 binding sites
Orientation	the orientations of the two binding sites
Count	the number of independent probes (or genomic regions) in that configuration
RUNX1 strength	the median RUNX1 PWM score, computed over all the independent probes in that configuration
Percentage	percentage of independent probes among all probes in that configuration
Distance	Orientation	Count	Runx1 strength	Percentage
4	-/+	7	3.53	100
4	-/-	6	-4.09	100
5	+/+	59	2.76	18.15
5	+/-	36	4.65	43.9
5	-/+	65	3.82	80.25
5	-/-	26	0.25	96.3
6	+/+	4	-2.59	100
6	+/-	7	3.82	53.85
6	-/+	4	1.51	80
6	-/-	13	-0.94	68.42
7	+/+	22	3.53	70.97
7	+/-	6	1.23	85.71
7	-/+	21	3.22	80.77
7	-/-	16	0.21	88.89
8	+/+	26	0.57	45.61
8	+/-	19	4.25	82.61
8	-/+	25	0.94	73.53
8	-/-	13	3.65	76.47
9	+/+	15	2.05	48.39
9	+/-	9	2.02	90
9	-/+	20	1.75	66.67
9	-/-	16	3.4	94.12
10	+/+	13	3.82	50
10	+/-	11	-0.21	52.38
10	-/+	11	2.05	61.11
10	-/-	13	2.11	86.67
11	+/+	21	2.76	55.26
11	+/-	11	2.15	36.67
11	-/+	19	0.61	63.33
11	-/-	20	3.3	57.14
12	+/+	13	2.37	44.83
12	+/-	9	3.22	28.12
12	-/+	16	3.24	84.21
12	-/-	12	3.19	66.67
13	+/+	17	0.88	65.38
13	+/-	17	0.5	45.95
13	-/+	15	1.97	55.56
13	-/-	16	0.28	66.67
14	+/+	15	1.89	53.57
14	+/-	13	1.45	36.11
14	-/+	13	1.01	76.47
14	-/-	19	3.17	65.52
15	+/+	11	0.76	68.75
15	+/-	14	2.32	41.18
15	-/+	16	3.17	76.19
15	-/-	20	1.8	68.97
16	+/+	17	0.25	77.27
16	+/-	16	2.77	55.17
16	-/+	12	4.89	63.16
16	-/-	17	1.97	70.83
17	+/+	18	0.65	60
17	+/-	14	2.08	41.18
17	-/+	18	0.98	64.29
17	-/-	14	0.74	63.64
18	+/+	15	2.84	57.69
18	+/-	10	2.21	50
18	-/+	14	2.41	82.35
18	-/-	10	2.09	62.5
19	+/+	16	1.75	61.54
19	+/-	11	2.36	55
19	-/+	1	2.64	100
19	-/-	13	2.99	81.25
20	+/-	10	2.64	38.46
20	-/+	15	3.78	71.43
21	+/+	9	2.17	47.37
21	-/+	15	3.25	71.43
21	-/-	14	1.63	70
22	+/+	4	0.25	33.33
22	+/-	12	2.57	46.15
22	-/+	10	2.84	66.67
22	-/-	18	1.32	78.26
23	+/+	10	1.94	66.67
23	+/-	8	2.15	50
23	-/+	4	3.46	28.57
23	-/-	8	4.99	50
24	+/+	10	2.63	66.67
24	+/-	12	4.71	70.59
24	-/-	12	6.32	66.67
25	+/-	8	6.61	66.67
