# Supplementary material for: High-throughput data and modeling reveal insights into the mechanisms of cooperative DNA-binding by transcription factor proteins
Source: Nucleic Acids Res. 2023 Oct 27;51(21):11600–12. doi: 10.1093/nar/gkad872 (PMC10681739; doi:10.1093/nar/gkad872)
Supplement: gkad872_Supplemental_Files [file gkad872_supplemental_files.zip › Martin_et_al_Table_S7_CNN_params.xlsx]

## Sheet: Caption
Table S7. Parameters used to train regression models of the levels of ETS1-ETS1 and ETS1-RUNX1 cooperativity

## Sheet: A. RFR
Random Forest Regression Hyper Parameters
Hyper parameter	Search ranges
# Estimators	2^5, 2^6, 2^7, 2^8
Max. Features	sqrt, max
Max. Depth	2^2, 2^3, 2^4, 2^5, 2^6, 2^7
Max. samples leaf	1, 2, 4, 8
Min. samples split	2, 4, 8
Min. impurity decrease	0.0001, 0.0005, 0.001, 0.005, 0.01, 0.05, 0.1

## Sheet: B. SVR
Support Vector Regression Hyper Parameters
Hyper parameter	Search ranges
C	2^-5, 2^-4, 2^-3, 2^-2, 2^-1, 1, 2, 2^2, 2^3, 2^4, 2^5, 2^6
gamma	0.000001, 0.00001, 0.0001, 0.001, 0.01, 0.1, 1, 10
epsilon	2^-6, 2^-5, 2^-4, 2^-3, 2^-2, 2^-1, 1, 2

## Sheet: C. CNN layers, kernel size
Kernel size search range used for CNNs of increasing depth.
# Layers architecture	Layer
1 layer	1	7, 11, 15, 19, 23
2 layer	1 to 2	3, 7, 11, 15, 19, 23
3 layer	1 to 3	3, 7, 11, 15
4 layer	1 to 4	3, 7, 11, 15
5 layer	1 to 4	3, 7, 11
5 layer	5	3, 7
6 layer	1 to 4	3, 7, 11
6 layer	5 to 6	3, 7
7 layer	1 to 4	3, 7, 11
7 layer	5 to 6	3, 7
7 layer	7	3

## Sheet: D. CNN params
Hyperparameter values held constant in first two grid searches.
Hyper parameter	Search ranges
batch size	32
learning rate	0.001
dropout rate	0
weight decay	0
# conv filters	256
nodes in first fully-connected layer	512

## Sheet: E. ETS1-ETS1 granular search
ETS1-ETS1 second more granular grid-search.
# layer	kernel size search range
1	10, 11, 12
2	10, 11, 12
3	6, 7, 8
4	10, 11, 12

## Sheet: F. ETS1-RUNX1 granular search
ETS1-RUNX1 more granular grid-search ranges.
# layer	kernel size search range
1	6, 7, 8
2	3, 4
3	3, 4
4	10, 11, 12
5	6, 7, 8

## Sheet: G. Final search
Search ranges after the kernel widths, pooling, and affinity choices have been set.
Hyper parameter	Search ranges
batch size	16, 32, 64
learning rate	0.0005, 0.001, 0.002
dropout rate	0, 0.1, 0.2
weight decay	0, 0.0001, 0.001, 0.01
# conv filters	64, 128, 256
nodes in first fully-connected layer	256, 512, 1024

## Sheet: H. ETS1-ETS1 best params
For ETS1-ETS1, these were the maximum scoring parameter sets from each combination of number of layers and inclusion or exclusion of affinity data
Layers	Include affinities	mers	Kernel widths	max pooling	Mean R^2	Std dev R^2
1	FALSE	3	[15]	FALSE	0.377	0.0326
1	TRUE	3	[11]	FALSE	0.468	0.0206
2	FALSE	3	[7, 15]	TRUE	0.423	0.0195
2	TRUE	2	[19, 19]	FALSE	0.591	0.0395
3	FALSE	3	[7, 11, 11]	FALSE	0.432	0.0171
3	TRUE	2	[3, 11, 11]	TRUE	0.605	0.0312
4	FALSE	3	[11, 7, 3, 11]	FALSE	0.439	0.0225
4	TRUE	2	[3, 15, 3, 3]	TRUE	0.63	0.0283
5	FALSE	3	[11, 7, 3, 7, 3]	FALSE	0.424	0.0156
5	TRUE	2	[11, 11, 3, 3, 11]	FALSE	0.583	0.0259

## Sheet: I. ETS1-RUNX1 best params
For ETS1-RUNX1, these were the maximum scoring parameter sets from each combination of number of layers and including/excluding affinity score data.
Layers	Include affinities	mers	Kernel widths	Max pooling	Mean R^2	Std dev R^2
1	FALSE	3	[23]	FALSE	0.379	0.0229
1	TRUE	1	[23]	TRUE	0.542	0.0102
2	FALSE	3	[7, 15]	TRUE	0.484	0.0135
2	TRUE	2	[7, 15]	TRUE	0.628	0.0152
3	FALSE	2	[7, 7, 7]	FALSE	0.542	0.00639
3	TRUE	2	[11, 11, 7]	TRUE	0.678	0.00634
4	FALSE	2	[7, 3, 11, 3]	FALSE	0.561	0.05
4	TRUE	2	[11, 15, 3, 11]	FALSE	0.694	0.00863
5	FALSE	2	[7, 3, 3, 3, 3]	FALSE	0.565	0.0151
5	TRUE	1	[7, 3, 3, 11, 3]	FALSE	0.699	0.0109
6	FALSE	2	[7, 3, 11, 11, 7, 3]	FALSE	0.548	0.0329
6	TRUE	1	[7, 3, 7, 7, 11, 7]	FALSE	0.706	0.0115
7	FALSE	2	[7, 11, 11, 3, 3, 3, 3]	FALSE	0.524	0.0107
7	TRUE	2	[7, 3, 11, 11, 3, 3, 3]	FALSE	0.704	0.00938
