# Supplementary material for: High-throughput data and modeling reveal insights into the mechanisms of cooperative DNA-binding by transcription factor proteins
Source: Nucleic Acids Res. 2023 Oct 27;51(21):11600–12. doi: 10.1093/nar/gkad872 (PMC10681739; doi:10.1093/nar/gkad872)
Supplement: gkad872_Supplemental_Files [file gkad872_supplemental_files.zip › Martin_et_al_Table_S8_regression_data.xlsx]

## Sheet: Caption
Table S8. Data folds used in cross-validation tests for the regression models.

## Sheet: A. ETS1-ETS1 shuffles
Data folds used in 5-fold cross-validation experiments for the regression models, for the ETS1-ETS1 system. Number represent the indices of the sequences in the data set, as specified in sheet C.
shuffle 1	shuffle 2	shuffle 3	shuffle 4	shuffle 5
160	348	434	58	417
330	475	28	231	295
382	175	407	90	241
432	417	500	118	230
439	297	374	463	328
356	376	87	377	313
171	69	129	259	317
94	50	66	181	2
490	199	206	139	204
412	172	280	228	61
63	143	498	355	385
319	503	383	456	401
264	62	324	356	100
355	415	443	189	309
417	58	93	165	501
453	94	98	148	502
418	462	427	41	73
298	181	436	492	216
431	192	19	185	205
137	24	190	62	44
85	141	151	341	396
461	424	404	162	499
276	144	471	125	504
7	305	478	302	299
361	447	240	72	114
10	293	428	371	4
214	59	242	432	467
231	72	320	254	391
108	225	305	407	98
134	444	214	475	254
265	23	480	83	229
441	249	392	25	132
173	48	227	465	84
308	116	177	380	65
473	282	103	92	458
342	255	92	338	47
246	487	353	273	72
377	99	183	98	248
348	329	253	313	433
145	11	173	153	326
483	283	503	493	397
340	336	96	101	291
194	208	461	336	487
30	43	316	31	173
398	394	350	126	373
135	44	341	100	212
413	334	142	423	206
81	273	277	299	226
465	193	449	340	155
353	265	507	383	225
136	28	481	35	76
82	369	381	56	258
32	308	44	288	231
208	354	312	393	52
462	212	336	152	26
489	87	35	350	29
446	466	192	163	169
435	455	301	2	238
110	425	130	195	296
350	235	311	472	28
477	101	94	382	457
24	395	473	437	183
500	74	27	20	420
175	335	363	95	395
354	384	204	194	146
93	359	161	66	446
209	315	402	1	161
104	184	51	19	87
397	441	0	389	466
480	1	335	507	124
113	504	463	435	227
92	80	465	178	315
385	271	323	197	175
167	90	120	47	148
248	375	441	366	171
193	18	360	6	290
210	40	147	80	215
508	166	288	182	348
492	131	444	129	476
347	108	203	150	60
115	340	135	130	357
69	45	459	260	181
487	501	409	396	89
166	402	349	127	390
236	288	11	94	237
207	158	330	205	186
117	204	239	440	50
285	254	377	503	264
414	368	327	11	27
29	222	384	111	278
157	264	169	509	140
111	422	241	262	15
501	78	299	229	282
18	183	328	223	380
379	435	144	362	20
143	9	414	75	257
370	296	112	44	71
200	478	279	267	68
189	412	60	482	176
364	406	266	164	376
311	360	106	199	343
159	461	200	105	332
112	38	451	74	418
315	138	248	447	41
131	53	107	335	440
466	47	15	190	233
267	117	104	297	83
164	477	286	330	63
217	497	440	487	147
250	351	359	53	439
71	436	10	42	224
374	124	467	305	283
275	379	308	337	145
448	398	141	57	185
43	104	387	345	465
325	200	486	270	311
424	182	369	45	162
75	325	109	36	429
266	213	342	258	167
404	432	380	348	410
485	470	495	398	379
238	12	180	52	236
245	133	160	327	101
478	269	41	418	421
294	280	102	416	259
318	270	55	303	422
388	401	64	243	131
99	453	470	339	450
327	171	385	108	284
178	60	182	218	392
394	442	375	439	366
268	132	194	474	207
279	400	269	322	338
309	419	399	283	201
460	55	484	408	22
70	93	244	188	362
152	56	202	455	378
433	188	133	135	334
272	484	59	81	267
88	20	268	78	316
72	196	140	69	199
125	81	393	428	32
392	234	123	144	336
449	382	249	43	274
420	430	34	38	86
239	267	306	360	412
53	342	166	304	496
437	216	322	24	335
12	190	491	143	6
422	102	243	287	493
251	41	390	483	508
293	389	408	275	255
253	140	468	76	469
372	404	216	121	506
169	361	364	122	318
326	391	425	375	16
277	326	70	448	247
505	423	348	183	25
322	496	229	478	486
38	157	262	5	196
384	246	344	106	157
484	51	420	406	197
9	331	57	103	304
133	299	99	176	435
269	346	7	271	364
4	233	23	220	301
216	189	416	157	213
223	136	302	359	405
247	498	413	217	425
119	0	226	64	442
87	399	356	82	137
255	103	250	170	482
299	416	21	331	461
468	372	79	420	263
491	337	124	99	110
86	139	8	395	436
124	322	213	149	240
96	452	346	117	119
196	381	68	34	75
499	344	304	481	82
56	67	223	498	456
470	458	314	88	43
290	409	84	351	322
349	236	452	326	454
154	309	179	128	117
498	278	127	454	103
25	76	89	0	382
336	35	20	473	113
240	390	337	54	447
401	272	396	296	135
289	499	43	443	138
351	454	232	71	107
50	49	472	40	57
402	120	63	55	18
28	191	338	250	451
15	185	138	77	277
59	321	276	488	369
343	123	201	104	116
90	333	370	30	319
391	307	366	193	136
36	437	218	12	424
66	8	287	246	411
373	408	458	116	292
26	483	230	268	168
471	147	397	494	139
320	314	219	145	359
150	252	18	87	23
170	374	303	179	177
172	287	263	252	8
393	97	186	202	416
403	464	474	172	413
476	292	422	14	96
406	4	367	274	165
302	226	90	370	252
459	163	485	85	293
455	91	297	192	281
316	135	270	499	388
211	378	86	247	260
469	174	108	28	305
179	492	3	462	51
303	311	5	133	365
188	180	382	413	153
55	507	490	290	203
42	248	361	26	355
201	469	121	201	426
357	137	309	491	286
138	443	74	70	367
271	332	77	18	297
438	83	46	146	122
35	127	264	227	269
118	345	453	266	163
444	159	148	446	127
451	253	419	450	275
405	306	300	500	475
286	508	30	284	288
306	121	298	279	33
270	298	450	91	409
37	330	12	319	74
259	149	165	419	289
506	146	209	216	340
273	130	469	115	472
450	160	501	263	253
129	57	17	300	210
507	285	487	155	134
219	240	252	46	93
95	247	231	399	67
122	217	9	132	12
41	291	433	358	5
91	281	365	7	349
445	426	72	16	88
144	25	29	17	55
20	129	122	79	21
224	355	181	306	479
163	320	389	276	195
366	134	47	59	399
317	347	362	233	192
335	10	159	238	491
284	356	100	323	381
423	373	260	391	123
328	352	198	272	191
80	75	339	232	489
291	343	405	29	339
19	145	13	372	115
263	186	368	8	503
427	162	152	328	108
54	27	246	346	434
503	64	447	320	324
205	100	25	314	125
156	151	170	265	234
363	317	439	93	58
345	495	410	255	190
181	476	178	107	314
128	206	222	485	497
6	164	256	479	351
292	482	91	334	423
130	202	211	248	427
295	429	210	291	249
106	328	274	387	361
203	178	435	219	354
215	411	285	84	239
440	491	494	464	371
368	473	67	50	54
376	13	39	312	312
213	122	1	198	77
301	167	188	167	342
229	505	48	10	218
121	241	442	158	81
415	68	235	212	35
195	230	475	226	156
463	82	508	438	414
120	488	466	161	480
310	156	446	390	222
365	509	97	318	152
39	187	371	501	270
305	327	281	441	460
339	107	225	504	344
182	201	432	241	294
369	303	81	51	494
237	106	358	245	386
288	223	499	434	172
103	112	224	278	353
17	36	255	422	56
16	237	313	315	272
321	119	128	33	30
359	349	113	221	358
242	341	329	285	151
233	494	354	490	31
387	176	26	401	462
235	70	398	342	200
168	474	61	307	485
126	219	423	409	308
148	256	116	502	80
186	304	275	402	360
371	19	73	257	403
282	203	455	365	36
187	220	191	429	94
324	407	217	240	66
8	88	4	37	387
362	274	497	140	329
287	428	168	109	143
40	500	205	269	287
60	152	284	242	400
78	300	412	222	372
149	450	477	403	235
409	221	482	489	64
258	489	290	289	97
127	169	40	476	3
61	231	31	249	437
482	173	291	460	194
64	228	158	347	449
212	205	318	480	477
479	197	378	286	121
381	92	445	3	45
486	218	171	369	120
410	383	509	65	246
141	46	247	311	459
360	290	185	282	141
165	165	261	433	251
497	414	215	373	95
494	350	272	61	394
447	14	155	374	150
383	481	334	156	438
153	393	132	114	180
89	210	265	175	406
46	2	157	215	276
13	195	150	353	346
185	7	117	204	271
139	295	504	281	189
241	115	400	187	307
442	224	16	180	178
227	33	175	363	320
375	89	489	277	262
400	260	234	449	91
429	338	82	138	273
378	238	95	317	347
100	109	296	324	419
338	370	149	415	42
312	427	119	32	445
426	17	52	224	228
367	16	53	495	443
49	3	110	141	39
162	486	415	411	470
481	37	506	321	118
102	410	293	244	142
57	433	454	442	471
358	294	237	159	492
79	96	136	15	266
198	154	14	9	217
458	268	189	436	407
307	71	154	477	130
199	214	193	332	468
228	313	196	120	268
334	259	54	209	13
436	371	340	235	327
68	258	438	453	331
452	63	505	404	149
51	468	163	461	109
83	243	228	421	498
314	227	32	27	448
123	465	483	412	484
5	421	476	168	219
184	251	208	234	59
283	449	245	310	245
31	438	75	486	393
274	279	429	381	198
114	387	333	379	160
457	316	259	208	243
65	153	426	134	375
132	284	164	425	261
332	66	83	131	99
44	211	162	376	90
488	42	220	301	126
386	207	492	96	444
76	239	6	468	481
399	367	131	236	432
197	263	417	427	85
45	275	403	445	431
389	85	33	49	242
176	460	58	68	221
226	397	331	39	464
101	277	174	385	244
177	73	153	203	330
151	215	197	251	310
296	15	105	22	463
337	286	502	292	48
232	39	343	113	350
257	405	184	417	232
474	245	187	63	302
428	26	143	151	452
323	266	139	280	53
47	339	118	73	62
0	467	388	349	9
34	312	50	508	321
107	463	319	316	166
344	148	448	367	370
158	451	167	368	408
244	324	379	89	478
3	418	496	166	179
416	61	460	309	46
434	34	145	147	279
140	30	406	384	256
191	358	212	506	19
225	229	36	354	174
352	110	42	364	38
2	31	456	123	453
380	380	395	196	164
456	485	172	469	325
425	301	125	466	473
467	179	207	352	34
222	242	22	386	10
261	362	114	457	214
260	431	418	394	14
304	366	294	21	17
27	440	373	112	104
504	113	283	169	188
419	319	357	414	187
220	276	430	256	323
254	118	62	211	112
147	32	457	505	37
74	150	326	424	154
300	5	71	388	368
333	168	317	200	133
221	111	479	471	507
396	194	2	361	483
472	396	254	137	333
62	262	437	261	170
52	363	238	293	7
475	52	78	343	384
430	420	45	206	488
395	479	493	397	129
249	302	37	451	441
243	198	315	497	182
234	318	401	119	24
98	142	292	344	490
313	323	176	400	92
252	445	88	174	505
329	446	251	86	106
454	377	49	177	111
341	79	271	214	306
256	161	24	13	0
109	232	233	210	11
346	77	421	325	40
278	413	488	459	341
204	29	258	184	193
218	506	351	136	184
161	434	76	467	69
496	357	111	294	474
73	86	289	484	383
390	448	321	225	404
443	125	462	160	415
146	388	282	444	78
411	95	345	357	70
21	128	257	230	285
67	472	273	329	105
202	22	199	295	500
281	403	137	431	300
1	261	267	253	49
280	98	80	207	159
155	105	156	239	250
408	21	310	154	389
116	114	386	142	374
464	54	38	186	509
14	84	431	333	158
421	457	236	237	280
509	471	391	4	303
58	257	195	392	398
97	289	101	67	211
174	353	411	458	455
183	392	56	191	428
23	244	221	23	377
105	209	85	410	208
190	502	146	405	345
495	456	355	452	128
331	386	134	102	209
262	177	376	173	144
11	170	295	426	495
206	365	394	470	79
192	493	464	496	298
407	459	69	264	356
180	385	332	213	102
33	480	424	171	430
230	155	372	378	402
22	310	307	430	363
142	250	347	308	223
297	364	352	97	1
493	490	126	60	202
84	6	325	298	352
77	65	115	124	337
48	439	65	110	265
502	126	278	48	220

## Sheet: B. ETS1-RUNX1 shuffles
Data folds used in 5-fold cross-validation experiments for the regression models, for the ETS1-RUNX1 system. Number represent the indices of the sequences in the data set, as specified in sheet D.
shuffle 1	shuffle 2	shuffle 3	shuffle 4	shuffle 5
464	477	131	2168	1469
1715	661	112	331	1648
662	1402	998	1272	2143
250	353	2030	1794	705
1461	1659	1468	654	1732
305	341	173	2098	295
823	1447	2140	106	1077
687	294	64	1238	1715
601	1605	214	1314	1796
744	397	2148	957	1850
1954	1124	1779	749	2072
13	2046	1611	143	34
648	530	287	1429	910
46	1147	1540	2061	2170
936	1468	298	52	1876
1116	863	1093	1005	1931
773	914	2091	1615	768
212	1457	1049	1432	1186
33	2148	18	127	634
523	89	1351	1189	1544
626	613	408	976	1424
1284	792	407	1849	477
1292	907	576	1863	190
801	830	1850	853	1757
2107	334	1253	214	462
45	1448	2095	1498	430
102	926	987	910	1196
75	105	717	1616	1327
251	14	665	664	1224
905	72	764	1561	2135
637	963	1255	823	306
1829	1802	768	1539	2025
1631	343	738	1540	1444
1217	1218	1970	66	1503
1984	1900	852	275	1879
1658	697	37	2149	1731
746	553	1864	201	939
764	962	1140	1896	297
795	727	1993	125	1612
743	1125	957	300	1443
30	1949	678	1546	986
611	1217	1055	1613	965
890	845	1280	1244	850
870	468	1841	1306	950
912	717	1104	1687	857
734	950	384	487	1191
722	731	1444	282	937
1222	1998	2201	2065	1391
1930	843	1803	1398	1331
1820	135	2074	255	2094
1051	965	837	739	214
1763	1469	1594	16	1487
1379	412	1271	2040	1972
113	1360	1856	1833	1521
840	1948	2028	1349	989
1026	1934	1547	915	1145
1269	198	1505	942	1088
2052	170	312	1084	642
342	1288	356	21	308
2115	1914	604	780	1137
1320	1308	273	543	1915
1510	734	474	445	1734
2164	945	1785	117	592
1817	224	1737	142	446
2048	435	545	472	666
150	2033	1953	1282	2038
1407	73	274	239	1140
1626	2150	2155	1334	1189
1457	1028	994	571	1194
1276	175	1565	1270	483
888	2162	740	429	1746
956	1251	160	1962	1462
953	1463	605	1337	130
351	793	161	1361	1870
1230	1743	1022	1965	106
1243	1111	1752	526	73
578	799	1120	367	557
41	476	1571	2062	248
2006	1536	1947	1081	63
2151	1092	1297	1948	562
1289	1272	252	738	1540
934	427	735	69	2074
1775	2000	635	87	1059
1783	550	684	1159	2016
533	1198	333	1203	602
985	1345	319	2088	1608
2047	262	976	812	30
834	2110	1885	2101	2194
974	1629	1824	86	131
1248	292	293	1095	1950
1524	1510	232	1100	114
1419	1716	1958	660	2063
117	127	138	1443	984
1032	163	1627	519	690
1382	372	373	1390	2007
169	554	807	1614	832
725	2189	934	1838	337
287	2099	1581	1604	1965
1099	1525	74	1368	879
1824	1848	119	1425	1412
599	1485	1591	1675	2080
2132	483	1348	1181	1234
1654	1570	1227	1132	1352
570	1363	1513	1858	2174
2134	1114	783	233	254
1547	41	90	400	778
500	1050	1069	33	1273
1149	2141	1526	1164	1254
786	1817	1896	2116	1862
225	1334	151	2113	1898
2152	1941	920	1885	1
1262	542	1659	15	1906
2097	506	2053	1134	2024
1974	1013	341	351	1967
1396	2014	2171	877	1272
1688	1757	344	923	987
1845	340	1843	277	1597
1962	1473	1917	312	1499
1894	637	2007	1572	619
2122	2078	670	1646	1708
1706	1776	709	2026	1031
1451	1699	1760	413	1857
416	1667	1735	742	1323
547	2107	1125	1021	1676
544	504	327	1279	1842
1143	442	1406	446	1651
1544	517	1016	1066	715
1474	330	1561	1631	876
511	2084	2181	75	1798
7	1445	1007	1247	232
2123	1264	1514	538	1910
213	1595	217	944	1940
1018	220	1066	1447	748
1111	1556	1169	5	858
1492	1035	1707	1801	734
814	1072	681	49	1221
2175	1175	460	1251	1138
522	1625	1235	1061	1605
542	1128	830	476	1005
272	1873	137	1163	1765
153	2080	1395	2092	814
994	1799	2175	1228	1988
463	1717	1364	711	1050
1840	1157	528	1623	673
400	1829	1383	101	1139
1647	196	736	407	1729
619	814	1077	855	327
1891	1005	417	442	1790
2156	1063	651	603	375
456	865	1606	1796	627
651	1547	1858	1966	1369
1268	2042	369	1230	622
1493	1719	108	1634	525
2013	1549	253	861	1984
303	2197	1056	1917	1693
36	233	795	1992	2115
2049	1316	1579	2188	520
1453	2051	432	983	819
2068	975	592	390	1426
1796	957	1478	2074	1956
383	1139	1791	377	395
1819	195	1682	1043	453
1732	988	125	1860	1552
1371	1682	932	1222	2052
1965	2010	539	220	413
2177	1811	2119	60	1432
1761	1136	642	409	689
1426	1810	1327	97	199
1942	1975	907	1176	771
562	1816	1862	746	2191
1959	1225	2160	456	2099
2069	1004	1466	1250	1115
35	1038	2003	1864	110
798	390	226	968	1065
632	514	1398	844	469
1870	1936	721	1023	143
1080	189	1145	895	2158
151	1121	1357	1092	270
2147	691	1652	1074	192
1947	655	586	1895	242
59	443	1940	2001	1218
1907	2166	1765	966	866
1755	1413	1158	425	403
561	658	322	765	347
1290	2199	960	592	2031
1597	42	198	491	818
958	1977	480	1817	846
946	1490	1950	1073	2060
1680	2	926	1239	1611
808	1177	499	744	1547
1167	656	950	1902	365
497	1231	1714	2055	2110
1767	95	482	1991	98
1635	802	646	1482	1516
1733	119	1462	2000	1452
1878	895	1709	382	699
2027	497	2170	198	0
54	1613	1692	1000	186
167	1029	1865	1039	353
1610	593	1612	2079	310
944	157	782	670	2126
1638	1416	1522	1599	1628
352	662	1198	1427	398
1267	1022	902	423	284
1002	1397	130	1709	1804
1090	1909	1524	141	2086
1580	510	1934	1289	1907
548	2185	154	684	1802
2150	532	354	502	630
341	2004	1099	1152	151
297	1100	267	1537	737
2155	352	1071	1998	840
841	1724	1402	2034	688
98	944	33	960	831
9	653	697	1999	1833
2015	748	1494	1080	141
1601	533	1992	1937	1558
1001	55	423	2105	1924
1029	860	2085	1357	1784
1739	1317	461	1594	617
2034	1633	1153	522	1471
1653	570	625	507	1937
288	632	1396	102	382
1189	164	552	1955	173
2139	225	30	563	820
769	568	936	1868	259
2063	861	1686	947	2013
1554	1249	727	2181	962
268	1883	1693	335	1292
1938	1968	286	1630	620
1741	1471	1913	562	869
1472	2167	1431	1686	348
294	730	714	326	576
1215	889	2131	1747	1377
1546	50	133	1557	1346
1530	1165	301	118	2043
1951	1455	1428	287	1152
1163	2135	414	2129	332
2030	253	1318	36	1959
927	85	1910	427	1694
1971	565	395	1995	119
1161	1885	1275	7	773
2114	36	180	801	144
1054	559	1660	30	1699
2159	1383	55	1177	470
1133	2094	2087	365	1691
1671	704	1119	729	759
1359	1907	1794	316	1533
200	2091	662	432	1902
907	188	1597	873	222
1821	152	1705	978	50
1357	1852	2013	1453	985
1977	485	203	751	78
135	562	968	1877	769
496	1752	150	536	1019
99	146	20	1126	1938
12	1289	229	488	1322
1527	151	1688	452	801
1813	1321	1557	630	1116
969	1238	443	1076	1855
1718	1399	258	1684	496
1362	149	1081	1970	299
911	306	1939	1415	853
2197	1075	1519	11	601
1129	1693	2037	793	22
274	883	2066	114	772
474	882	676	296	43
211	1675	1034	1563	1518
1890	1621	687	37	494
1350	1790	1171	59	1565
1604	1241	863	402	1854
1574	37	1902	2139	1233
1198	1511	89	1201	1259
1115	729	948	1333	507
1639	479	158	1240	513
2133	1819	1776	1744	1500
1317	1230	2178	734	195
289	594	1905	2154	973
1584	200	1929	1486	956
700	978	803	1180	161
1034	109	984	70	1970
2179	317	1859	2112	1888
1436	1267	1877	2005	1978
2188	25	2002	1804	5
715	293	362	598	880
727	1673	2200	353	2069
1835	2001	532	1182	2176
1899	1855	1616	719	455
2072	1133	117	433	1825
1095	1214	1723	1112	1843
556	1068	946	943	185
242	144	1635	785	1543
233	622	1488	1318	862
430	2157	557	1494	572
998	1628	189	509	635
2044	720	865	527	71
1238	1185	595	1873	1519
2066	1903	742	1691	2193
1074	1561	524	1255	2036
202	579	255	2016	974
577	222	279	640	700
536	20	846	1950	1468
1444	434	1334	728	1000
466	132	814	1360	537
602	2142	1036	1436	1080
1418	436	1718	762	897
1565	922	1733	1402	1846
1970	1279	1261	834	301
1508	573	271	496	491
471	1648	657	1655	1330
806	2082	187	1480	1920
207	841	849	797	147
580	117	1328	1788	670
1812	1672	236	1366	414
778	1338	1291	1862	245
108	1999	486	1579	1619
978	1916	1602	74	914
951	216	1133	280	101
698	1935	726	2067	1114
2051	1347	2111	1137	1585
1888	1562	1223	1513	815
1210	1728	572	2158	1357
121	1963	1319	1340	1317
554	617	1180	424	608
677	2053	2186	1880	1463
2028	942	420	667	545
1798	1593	1742	1553	982
2120	629	2146	1265	1883
760	589	145	2137	1702
0	1915	583	119	1440
149	1389	1435	1602	1294
1358	1874	1308	1956	223
901	575	436	1743	1759
1837	1355	190	1569	2189
1832	1056	306	1803	723
48	576	1024	420	1441
1036	1138	2151	2184	2062
175	1732	2	564	834
3	1722	1197	134	99
1072	1313	1623	1	2162
1769	572	506	384	2163
1069	1892	58	18	1760
668	2075	1459	1437	1813
807	2027	679	1658	1581
612	1210	1757	887	81
1714	449	812	1729	1689
1955	1753	1454	2117	530
1750	1037	933	116	433
955	1474	1814	638	1282
2040	311	1829	247	1917
170	964	1015	1929	198
2117	112	1631	1156	1277
678	540	2094	1742	1672
1747	107	1209	1930	1707
1793	1044	22	1509	767
962	615	2190	698	1453
836	2134	1983	1285	1018
1039	1767	1187	1654	717
1233	480	1973	1822	824
1905	431	310	1764	407
1005	1172	1038	1054	1495
1434	1001	2133	628	2145
138	2151	1619	528	2155
1231	1661	650	1431	1227
630	854	630	1591	1638
141	974	621	462	466
2165	928	207	700	652
1609	2101	790	920	264
1223	2149	1903	647	1203
1279	381	1792	1165	1486
895	1178	1062	155	709
2085	2098	931	763	1788
1305	946	2099	1442	487
1308	338	1344	745	1279
1319	587	1783	186	1093
1008	2118	28	2020	1385
285	1123	1238	23	473
1751	761	1921	808	2178
1660	1911	875	334	1056
616	581	1649	1778	1466
443	657	894	1420	1782
1579	1252	888	2193	1303
401	377	856	992	41
1535	464	1324	1454	1905
2037	1937	47	130	1979
935	333	1276	183	31
720	1284	169	1703	1266
2129	516	1496	2048	1971
69	1401	509	1636	80
1854	1159	1150	939	244
797	313	1801	1439	978
780	600	741	469	533
1987	864	1517	725	1728
891	1417	866	38	1874
1765	744	270	999	127
1874	1944	561	1918	75
2196	560	476	1419	1497
192	29	1629	689	1097
1281	580	1621	1370	428
67	254	789	1506	1831
2029	56	952	1932	2033
706	1386	1830	1218	324
2056	1119	332	2174	508
14	1844	2010	1958	1192
1465	1380	1880	1032	1763
993	376	320	401	534
982	362	1260	1639	1411
1498	1526	1489	288	684
348	885	403	492	1896
53	16	1715	1580	1160
203	1864	1887	567	1003
618	113	346	2064	415
1021	1554	1385	1754	262
1194	136	212	761	904
1978	272	2173	789	1434
1795	501	898	2122	1422
1523	1291	2006	1038	1447
543	1195	2019	1465	498
1394	1000	1464	847	2122
1931	1228	773	418	1410
1851	1442	767	868	875
1145	1778	304	1679	201
2026	1566	860	1007	631
58	884	1994	583	1935
699	2123	1391	2115	300
1395	1748	1979	392	1057
1458	378	277	1235	1592
231	1260	1028	933	385
938	1639	1317	307	1502
68	0	2031	612	595
929	1618	1128	1139	482
1727	716	1054	623	157
765	635	969	757	1017
652	1694	1338	1986	934
1507	2137	647	1192	60
2140	1714	1463	204	444
2090	2079	281	362	394
1160	441	1931	356	305
25	2019	186	1262	249
1087	1262	438	1997	806
1052	1193	228	1040	2138
2095	1304	2058	1317	1236
2073	1849	1708	2166	1039
1015	703	1170	447	855
862	1356	1584	1834	628
2189	1946	165	958	1204
1229	1482	909	1381	1679
1828	1606	1473	388	662
482	1880	485	2046	247
1440	1171	1044	458	1632
1162	547	72	1329	1750
311	858	935	1135	1361
707	1901	1656	1954	27
1343	2041	677	631	883
304	1896	869	669	860
1919	844	1559	265	154
235	528	514	839	406
1246	1270	2184	1260	757
2019	1135	284	535	2149
1633	701	1242	735	1738
625	798	415	1191	983
1921	995	2043	1068	585
658	1364	1935	2032	1307
178	1548	1684	137	1894
1127	1057	1860	1173	1198
1261	1812	269	596	632
631	342	913	1633	2157
1587	1341	264	349	1829
1913	1030	1477	788	567
1083	2146	121	1912	837
2135	2177	1020	1359	1297
987	1423	2180	1345	1483
1754	690	1727	981	744
1079	194	1948	1428	714
1882	1223	110	1805	749
1401	1731	841	533	1504
564	114	574	376	711
2128	1920	704	1556	1561
898	1866	1067	1143	2055
730	1314	1546	328	1012
771	1184	556	48	626
903	527	1967	650	780
1376	1297	1641	1605	1654
690	1287	1201	1379	1260
241	1476	1755	1388	121
2025	1865	922	1098	1458
1271	563	1527	171	258
2136	1227	155	2099	323
1178	1701	1208	145	1111
1570	2049	847	879	1356
409	2133	629	187	1185
1786	518	620	1663	1457
1961	1237	798	1490	1690
1841	519	660	741	515
1941	1420	820	450	35
461	1200	391	555	336
1704	1498	1628	270	833
313	534	2104	889	1582
988	1215	882	1338	1051
1864	289	1229	148	1379
660	1715	70	655	677
1518	419	7	819	1252
679	1409	340	1608	803
1531	15	66	1138	563
1717	1803	584	234	2175
1659	1598	1237	2175	2066
1731	232	2032	1836	2165
1866	1081	1426	1677	153
1306	755	887	550	352
1764	1491	2138	1396	1023
147	797	75	149	658
1948	1061	944	1528	1563
133	1018	691	1856	1785
2178	664	2179	1405	1054
1963	1456	343	107	1231
1989	507	355	1185	1022
460	231	929	1481	1142
917	453	1390	1019	1794
1867	1657	804	1448	220
2081	2132	1048	1983	349
2074	920	1946	1369	1493
1185	2194	1221	1400	1821
2007	1274	1287	1586	2022
641	23	2055	1266	1475
1799	1181	1455	19	698
1264	1110	1274	1438	829
417	1256	50	193	1006
216	674	744	1827	1687
1903	1406	1729	636	1302
608	1026	1149	913	1584
1880	1411	118	1813	1354
1925	740	974	1120	851
1112	1169	1487	1193	226
1648	866	698	959	1394
350	1426	1944	906	614
694	996	1098	704	760
968	1307	575	391	1551
1168	1202	739	1637	838
1326	1359	1217	674	228
307	987	2188	311	2087
791	2153	906	2187	293
278	1160	503	1353	511
148	58	1509	1905	1755
206	719	1106	1478	138
339	1769	1884	970	781
963	1847	48	2124	251
1780	1435	1839	1547	208
39	2035	1174	2143	1725
1108	886	655	366	1947
91	1653	1842	673	1909
1303	1898	280	523	21
1196	1871	942	20	915
1038	1070	2035	875	672
1275	2187	1484	1883	475
617	2128	1932	1196	1100
776	1764	2147	1638	1393
1995	571	448	1824	253
1753	985	2172	1851	2019
595	1597	752	1911	1576
11	1738	120	12	1049
587	1393	5	419	1929
504	1277	1420	890	719
710	147	1475	103	465
412	908	1739	1927	1366
86	1242	166	1531	839
436	141	1090	1815	183
1496	1584	1373	303	1363
1037	471	49	541	425
502	1436	2112	1147	942
385	2052	426	2150	1004
1345	1132	844	1213	1912
1572	1747	12	1685	1726
1909	1895	444	1169	241
1227	787	1981	109	1295
657	355	1879	1797	639
427	415	842	1843	212
997	779	1535	766	108
1707	428	331	468	1994
874	422	1037	1079	913
1409	1774	516	1740	1622
1047	148	339	54	1598
827	728	1450	899	103
298	71	379	982	584
1875	257	1349	1738	2106
1975	1006	1273	1845	2039
2201	405	1537	1487	1178
1728	406	1536	1256	1341
1646	595	2159	405	1966
1070	1754	1963	1871	281
889	1663	1604	677	1875
1019	221	1655	2125	1173
516	1651	889	78	654
1892	1965	1802	251	1717
221	1575	1200	393	1350
868	943	1952	1632	448
1341	1582	615	1745	1417
2157	1497	659	653	616
367	332	1954	1301	402
1520	2182	1399	931	1677
696	2156	580	1354	1243
301	725	491	590	449
1110	2083	645	368	479
4	1024	2021	1668	1343
2065	1862	1664	1665	1637
438	621	2064	597	1395
2005	1886	317	927	14
1785	1116	1108	2002	1571
1298	1952	303	707	953
1390	564	1544	2189	280
1999	2076	1677	1232	236
646	834	2057	380	1280
490	1552	146	732	331
789	917	254	911	434
1484	1053	79	305	372
1981	1755	114	1564	646
1810	1164	148	1016	1166
559	1888	729	208	1730
861	912	329	1184	318
1760	827	450	217	423
140	1428	2046	1888	451
329	1311	1206	1973	558
762	1585	914	64	636
1591	2007	234	314	1367
215	1984	1245	2087	958
659	1838	1695	1776	1751
558	1859	36	348	1749
2142	1617	1265	1671	124
973	2065	2036	211	1438
2022	609	132	876	669
414	842	1941	150	1267
1078	1741	1371	1315	789
971	774	1883	1234	61
1990	933	260	157	529
656	1555	430	1380	458
1254	795	311	1046	207
1865	803	947	1548	1474
1988	424	51	891	454
1334	785	938	32	132
1098	252	1306	2028	1396
76	1974	1617	814	609
2004	569	2070	842	1015
802	357	1508	1831	1372
550	1040	134	158	104
1839	852	247	1094	1299
1433	1702	1938	1610	1480
1403	1806	2071	547	1268
1912	1478	851	1977	2130
671	1158	2183	421	142
439	1265	1251	1150	57
349	346	582	551	289
1193	344	2033	2172	848
850	610	2018	448	2118
957	1908	2122	1389	1645
1066	1102	2162	63	48
1322	1080	1243	810	9
309	1783	1909	156	314
1067	2012	182	1290	1398
1333	1592	1355	565	1278
2104	2037	802	237	1413
961	1531	565	1964	1180
357	1243	195	803	54
799	1120	421	1980	2183
2078	1523	1121	930	298
643	1173	535	1899	544
1846	874	334	609	859
2124	578	829	2195	196
337	1496	2077	940	1143
1917	1795	2139	1780	302
515	2136	1130	649	2113
1235	1791	1747	1474	1859
1455	1564	1365	1496	476
573	1824	1325	2142	1013
127	1580	1756	600	399
1614	373	2027	1530	578
2108	1922	1844	929	432
843	1263	251	113	900
2038	776	1105	166	1242
347	947	648	1789	722
24	94	91	1982	582
777	48	1350	1009	125
1897	184	1144	2095	1586
913	67	610	1928	2097
2060	1771	348	2107	949
1489	296	103	140	1887
1501	1346	2182	2090	1867
1540	640	1230	1708	2042
538	868	123	1924	1701
1902	1519	1408	529	1335
1719	2069	1598	973	1149
837	1589	611	213	979
521	712	249	595	1161
753	1211	770	1536	1399
1847	821	1614	1683	1134
166	1083	1294	1287	1792
750	2117	191	152	1546
2162	329	2008	1268	1998
1117	201	1645	1336	948
534	1107	939	236	659
1790	737	868	1211	679
257	768	1429	243	906
1842	70	56	658	1636
1258	261	1270	804	1614
1889	772	1266	1900	1223
1914	2048	511	1903	1014
1214	1735	765	532	2010
1122	310	1734	395	591
2111	218	688	2102	252
1414	1378	2073	1096	1351
1697	671	637	1979	1877
1873	319	928	1452	1626
999	1664	433	146	1478
1678	1328	517	901	1169
1380	636	1013	998	123
1422	467	927	1560	1697
2071	2050	464	1726	1374
1801	966	776	2086	70
1020	2172	1673	2024	796
1197	1205	1202	1577	435
557	624	634	1718	1246
334	2036	1352	1089	1513
1670	602	1667	1325	1336
2182	1161	2052	699	2000
1969	1650	1052	727	263
731	52	1820	1004	975
1621	1669	640	1676	271
922	1480	472	350	497
97	1494	1347	2037	1681
265	648	1011	1302	1745
859	351	1205	2169	409
229	1542	1786	1526	1195
1013	2093	1529	1702	2006
176	623	326	499	184
286	1410	1554	1045	1545
179	1449	1247	2197	1577
425	2102	1134	955	240
1910	1537	32	831	358
137	2198	730	1263	49
723	1023	1394	1783	1714
1213	1583	1872	1356	902
239	470	631	2198	703
1566	375	787	1141	1922
1991	2064	930	1104	1238
2193	1275	1897	266	1485
316	1676	1787	1065	852
1076	31	109	354	72
1348	1392	295	1516	163
647	314	162	1017	573
205	204	2194	1945	422
1102	1305	425	1800	1010
945	693	1636	2	1456
384	1646	757	2027	478
1602	100	973	104	1052
1126	1078	1874	2109	1832
948	2089	434	1625	2065
517	853	2063	914	1312
1495	667	1738	561	531
1966	806	1218	624	1081
66	2170	1532	364	1653
661	484	223	292	1767
1513	1312	1389	1749	1684
1705	893	143	1641	535
1836	1614	1607	2161	963
1459	838	435	2022	1873
2086	870	555	683	2182
248	1761	628	2151	1096
2033	82	1234	685	1179
387	2130	1545	291	2186
865	1773	674	1373	863
718	2165	209	690	1848
813	327	429	1057	351
2084	1054	1975	2121	568
930	700	1827	89	968
56	1836	1657	358	1476
407	2096	891	897	1974
1470	2002	365	1157	2112
332	28	1538	1914	1510
195	227	1706	902	554
1153	1219	562	1550	1126
1389	2020	1634	1041	1042
519	241	1972	1204	1045
399	2031	685	1488	892
2148	1310	233	979	1570
520	39	585	984	2064
1211	708	9	359	2096
782	856	2039	2050	995
815	1071	147	633	1559
1567	683	99	2156	743
335	1	2060	1872	1082
1209	1504	1710	1757	739
709	850	1648	1292	315
1789	608	652	373	340
1952	1283	712	1049	2195
1055	1875	683	672	309
1285	2021	1154	2179	1420
1063	1609	10	574	696
1663	1206	1039	226	202
2050	1632	1898	871	1705
705	6	1985	441	1869
1838	612	769	2013	1008
2176	1221	21	357	2192
739	1933	1161	1423	1187
606	619	1768	2023	408
252	805	2132	386	1952
1339	202	593	379	1588
1011	1098	1482	1798	1919
1627	607	809	182	1281
1141	137	1301	2153	255
2149	586	2143	818	1107
2012	1893	2044	1878	2
755	302	8	1058	113
563	726	370	1752	2151
1400	1212	2126	1248	1339
588	892	827	1818	69
1827	1697	1683	1296	401
1062	1415	1846	172	28
1992	116	1613	17	905
818	208	1248	1680	947
1299	118	643	1187	674
2143	250	581	1383	1037
131	1644	951	435	720
1807	556	880	1559	1960
629	2060	1241	232	1688
1617	1453	916	227	2093
829	371	192	1033	922
1716	2104	917	1806	2107
159	604	2117	2171	2169
246	243	2127	1846	1615
526	627	622	1722	612
74	1630	500	821	2048
1620	1079	1199	179	713
1911	1815	199	1374	1810
408	2127	2134	206	561
208	1845	1087	1055	392
1377	1626	1239	775	2198
1277	574	810	1445	1775
1657	714	136	1075	2116
1490	1942	302	822	1948
354	897	949	941	1568
979	670	554	1146	1812
900	239	1886	1335	105
1748	102	970	415	830
145	822	1965	1324	484
2083	1179	288	2084	1122
1745	2108	1515	2185	955
92	495	256	1108	1362
1352	916	299	1472	354
1415	1500	808	1205	1108
1863	722	2137	1280	798
1694	21	519	786	2168
1522	1088	1046	43	1539
1432	2106	1358	681	2137
1249	1967	1806	1522	83
1412	410	1194	40	345
1384	911	1675	1367	359
1935	13	385	1223	607
1611	448	1051	176	1838
512	76	1585	457	1671
1369	1391	2081	1048	927
255	1670	458	276	133
1673	185	163	302	210
972	1376	544	508	693
373	19	2118	671	1332
1886	1343	1987	549	1550
1809	1765	1646	778	526
120	312	477	863	1046
1986	1052	811	2141	1197
106	1285	213	1700	370
2046	159	577	989	1718
1884	1727	1417	864	2004
676	1003	2176	1463	2047
1329	1683	113	1649	1564
1844	1450	1231	1784	273
122	616	1719	2006	1492
667	138	1955	412	2088
546	773	675	657	548
314	817	839	1125	936
146	1162	1638	295	203
1825	786	1601	510	87
745	650	1671	1571	941
1603	1698	720	731	1264
581	348	1219	2164	590
445	169	824	55	1770
673	1808	548	1107	1655
375	1780	2005	1588	510
1469	2039	1894	1712	898
447	937	377	164	1769
40	1678	1041	1648	1927
2054	1879	911	1327	1743
567	1368	843	342	1147
535	2095	26	61	229
190	1259	100	240	1430
603	2195	1595	1541	1692
1477	2022	1228	1200	2100
1661	1367	2192	566	135
1010	356	825	799	1575
1768	482	762	1179	2077
726	1835	1528	85	943
2166	1326	696	1544	1721
684	1516	1282	1418	2011
767	1099	1813	2186	2131
1200	274	873	25	735
1177	1419	1326	616	1498
2185	770	2049	2049	1338
374	1113	1678	1852	1818
803	40	1367	820	836
1048	839	1441	1704	1891
191	291	17	661	2201
1720	1370	547	1741	884
763	275	240	80	1104
754	1390	1143	463	1710
1237	1095	1002	665	2021
174	1687	2022	2199	600
1351	379	864	203	1646
669	12	29	440	1407
1792	1950	992	162	1727
2172	1059	360	866	95
1730	660	93	22	894
2076	784	208	1067	1531
109	1739	1283	2081	37
1859	2145	1743	245	1753
1265	323	672	224	1634
634	675	389	1118	718
1119	2081	1284	1274	84
1445	1049	1467	870	1768
1437	820	566	898	1739
591	1432	1384	180	459
95	1571	1810	1393	1414
1245	1146	2165	1072	100
372	287	710	656	330
96	30	1969	845	539
1165	86	1907	2070	191
254	525	1177	14	145
128	1689	2115	165	733
621	1371	835	257	668
1220	1573	1112	1542	2180
134	2030	105	1121	260
697	1300	149	361	1032
2096	936	43	1719	2114
1934	1306	967	1870	134
1568	1369	1984	1814	2089
1794	2200	1446	72	1494
1883	1032	806	869	1685
1686	1788	1136	1042	178
2009	1431	1849	760	593
1295	238	925	160	1496
1381	951	2020	138	756
1342	35	1750	900	1658
2099	1008	1254	248	158
2171	1868	188	1771	1167
2064	1991	924	279	687
152	713	34	2007	266
161	1276	603	1051	150
1301	96	96	862	2166
1669	590	495	6	1244
1014	2121	412	1901	1329
1862	879	1285	784	1741
1105	1153	1855	98	480
737	733	2161	230	697
1176	921	731	1768	2085
1467	2015	1369	1511	1578
2130	603	1863	1908	951
2181	2044	1784	13	450
1944	1587	371	945	1916
1354	1408	1088	99	517
571	1320	1412	209	1914
1428	1505	1771	506	2125
1151	557	1838	1414	845
281	1240	1699	1003	287
2125	583	246	1521	67
389	529	760	1183	1652
1901	738	923	133	168
1468	2066	1971	96	1724
1315	128	1374	2036	88
1106	976	1410	2201	221
1219	2017	2129	840	1720
2200	387	386	2110	1664
768	1623	1520	197	481
693	460	54	1512	1465
162	2043	1469	394	971
277	723	1151	81	1257
1696	110	661	1795	1347
82	753	1835	1987	1230
1331	438	353	189	443
1541	505	2016	916	2164
2020	1009	1263	787	2140
473	2169	1895	1172	1943
2100	1127	1799	1468	296
105	1856	1781	1028	1557
1895	2159	564	1661	2147
273	1993	394	39	32
2105	1199	164	652	1793
2153	1921	1167	517	383
575	644	98	378	754
1762	1635	1026	954	292
467	321	1539	309	871
353	1565	1017	284	1201
1046	2077	1286	414	1590
923	1395	2106	129	440
415	756	25	397	1409
592	1772	1323	554	418
1307	2192	122	0	12
1203	1596	1123	1574	400
589	1805	367	826	1713
1346	878	1642	720	1549
1619	1226	1901	1479	1589
1125	90	97	1525	911
1616	1567	1010	1570	925
1313	277	1989	1701	944
32	408	1927	805	1868
1446	1674	537	2190	1900
1071	1213	1304	339	935
295	523	2076	1034	1461
1505	1645	1175	743	1177
1085	582	1777	194	1736
928	2040	1472	1210	274
363	181	654	27	79
426	2175	525	544	412
1979	2178	1298	791	77
728	1940	1096	776	1418
1593	676	1222	1403	128
89	290	1453	928	653
345	1860	238	267	1814
1615	1521	1811	286	1762
950	1418	512	1656	1871
1640	1117	330	35	464
320	1951	262	2010	2121
57	402	393	1217	1033
247	1834	2187	1792	1985
1065	2138	1725	422	1020
1239	1381	1027	1473	1248
2191	515	2080	1535	1484
1737	545	1129	1857	265
947	998	965	1025	750
549	2054	1173	344	218
849	1055	2023	235	536
1887	1443	1089	346	2108
188	1881	465	1020	817
1452	2005	1330	951	990
1993	1956	501	294	2129
984	391	639	1412	472
1681	1599	563	924	1845
1736	1530	680	1261	1781
493	2109	418	1916	1866
1721	383	1866	108	1425
158	1814	700	1816	225
365	584	1101	1013	1470
931	2191	1341	857	725
15	463	1065	680	625
810	1089	2042	721	388
804	812	1720	1963	1249
615	948	139	2177	907
2000	1094	1575	1865	2082
2187	1827	989	82	2150
1834	2062	1503	1199	724
144	255	594	848	1321
2041	2025	2100	374	1214
1091	686	1922	1825	1680
223	364	1968	1489	40
510	1725	1113	1460	2156
459	496	724	1566	1822
1569	1938	1610	283	1514
880	2009	1904	50	1530
453	1970	1465	1859	1334
1729	1046	761	946	1742
433	1112	1157	68	68
2079	2163	2199	1664	1216
171	857	390	1504	431
1031	1559	352	2078	2017
1699	846	357	1678	1405
198	266	1430	716	954
1190	894	614	1284	882
299	1126	778	724	2032
1973	80	1548	1116	1129
1093	450	314	1674	291
218	1043	1443	1751	1442
130	251	2189	1894	1215
1068	1688	115	318	957
1049	877	1837	908	276
119	867	1451	229	1696
1450	1446	1690	586	1071
1218	955	6	1249	1064
721	34	722	370	704
1374	1154	540	1882	613
596	979	1131	925	532
1752	1652	201	1133	486
1757	1707	2047	589	343
1800	249	1425	591	176
960	923	305	1024	1118
1558	977	185	1288	782
1344	1186	427	451	1136
1040	382	919	1994	2160
529	2016	1603	641	182
1596	888	1998	1111	1599
1543	457	1578	1346	1202
204	1266	1262	2072	426
101	747	457	2035	701
256	1551	216	1538	2119
686	710	409	281	369
1743	425	613	1086	1473
328	45	23	2059	501
283	1710	1397	1446	278
568	521	492	271	791
1499	1439	1470	593	729
378	1495	2197	411	821
209	1309	743	1377	1505
2082	121	1091	223	460
866	66	1045	1407	364
186	630	1523	701	566
828	823	1712	1316	217
1291	1097	1086	1162	2139
476	503	602	1698	1737
1448	601	2141	2134	1886
1734	269	351	1756	279
1318	456	2108	249	2197
2014	1703	307	726	1206
2032	642	1560	599	1733
1701	481	1569	1245	1371
1831	1085	883	1310	598
72	1190	315	501	1342
1016	835	1828	375	647
2008	236	818	1910	2184
260	1983	81	1320	1554
1236	994	1780	381	1930
1735	2174	1982	1188	1644
942	539	177	1837	326
893	156	746	1344	1835
1668	172	479	1809	2091
104	1039	46	829	1207
713	421	763	1673	1990
480	1961	956	264	1667
22	53	1083	2025	1621
1097	1641	1624	1904	1375
404	1268	467	1787	1060
747	1362	558	1985	896
1590	259	1943	1727	1957
227	1759	1625	587	1040
854	2190	2196	159	1048
499	695	1074	1597	980
324	1655	1650	1131	2014
976	331	1549	1777	188
1391	1899	632	881	633
1860	2073	399	2136	2075
139	1337	693	1491	1748
685	1191	668	1867	1711
1228	1073	533	860	2173
873	643	890	263	1878
766	1350	1732	1554	1756
2091	26	997	486	599
381	490	1166	703	1094
2075	1843	800	1462	774
366	78	2089	1881	495
2183	555	1916	813	1083
1003	1995	1293	1628	1613
454	2086	1329	1209	638
1204	1489	1303	1606	456
884	1923	1730	1568	2029
1088	1354	2157	1252	19
2167	1349	1162	471	1625
869	1208	1687	1257	1373
2093	126	2101	1140	844
214	638	775	618	1209
1514	2103	174	324	360
421	651	1808	2152	1130
2070	358	703	558	11
2055	1529	1030	1607	355
909	1740	1978	269	506
1656	1257	636	1619	1325
8	229	831	832	1182
31	478	1212	1621	587
2112	1333	1615	816	1777
336	1298	912	1635	93
1781	9	1252	1693	334
1491	639	156	1348	588
1077	840	1573	77	1642
1164	226	1593	332	52
1674	1461	366	1220	1933
833	1514	1437	1555	1344
253	1131	53	772	193
2195	1403	1644	696	1030
858	1640	529	858	1044
1337	1960	1146	1781	1315
1652	61	400	1294	139
1147	1797	205	1893	1747
1089	285	1184	1194	2071
1632	1358	77	167	895
1225	429	1773	1466	826
1174	932	1745	1887	1290
160	1076	1185	188	551
1563	769	1485	192	1535
1861	1319	538	1847	290
892	1631	1633	2146	2002
1996	1736	13	1672	541
872	1534	1346	764	488
688	49	840	642	1673
1316	24	823	436	710
1191	91	324	144	580
820	187	626	1770	1860
1804	641	172	1409	1387
887	223	1696	2080	1381
81	986	937	62	671
1	1813	1176	1392	873
2	244	1064	215	122
1557	1545	981	893	2037
168	1603	597	1202	373
875	1832	1471	835	2067
1504	1472	732	1253	59
822	1853	708	747	2057
462	2023	1135	481	2105
1929	1197	749	2073	404
84	1527	454	1430	797
340	751	1497	1449	1001
1791	968	885	1500	518
23	1544	358	1529	1946
424	790	1942	1839	786
263	2034	1882	679	1036
738	2154	983	1976	257
954	1563	1702	1592	1507
1655	811	1258	1821	2120
1030	1913	879	56	1225
1997	654	713	1898	1695
1811	1069	1236	1171	117
1972	279	1500	216	445
64	446	1691	459	2179
932	1586	1269	926	1981
110	1196	1479	1105	1856
280	1229	608	1886	1735
1503	1662	1122	1186	1839
1142	969	1311	1706	1663
645	829	1387	65	648
319	186	1138	273	706
1915	1460	11	1497	841
949	1093	40	210	45
1175	1954	1521	1810	1993
129	1302	1172	2100	1665
1050	1779	1685	1411	1580
2121	1749	27	323	1253
1466	1634	2123	2071	148
1772	984	2124	1416	1269
560	1876	1499	1961	1903
398	1261	1823	2063	307
486	462	921	2060	1181
472	1600	666	1645	1085
279	437	850	8	877
343	1248	0	1761	1901
653	566	2084	1755	1666
2035	1330	1680	1050	2142
729	1846	1226	34	1222
1744	1858	1605	123	344
541	989	241	1307	503
78	276	1290	1823	2117
2138	2158	1870	122	1402
194	1470	745	1011	2020
1532	1501	1213	181	569
1564	1522	1951	455	312
315	688	1936	1711	1359
672	1912	1812	588	667
1606	206	619	437	686
811	672	955	1583	174
1571	60	1632	617	1944
1118	1622	1507	1352	1053
2080	626	1770	343	770
1007	491	656	602	996
1583	1666	1214	1949	1047
1463	1034	1068	1850	972
781	1294	1102	1382	24
172	143	2069	2160	1353
1703	625	1956	100	1106
1206	1293	1816	475	1801
1336	970	877	605	2003
1953	1800	1833	1640	702
1585	176	2145	1343	816
1724	2090	1653	1308	1881
848	939	1991	905	811
1683	1957	1795	1241	313
1294	2188	451	1151	1306
2103	1058	309	1565	1834
1556	851	510	24	899
85	2061	715	1088	461
1788	92	502	963	2053
1368	179	858	634	156
824	1520	940	1936	1773
654	1315	591	1748	180
565	2105	772	534	887
1708	1851	1264	1331	1113
2089	183	971	1941	1025
2113	59	781	1518	1392
1581	1760	2083	1876	2030
93	816	1626	991	682
71	1980	1807	996	712
1946	628	1189	806	1542
532	1269	1004	1562	2136
749	500	1997	708	1932
184	588	1506	1155	18
842	1818	977	2162	277
236	906	794	682	1630
908	192	2014	1149	1284
614	284	447	997	1112
1665	111	707	1692	1964
1589	1828	1764	135	200
1173	1691	1878	1785	505
293	1074	193	28	1526
663	1541	1798	651	1205
259	992	598	1934	1150
1519	739	716	1440	1963
847	2087	19	1283	2018
1255	1842	943	1471	1423
1184	732	616	2165	268
240	131	1092	2012	721
1623	824	689	1158	1852
173	150	705	851	65
2023	440	127	336	1298
1538	322	996	1433	872
28	685	1533	321	644
1529	1207	1501	2119	1779
2067	308	321	686	1146
752	918	1315	1946	1358
1549	3	1726	1826	438
2058	1533	1082	1730	162
964	2006	754	985	2153
155	1786	1793	238	1936
758	1036	1592	1507	1241
1482	1924	2092	1596	1899
1416	1194	1361	2069	499
318	1105	1414	1483	1251
429	1479	520	1355	741
380	315	1775	800	1436
650	328	1789	90	389
422	1680	1409	524	864
468	365	442	1365	692
1128	2129	1871	1612	166
1355	1558	751	1551	2124
300	62	135	404	1021
1059	763	200	1759	1309
1387	1106	1142	1721	1378
867	295	52	1056	575
60	270	1032	396	1786
788	418	455	559	874
1139	395	235	643	416
1094	819	1118	1426	322
914	875	737	1978	849
1252	810	1654	1819	441
604	900	2177	1609	493
1441	1021	859	514	1659
1120	79	1697	1144	1063
1004	1619	1375	1087	1511
1130	1723	453	1303	621
243	324	361	1153	926
1560	999	126	1362	2098
1588	68	1152	200	1043
1375	420	124	974	1265
1749	925	2004	1127	2095
1081	1906	2120	444	376
411	44	1060	1993	1193
306	1011	2029	252	109
1041	934	194	1750	919
924	2026	966	1339	46
1906	873	1316	1421	967
649	398	874	1225	1641
1402	1546	993	340	1089
1746	305	1873	1492	189
809	1513	239	1971	1211
1545	2111	1404	1258	618
1435	1296	1914	714	89
63	2143	475	1246	931
458	598	1422	168	1574
876	1777	785	740	206
1664	1065	1207	1897	56
1456	1007	653	1464	1538
269	1737	1721	1611	1380
838	1427	1694	852	1368
1923	546	396	1589	543
370	673	1400	259	6
1924	1696	1073	1669	1364
21	1979	854	1485	2127
644	1841	1670	1475	1675
441	1796	157	1713	732
793	1396	1758	1321	1293
2088	1303	1029	1030	1704
2169	1148	910	45	1154
1667	409	550	1812	606
442	2018	857	310	1333
531	1434	1825	2111	1263
1687	399	1380	1350	1101
112	416	376	272	1603
1803	1087	508	438	380
1240	499	1233	1690	346
355	522	627	1364	1163
1858	901	892	1300	521
1982	611	826	1830	1776
1855	197	2062	907	1541
1814	1201	225	542	1078
1709	855	31	46	1595
732	2045	1116	2066	1799
6	384	1889	961	527
291	458	756	1773	1320
655	1010	1480	1129	1162
894	1244	2125	212	779
116	902	84	1926	112
1208	1550	1583	759	1923
1634	1421	1215	387	993
224	585	2149	1347	1572
2036	1928	206	975	1467
756	1971	1580	1603	256
2116	1167	1511	606	1397
1266	707	248	790	282
1885	1918	1531	2191	1593
1304	108	985	1832	640
1056	1997	1289	431	1158
1624	849	493	325	1066
1425	433	338	1047	1472
624	1782	215	849	2001
1515	1176	437	733	1427
1023	199	1711	995	350
2145	1187	1370	1215	76
193	47	1647	1123	303
1936	2029	980	511	62
856	459	1966	1461	209
1383	205	1	88	1754
860	1581	1458	195	29
37	2155	579	1060	1553
228	1576	1681	1972	1827
276	1750	1600	1291	8
362	367	470	1136	92
1241	301	197	268	1823
851	309	1869	1923	643
434	115	431	1372	1884
1539	1140	1061	1567	1820
1404	2181	2012	1231	1132
27	1969	224	1342	363
844	781	1890	1981	474
1171	1352	1672	315	1617
1994	1742	945	1875	920
1411	1247	870	136	136
703	1487	886	836	2083
1234	919	1609	539	787
826	2011	1749	253	1797
1058	1668	1332	2192	429
183	1658	719	480	665
2131	1493	1192	768	998
157	762	578	58	120
323	828	941	483	813
845	430	589	1470	716
1850	741	1928	843	1159
1152	246	1836	175	1618
555	88	250	306	1210
73	1713	1620	568	1291
114	64	836	2033	250
967	983	35	1523	1961
779	1784	308	607	1548
1378	1014	1596	2108	1579
1212	426	1279	952	2144
1672	1636	2001	153	918
852	1109	24	2044	1090
1096	65	463	124	765
282	1524	702	846	1382
1060	749	1063	1456	1247
915	687	791	676	1872
640	681	766	1175	1836
1366	2055	1555	254	1527
83	234	750	994	118
364	74	1188	639	1925
583	288	1957	1413	2008
970	1025	1210	1853	1038
635	709	1053	454	1955
885	1253	505	1435	502
1392	161	587	613	90
775	750	1127	1035	17
94	941	901	909	272
1086	69	2195	1410	1061
1927	543	80	1753	1865
759	2152	2017	950	1190
1488	960	1439	473	929
623	1398	220	1082	660
2137	967	569	1053	1840
620	1601	2015	1450	1607
926	1543	1518	688	1986
1607	417	2065	132	1283
1224	502	1666	1027	726
189	788	1281	41	1591
878	1286	1132	105	758
2045	1766	606	1940	1534
1324	1327	2121	825	1640
199	1258	2167	26	1780
1512	2164	1736	115	1305
44	1130	1589	1650	1864
508	1182	167	518	615
1134	145	291	453	267
1849	1798	231	2114	2141
1559	2144	816	1717	691
902	455	2116	1907	594
1270	520	363	1401	1200
275	706	2144	782	523
1691	2047	1295	2029	2046
165	1407	1622	1990	1316
825	826	899	482	540
1599	1557	1305	560	842
386	123	1415	478	1240
1949	1620	39	1312	1764
1420	1430	1009	2031	579
1818	2058	694	795	604
1711	1245	1225	2180	155
1782	2160	1558	1036	624
1170	2114	2011	1578	1787
980	1400	2163	935	747
395	1831	2045	811	997
724	104	963	2052	2146
981	1016	1021	1458	1529
1393	1726	1416	1629	885
371	454	67	2118	583
1551	258	175	1642	1791
1662	1373	531	885	2102
613	1745	504	1710	1661
572	1281	69	1582	1256
1300	1019	296	2083	795
2001	1837	266	521	1939
388	278	1249	1975	2012
1202	993	129	205	2044
2146	1361	2158	1731	751
1447	5	1401	1037	1594
2018	359	853	1786	969
333	881	2048	874	66
435	736	793	92	1975
51	1394	263	1214	1882
111	396	1314	31	1326
338	166	1333	1682	1324
817	513	612	2091	2128
681	8	1447	1866	542
1321	2072	1193	1444	952
1526	1781	599	723	215
1442	1220	1483	1278	1491
1920	2168	958	2132	2132
1353	1204	549	2097	1656
600	1872	1525	1724	597
1283	2183	1178	1728	1683
18	494	2193	678	2027
327	177	1717	949	1816
1221	134	178	1099	1969
2077	679	871	151	10
1335	413	211	1670	977
1363	2067	59	465	1996
1600	124	2034	1375	436
1876	997	1460	1590	341
1645	1730	1716	1775	1439
2106	1475	490	2077	1703
983	466	1704	1840	1744
346	915	1182	1508	1073
1677	1255	1288	965	1647
864	2139	1232	170	992
1868	242	1797	2008	286
107	1945	601	44	1897
576	1051	243	1170	1028
1555	1718	686	2043	775
857	447	2164	713	1761
1816	1134	1822	9	680
1758	1233	61	474	1217
1035	1192	1156	2127	802
711	1372	1456	956	275
1146	1414	278	1417	746
377	973	649	1237	1011
1533	1508	758	1197	333
1207	1464	2142	84	97
1053	1615	978	2009	516
1471	961	1809	1063	304
2110	1486	1818	1499	1803
1856	896	2061	2159	807
1742	46	1924	1351	1286
701	778	1277	363	16
118	1649	1582	1299	1569
1552	452	221	1469	140
1370	1329	1845	635	1968
1869	488	496	773	960
1738	1643	771	1323	1448
1148	1654	184	964	1383
1945	1988	1411	29	1370
475	702	2109	111	1454
1802	1588	588	121	421
639	167	272	221	681
1908	1861	845	333	1945
1232	178	1851	770	1995
1695	1870	2041	626	442
1630	1322	600	1667	1340
450	273	1183	1195	4
783	531	398	2126	1074
455	260	1731	2120	2167
187	549	1933	73	1858
1900	1959	1962	1716	731
428	1332	1432	572	707
1022	1989	1703	1942	736
210	1118	617	1715	96
1372	541	487	1275	753
1257	597	1899	2182	1175
1684	1574	2086	1699	524
1682	1711	2090	537	1228
2161	891	513	2140	605
1881	1756	1165	1026	111
1186	299	1419	500	319
142	394	68	1519	1419
413	1821	991	2014	1067
1815	715	1893	1467	325
1253	771	964	1842	1068
2061	1141	1440	2017	1421
234	1594	1075	1890	335
392	1278	1689	1922	1976
310	678	1424	1293	923
1879	591	755	467	1148
1042	535	733	2056	1120
1628	2088	1590	231	1408
1998	808	102	1451	1806
126	646	1339	1984	1600
896	444	1043	1455	427
831	1425	796	854	85
1950	620	1003	2085	1616
1464	475	222	1618	2148
1605	904	1900	668	854
692	903	282	1921	547
1263	320	813	1206	159
491	659	1778	1243	230
1273	1101	325	1142	1830
258	1062	1078	460	175
691	599	87	637	1314
1642	160	1186	163	1657
220	536	392	1422	1451
1904	84	285	1078	571
1101	2120	1748	967	316
1009	1103	1340	1233	2034
1651	2176	1164	126	1566
537	2147	2038	1221	216
1726	281	904	1109	792
1766	336	1337	850	788
1536	1540	701	196	683
1325	2056	411	531	1445
2194	1465	1461	1595	1213
582	1804	553	352	2005
470	789	1961	990	410
1475	1168	257	1762	800
42	2032	404	706	1459
1274	400	1728	1688	164
1689	1972	1782	1657	419
1641	2038	1094	1298	439
2170	158	1014	1996	1562
1332	129	777	246	889
406	1660	1551	2011	82
1618	386	1701	1395	1446
100	1353	999	241	1229
361	1897	471	1408	909
1310	228	168	1892	437
966	956	881	1732	187
941	1325	573	504	641
2160	142	876	430	1245
2119	32	1918	2155	1304
488	282	1493	1915	91
1024	1236	1211	1441	115
308	780	1097	2148	1904
1043	1433	718	2128	1880
1135	350	1541	750	763
1932	1792	1949	83	1219
1025	1488	45	1376	1889
29	210	1817	1514	172
1896	1947	1141	1305	237
1561	1891	440	1651	1058
1242	214	1216	783	1977
317	265	424	79	219
1075	647	905	1271	1528
296	791	1259	1103	1489
1244	439	1085	1008	903
1150	1507	1995	570	2081
1595	207	1676	1006	994
1349	1695	1574	888	1289
290	1517	2072	489	374
449	794	445	1269	1604
2154	1572	954	615	1345
1511	492	2082	980	126
1778	1458	521	2053	2171
1852	385	82	771	1250
390	2161	819	1174	194
1199	1763	483	838	1070
1485	1412	828	1533	420
1454	153	658	919	317
636	414	1826	154	1455
368	1775	1504	548	2023
65	677	1986	1276	785
284	1976	560	2018	2200
469	2057	1861	290	961
992	2063	1516	242	1999
2094	1280	1588	417	1633
451	1002	2009	1093	1301
1386	1454	2107	865	596
61	1905	259	1774	235
180	1122	1867	1012	2188
391	665	536	556	1837
1259	57	1804	580	999
609	1459	2153	585	1512
1137	180	1356	1117	1026
1698	1591	2098	1010	946
1398	1705	527	399	552
1399	848	1788	1600	509
437	746	94	369	1479
219	212	1368	1919	2190
1612	267	1796	1989	1183
2101	938	779	1397	397
177	1273	908	2075	823
1364	1382	1906	512	1092
1288	1344	1930	1733	504
1756	1183	861	1242	1117
292	1108	1250	1660	1954
1340	403	1196	2041	204
1517	618	959	1720	1698
356	389	1790	833	1360
1012	307	526	827	1913
1480	1729	633	629	311
1476	173	1359	1828	2045
1044	1939	1407	1341	1437
545	634	1988	403	861
1537	1709	1662	1584	285
1916	1246	1110	2138	1237
1251	1366	570	752	2177
594	1222	88	896	320
402	1295	144	1820	2103
1676	1538	2168	2076	2111
1421	990	799	1216	1174
1132	1616	1322	872	1208
1773	345	801	244	1758
2180	1151	1763	856	489
1797	927	780	1758	1668
47	1143	1313	490	53
1853	1708	469	802	553
1302	237	1413	1960	755
1823	953	1945	2163	160
196	263	982	1119	64
1937	898	1309	611	1861
2017	1336	1566	428	970
1650	2097	1831	1062	761
1287	815	1272	1666	39
886	1982	1510	1386	629
2168	689	1490	1226	1817
2087	1985	1567	604	1123
1608	698	786	406	981
1586	668	1072	1585	828
1166	1144	1392	880	945
683	1152	300	1130	1908
736	1466	862	815	1328
1406	361	1057	313	424
2010	552	413	709	1125
1808	1385	2050	1627	1170
1006	1943	1203	184	2070
163	87	468	540	2059
1140	1166	895	178	1962
666	1568	449	1829	1151
1478	1677	2136	51	405
748	1850	1819	882	149
919	474	1534	2123	1287
714	2196	1491	1070	610
1084	1150	1572	962	1973
1516	1647	1651	1313	1390
182	721	289	1622	391
1417	592	953	697	1774
1187	876	1256	971	1851
1542	1994	1445	372	1086
881	247	1772	659	2161
465	190	797	1957	102
1964	526	1553	883	1555
627	663	815	1167	1296
1690	140	1025	1844	339
757	537	1137	1190	492
1960	11	884	758	959
1968	1339	725	830	1400
2059	168	1160	131	1300
1740	1904	42	1166	328
1500	1086	292	1267	1308
1360	486	1204	297	1433
1109	347	57	470	1128
585	777	1224	730	2054
1486	1721	1076	693	528
230	1785	1421	1128	211
1521	1012	878	552	2187
420	1560	848	1532	1778
26	1986	116	1575	1084
989	652	1767	1767	1828
670	1323	1109	360	928
906	43	1608	345	1567
1314	213	1562	505	179
262	2113	518	319	783
940	1424	128	2157	1075
2192	1282	1179	1212	827
610	971	1713	293	695
689	230	695	1385	727
920	1787	1926	1069	1429
1985	363	2191	1113	611
1431	368	1058	807	574
1443	1867	1960	1031	661
899	1539	107	1807	577
1525	171	1762	371	1885
761	954	210	2039	964
524	245	2000	809	2181
2043	1671	1019	1371	42
1644	219	359	207	1989
772	374	382	1148	233
124	796	896	1501	447
792	469	378	644	1165
1123	1929	1148	1071	1532
1195	1060	402	262	1389
1857	465	1079	918	471
38	631	428	1769	396
1594	1077	1679	1552	1620
1483	765	86	794	1176
267	735	2079	1681	991
1158	1084	1372	921	2199
1064	407	140	1363	1450
785	1927	1331	1406	288
991	33	2040	2068	1376
812	1887	1366	2021	1285
1280	1612	2198	608	1035
680	2173	1663	753	550
264	1926	734	1114	94
943	1685	16	1874	1403
863	411	692	1520	2154
1169	1932	1759	1002	808
839	1509	753	569	1415
1473	349	349	1689	1488
622	1992	1875	1527	1983
1027	1518	1379	494	908
396	1978	1190	1802	1722
1487	1335	609	953	2051
55	1351	406	1424	1509
509	451	1805	426	1069
540	1823	478	1573	1102
270	22	484	1884	1670
10	165	1035	2130	924
369	473	1377	1015	794
507	1250	1891	1330	564
1573	1793	2152	1517	1009
1201	1174	986	515	538
1424	445	1724	581	1953
143	813	2068	1974	2009
1577	1930	1257	383	1573
2174	2059	15	1746	514
232	1919	242	779	1103
1309	2092	961	185	1772
2003	487	1005	1543	1863
452	711	1857	274	1606
702	318	1766	715	1127
1367	548	2024	878	1141
952	2122	1761	289	107
937	958	364	573	1109
871	847	1911	675	1601
790	745	975	1925	650
62	1733	618	1694	730
2198	1917	1852	1734	170
1430	871	1246	1115	205
1397	2071	1267	91	2050
1592	1925	1563	1110	812
1918	4	832	557	1524
479	1301	1977	2058	1893
1679	1569	1668	1855	1520
405	2013	171	692	171
528	1384	498	582	1602
628	1203	2185	177	655
1408	1528	204	645	1384
1576	240	2078	1906	1318
975	366	2025	484	656
379	596	1774	1576	1635
883	106	834	1620	321
2024	952	1320	1503	603
1637	1017	60	2015	1849
136	692	342	748	51
995	423	1741	722	1926
553	393	1155	477	1355
1282	75	1360	1601	1949
1328	2124	2166	2042	940
244	775	387	2089	2028
1692	217	1892	219	1719
1114	120	101	498	2049
551	2068	1452	817	1895
222	38	1018	2019	2104
1826	498	915	625	1184
481	1232	1059	1198	675
376	767	1240	932	2026
237	1082	1278	161	1610
1000	1642	462	2051	2084
1528	1638	268	545	649
485	1854	1925	1052	2068
1033	2003	381	619	379
1943	182	1498	2096	546
1787	2112	1300	695	1826
1413	303	1476	837	1481
79	1610	1117	1779	1515
1045	558	1031	493	1771
1429	1438	401	2133	1716
1893	1189	1990	1097	1911
266	2140	38	1967	485
1622	764	1376	1236	1232
360	782	962	1322	1095
249	1041	522	1723	1723
1636	544	699	1219	623
897	801	1335	755	1928
1385	1340	275	2047	457
70	1357	1362	1545	490
925	818	1751	886	912
1958	766	405	687	1255
1956	489	1832	620	917
977	1404	1881	601	868
1449	1910	41	1295	294
302	1720	690	1059	867
921	1379	893	718	26
1805	758	706	1001	74
1330	1807	1576	938	878
483	1375	44	42	1156
584	235	542	57	246
742	215	1853	1790	676
1534	759	219	1848	2185
1928	325	1388	1404	243
2163	432	350	1083	1435
419	1145	1442	1124	581
1575	1047	979	1988	1982
50	724	1552	1841	1076
2021	1090	316	1064	886
518	162	2051	710	1172
87	380	1564	1304	1629
1159	1451	244	1224	938
77	1299	623	1861	1135
2109	1499	83	222	167
682	1690	1848	173	694
1629	757	1107	228	227
1388	836	546	1264	181
1779	760	416	1696	1506
1138	807	1543	439	362
2042	831	1800	1643	1258
665	335	1618	1281	357
933	909	2110	2144	1275
103	316	2059	1505	1119
530	280	1382	330	1212
1100	1578	711	622	1188
1205	337	2102	112	2058
201	567	452	1735	1337
2199	1484	2174	174	231
1666	833	2093	308	1678
1181	551	1363	1707	1819
217	1877	551	859	804
586	809	1191	1510	1131
514	154	230	93	988
1297	524	1292	1332	47
1843	718	1908	1854	1091
446	401	1502	1935	560
1562	872	104	355	261
566	133	1449	1161	2152
487	103	2067	577	381
2173	696	441	525	417
1702	862	245	71	1460
986	1188	1000	1459	1624
43	404	1658	2030	835
5	2184	276	128	2159
805	2125	1111	139	468
796	2180	1740	1581	1958
2092	51	507	1207	2133
735	1452	568	2147	1235
1172	508	1854	1208	1997
397	905	1084	53	152
344	1746	1042	1587	708
1598	804	903	2131	1623
80	360	534	258	25
1260	1239	1915	884	843
1144	1503	397	1326	213
1822	2024	183	1101	847
1427	1048	265	76	1133
423	1374	1630	767	586
1131	1962	1495	1378	1016
1481	54	218	1495	1401
2098	743	388	736	38
484	1271	2135	2170	283
990	899	833	1808	1934
88	1958	590	1394	55
664	1602	1403	2183	657
716	887	1163	1273	663
2144	139	1815	479	129
794	931	347	1891	177
505	1064	559	576	116
2031	1156	1637	1920	1682
2186	825	111	1714	1662
1643	1604	1342	1705	930
882	18	1974	1624	512
1830	1467	297	937	805
1784	99	1556	317	3
1296	304	1115	169	901
382	1990	159	1662	1034
197	17	489	47	685
1256	666	1661	717	822
2158	645	1047	2167	555
877	1033	1665	1765	1709
733	63	2105	977	1482
1338	1149	644	2054	1587
605	1955	1722	1737	1639
49	680	336	298	793
879	1091	473	1328	1523
1625	1890	624	1697	1583
2102	577	1530	449	1501
1926	1377	1438	385	368
1833	2008	179	777	2101
751	930	2154	1534	891
[truncated: 204 more rows]

## Sheet: C. ETS1-ETS1 seqs and indices
Sequences used to train regression models of ETS1-ETS1 cooperativity levels.
Index	Name	Sequence	Label
0	cistrome_ets1_37927_seq134_1	CCTCAGGAAACAGGTGCTCCTGGAATGTTTCCTGCC	cooperative
1	cistrome_ets1_37927_seq151	GCTCCGTGGAGGAGGAAACATCCTGCTTGTTTTTCA	cooperative
2	cistrome_ets1_37927_seq2	TGTCCCTTACAAGGATGCTCATCCTGCACTGCTCAC	cooperative
3	cistrome_ets1_37927_seq214	CTCTGGCATATCAGGAAATAGGAAATGATCTCACCA	cooperative
4	cistrome_ets1_37927_seq229	ATTGCACAGATTAGGAAACGGAAGCATCTGAGTAAC	cooperative
5	cistrome_ets1_37927_seq295	TGCTATACCAGGAAACCTCTGTTTCCTGTTCTAGGG	cooperative
6	cistrome_ets1_37927_seq319	AGAACCGGGAGGAAACCAGTCCTTCCTCATAGACAG	cooperative
7	cistrome_ets1_37927_seq39	TTTGCAGGAAGCAGGGCTACCAGCAGCTTCCTGCGT	cooperative
8	cistrome_ets1_37927_seq428	TGGGCAGGAAAGGGCCTGGCTCACACTTCCCCTCGA	cooperative
9	cistrome_ets1_37927_seq449	ACTGGAGAACAGGAAATAGCAGGAAACGTCACCTAC	cooperative
10	cistrome_ets1_37927_seq831	TGCTGCAGCCAGGAAAATACATTTCCGTGTGTTTTA	cooperative
11	cistrome_ets1_37934_seq174	GGCGAGAGGAGGAAGCACCGGCGGAAACCCGAGGGA	cooperative
12	cistrome_ets1_37934_seq201	CGCGCCCGCTGCCCGGAAGGAAGCCGTGGGCTGGCC	cooperative
13	cistrome_ets1_37934_seq217_1	CAGACCCGAGAGGAAATCAGTTTCCCGGACCTTTGA	cooperative
14	cistrome_ets1_37934_seq304	TTAAGCAGGATGACAGCTCCAGTAACTTCCTCTTCC	cooperative
15	cistrome_ets1_37934_seq362	TTGAGGGCTGGGCGGAAACGGAAAAGGCTAAGGGCC	cooperative
16	cistrome_ets1_37934_seq368_1	TCCTTGGTATTTCCTGAGTGATAGGATGTCTTTGTT	cooperative
17	cistrome_ets1_37936_seq1433	AAGTCAGGGGAATTTCCTGAGGAAATGGAGCCCTAG	cooperative
18	cistrome_ets1_37936_seq2341	CGAGCCGGAAGCTCCGACTGCGGCGGCATCCGGGAC	cooperative
19	cistrome_ets1_37936_seq375	AGCATCTGCTGGGGGAAACGGAAGCAGCCCAGATGG	cooperative
20	cistrome_ets1_37936_seq602	CTGCAGGAAGAGCCGCCCTTGGACGGTTTCCTGGAG	cooperative
21	cistrome_ets1_43097_seq1006	AGCAGCCCTGACAGGAAAGGGAAGTCGAGAGGAGGC	cooperative
22	cistrome_ets1_43097_seq106	GCATGCTCAGGAAATGTCAGTGCTTCCCGTTCACCC	cooperative
23	cistrome_ets1_43097_seq1074	ACATAAGGGAGGAAGAGTGTCATATCCTTTCAATTG	cooperative
24	cistrome_ets1_43097_seq1089	AGCAATACCAGGAAATGTGTTGCTTCCTAAAGTGAT	cooperative
25	cistrome_ets1_43097_seq109	TGTGGCGGTTTCGGAAGCTCCTTCCTGGGGCTCCAA	cooperative
26	cistrome_ets1_43097_seq1142	CACTTTCTGAAGAGGAAACAGGAAGTGTGTTTCATA	cooperative
27	cistrome_ets1_43097_seq1156	CAGAGGCACAGGAAGACAAGACTTCCTGCACCCAGC	cooperative
28	cistrome_ets1_43097_seq1191	GTTCTCACCACAGGATGATTTTCCTGTTTTCGCCCA	cooperative
29	cistrome_ets1_43097_seq1385	GAGGAGGAAATCACCCCTCCCCCATCATTTCCTGGG	cooperative
30	cistrome_ets1_43097_seq1466	AAGCCTGAGACAGGAAGGGAGGAAGCCGAGGTGGCA	cooperative
31	cistrome_ets1_43097_seq1496	CTCAGAAACAGGAAAGGCTGTACTTCCTTTTCACCA	cooperative
32	cistrome_ets1_43097_seq1537_1	GCTTATCACTGAAGGAAACAGGATGCTAAATGTACG	cooperative
33	cistrome_ets1_43097_seq1595_1	TCTGGGCCAGGAAACACACGTGCATCCTGCGCATGC	cooperative
34	cistrome_ets1_43097_seq1652	TAATACAACTGGGGAAGTCACTTCCTTGCTGAGCTT	cooperative
35	cistrome_ets1_43097_seq1739	AAGGTGAGAACGGAACCGTAGCTTCCGCCGGCGGAC	cooperative
36	cistrome_ets1_43097_seq1745	CTTTTTTTTTCTTCCTGAGACAGGAAGTCCCAGGCT	cooperative
37	cistrome_ets1_43097_seq1751	CATCATTATTTCTTCCGCTGGGAAGTGTCTGCTGAG	cooperative
38	cistrome_ets1_43097_seq1837_1	GGGATGGGGCAGGAAGCATGTGGGAAGTCTCTGTAC	cooperative
39	cistrome_ets1_43097_seq1907_0	GGCTGGGGCGGATGCCGGGGCTGTTCCGGGCCCTCC	cooperative
40	cistrome_ets1_43097_seq1907_1	TTGGGAGGCACAGGAAGACCGGATGTGGTTTAAGAA	cooperative
41	cistrome_ets1_43097_seq1918	ACGGGTGCCAGGAAGAATGCACAGGATACGGGCTTC	cooperative
42	cistrome_ets1_43097_seq1943	CTCATGGCAACAGGAACTATTTCCTTTGGCTTATGA	cooperative
43	cistrome_ets1_43097_seq1949	CAGTGAGTAGGGAAGTGGAGTGTTTCCTGACGGTTG	cooperative
44	cistrome_ets1_43097_seq1967	TCATCTCTCCTGCAGGAAGGAAGTCCTGCCTCCCAC	cooperative
45	cistrome_ets1_43097_seq2008	GGCTGTTGGCAGGAAGCCTCACTTCCTTGCCACATG	cooperative
46	cistrome_ets1_43097_seq2049_1	AGGCCGAGGTAGGATGTTTACATCCTGTGTGACTCA	cooperative
47	cistrome_ets1_43097_seq2058	GAGATAAAAGAGAGGAAGTTTCCTGCTTGCGGCCTA	cooperative
48	cistrome_ets1_43097_seq2121	ACCTTGAGCATGGCTTCCGGGAAGTTGCGGTTGAAG	cooperative
49	cistrome_ets1_43097_seq2177	GCCTGGGAGGATGTCGCTAGGAGAGGAAGCCCAGCC	cooperative
50	cistrome_ets1_43097_seq2347	GAGGTAAGGATGTGGCTTGGCATGCTTCCTGACACC	cooperative
51	cistrome_ets1_43097_seq2541	GGACAGGAAACCTCTCTGAGTCTCGATTTCCTCCGT	cooperative
52	cistrome_ets1_43097_seq2646	GTTAGGTTAAGGAAGCTTGCCATTTCCCTTTTCAGA	cooperative
53	cistrome_ets1_43097_seq2692	CAGAGGAAATCGTATTTTCAGAAGCAACTTCCTTCA	cooperative
54	cistrome_ets1_43097_seq2759	GCTCAGCCCAGGAAACCATTATTTCCTCCTAGGCCT	cooperative
55	cistrome_ets1_43097_seq2782	AGCCACATAGGAAGCAGGTGGTGTTTCCTGGGCAGG	cooperative
56	cistrome_ets1_43097_seq2903	CCACTGTGGCTAAGGAAACAGGAAGCTGCCTCTCCT	cooperative
57	cistrome_ets1_43097_seq2908	GCTGAGGCTTCAGGAAGCCACATCCTGGAGGGAGCT	cooperative
58	cistrome_ets1_43097_seq2969	GACATCACCAGGATGCTATGTGCTTCCTCTGAAGTA	cooperative
59	cistrome_ets1_43097_seq3007	CTCCACCCCTGGAGGAAACAGGATGCCTTGGGACTT	cooperative
60	cistrome_ets1_43097_seq3102	TGGTAAACGGAAGAGACCTCTCCTGTTCCGGGAGTA	cooperative
61	cistrome_ets1_43097_seq317	CAGAGCAGCAGGAAACCATTATTTCCTCCTAGGTCT	cooperative
62	cistrome_ets1_43097_seq3234	GGCTCTGAATTTTCCTGTCCAGGATGCGACGCCCTC	cooperative
63	cistrome_ets1_43097_seq3260	AGCAGTCACTTCCCTGTCTCTGGGGGAAGTTCAGGG	cooperative
64	cistrome_ets1_43097_seq3288	GCTGCAGAAGGAAACGGGACCCACATCCTGGCCCTG	cooperative
65	cistrome_ets1_43097_seq3348	CCCACAGGATGCAGTGCCTGATGCCACTTCCGAGCA	cooperative
66	cistrome_ets1_43097_seq335	AGAAGGCTCCAGGAAGCCAGCTTCCTCCCTCCGCCC	cooperative
67	cistrome_ets1_43097_seq3350	CCAGCAACAGGAAGAGCGACAAACTTCCTTGCATCT	cooperative
68	cistrome_ets1_43097_seq3460	CTGTAAATGAGGAAGTGACAGCTTCCTCCTAGAGCA	cooperative
69	cistrome_ets1_43097_seq3525	GCGCACCGAAACGGAAGAACTTCCTTGATTAGCATA	cooperative
70	cistrome_ets1_43097_seq3555	GCTGCAGCCAACAGGATGGGGGAAATGATATCTCGT	cooperative
71	cistrome_ets1_43097_seq3724	CCGTAGGGCGGATGCTCCAGTGACTTCCTGGCCCTA	cooperative
72	cistrome_ets1_43097_seq3829	AGATACTCCATTTCCTTTCTAGGGAAGTCTGCCTGC	cooperative
73	cistrome_ets1_43097_seq398_0	TCCCCAAACCAAGGAAGCCATTTCCTTCTCTAGGAC	cooperative
74	cistrome_ets1_43097_seq4000	GCCCAGGAAGCGAGAGCGCCGCCCACCCATCCGGGG	cooperative
75	cistrome_ets1_43097_seq401	AGACACTGAATCAGGATGTTTCCTGGAGTGCAGGGA	cooperative
76	cistrome_ets1_43097_seq4015	CTGTCAAGCAGGATGTCAGCAGTTTCCTTTGCATGA	cooperative
77	cistrome_ets1_43097_seq4030	ACCACCTGGACAGGAAGACAGGATGTGAACTTCAGA	cooperative
78	cistrome_ets1_43097_seq4050	AGAGGCAGAAGGAAACAGCCAGCTTCCTGAAGGGAA	cooperative
79	cistrome_ets1_43097_seq436	TGCACCCAACCCGGAAATACTTCCTGTTTTAAAGTG	cooperative
80	cistrome_ets1_43097_seq4476	TAGCCCAGCAGGATGTGGTGGTAGGATGTGGTTAGG	cooperative
81	cistrome_ets1_43097_seq456	ACTCGGTAGGAGGGAAGTGGCTTCCTTATCTGCAAA	cooperative
82	cistrome_ets1_43097_seq5190	AGAGGATGTAAGGAAATGCCTGGATGTCCAGGCAAA	cooperative
83	cistrome_ets1_43097_seq547	TGCATGCAGGAAGGACCACTGGACAGGAAGCAGGGG	cooperative
84	cistrome_ets1_43097_seq5666	CAGGCAGGAAAGACTTCCTGGAAGAGACGACATAAC	cooperative
85	cistrome_ets1_43097_seq666	AAGGGCTGGCAAGGAAGCCACATCCTCATACAGCTC	cooperative
86	cistrome_ets1_43097_seq6671	AGGCAGGAAGAGGAGGGGAGGGTCCCACATCCTTCC	cooperative
87	cistrome_ets1_43097_seq6827	CAGAAGAAAAGGAAATTATCATTTCCCTGCTTGTCT	cooperative
88	cistrome_ets1_43097_seq6861	TCATGGTGGGCAGGAAGACATTTCCGTTACCCTGGG	cooperative
89	cistrome_ets1_43097_seq6944	AGTGGTTAGGAAATTGAGAGGCATTTCCGATGAAGA	cooperative
90	cistrome_ets1_43097_seq6948	GCATCTCAAAGAGGAAGCCAGGAAACACTCTCACCT	cooperative
91	cistrome_ets1_43097_seq6958	GCCAGCAAAGGAGGAAGCCCCTTCCGTCGCTCCCAG	cooperative
92	cistrome_ets1_43097_seq7023	TTCTGCCACAGGAAGTCAGCGCATCCGCGGGGCCGA	cooperative
93	cistrome_ets1_43097_seq707	CCCCACTTCCTGTTGACACAATAGGCAGGATATTAA	cooperative
94	cistrome_ets1_43097_seq710	TTGTTCTTTTAAGGAAATGTCTTCCTGGCCGCCTGA	cooperative
95	cistrome_ets1_43097_seq736	AAACGGAAGCCCAGCGTCACCAGCTTGCTTCCTGAG	cooperative
96	cistrome_ets1_43097_seq803	TTGCCGGATGAGGTTGGTTGTCTCTAATTTCCTCTC	cooperative
97	cistrome_ets1_43097_seq809	GCACCTGCCGTTTCCTGCCCCAGGATGGTGTCCCCA	cooperative
98	cistrome_ets1_43097_seq820	GAGAATGCAAGGAAGTGACTATTTCCTCCTGCCTGT	cooperative
99	cistrome_ets1_43097_seq825	GAGGTCTCAGGAAACTAACCTTGTTTCCTGGTGCTG	cooperative
100	cistrome_ets1_43097_seq917_1	AGAGAGGAAGCTGAGAAAGCAGCTCCAGGAAGTGGC	cooperative
101	cistrome_ets1_43097_seq958	CTGACACAGGGCAGGAAGCCGGAAGCCCACAGTCAT	cooperative
102	cistrome_ets1_43097_seq977	GCAGAAGCCGGAACTGAGATACAGGAAGTTGAGTCT	cooperative
103	cistrome_ets1_44090_seq118_1	ACTCTCTCAAGAGGAAGCACATCCTGCCATGGGAAC	cooperative
104	cistrome_ets1_44090_seq151	ACACAGACAGGAAGCAGGGCTCACTTCCTGCACCAG	cooperative
105	cistrome_ets1_44090_seq169	TGCAGGAAGCTGCAAGTCTCTCTGTAACATCCTGGG	cooperative
106	cistrome_ets1_44090_seq183	AGCAGCTCAACAGGAAATACATCCTTTTCTGGTTGA	cooperative
107	cistrome_ets1_44090_seq215	AGGCGAGAGGAGGAAGCGGGCGGAAGCCGGTGGCTC	cooperative
108	cistrome_ets1_44090_seq226	GCAGAGAAAAGGCAGGAAGGAAGTGGACAAACTTGC	cooperative
109	cistrome_ets1_44090_seq227	AAGGCAGGAGGATGTGCTCGCGGTTTCCTGTGATGT	cooperative
110	cistrome_ets1_44090_seq359	TAACTGGGCAACAGGAAGACATCCTGCCTCTTGTAC	cooperative
111	cistrome_ets1_44090_seq424	TCGCTGAGCAGGAAAAGCTAGTTTCCGCCGTCTGGG	cooperative
112	cistrome_ets1_44090_seq49	TGCTTAGGAAATTGCCAGAGTGGACACATCCGTATG	cooperative
113	cistrome_ets1_44090_seq50	GAAGGTCGTAGCAGGAAGAAGGAAGTATTCTCTGGA	cooperative
114	cistrome_ets1_44090_seq659	TCTAGAAGGAAATGGGTTAGCTTATTTCCTACCTCT	cooperative
115	cistrome_ets1_44090_seq699	CTGAGCCACAGGAAACTCAAGCTTCCTTGTAACACT	cooperative
116	cistrome_ets1_44090_seq92_0	CTTTTCATCAACCCGGAAGGAAGCAGCCGCCGGTCG	cooperative
117	cistrome_ets1_44090_seq954	GGAGATGTGCAGGAAGTGAACTTCCTGGGGCTGAGG	cooperative
118	cistrome_ets1_44090_seq97_1	AGCAAGGGAAGTGATGTGTGGCCTCCGGAAGGACGC	cooperative
119	cistrome_ets1_44093_seq1046	CAAAACAGGAACCACAAACCCCAGCTTCCTCTTGCA	cooperative
120	cistrome_ets1_44093_seq1167	ATCTGAGGAGGCAGGAAGGCGGAAAGCGAAGGGAGT	cooperative
121	cistrome_ets1_44093_seq357	GGTATACAGGAAACCCAGAGAGACAGGAAATGTCTC	cooperative
122	cistrome_ets1_44093_seq483	CGAGACAGGCTCATCCGGCGCGGATGAGACAGGCTC	cooperative
123	cistrome_ets1_44094_seq1063	TTGCTACACCGGAAAACCTCCGTTTCCTATTCCAGG	cooperative
124	cistrome_ets1_44094_seq1297	AAACAAAACCCACAGGAAGGAAGCCAGCGAAGGAGA	cooperative
125	cistrome_ets1_44094_seq1863	CCCCGCAAAACCCGGAAGCCTTCCGCTTCACTCTGG	cooperative
126	cistrome_ets1_44094_seq192	CTGATAAGGATGTGGGTAGCTATAAAGGAAATATTT	cooperative
127	cistrome_ets1_44094_seq27	AGAAGCCACCACAGGAAACGGAAGAAGCCACCTCTG	cooperative
128	cistrome_ets1_44094_seq365	CAGAGTAGGAAGCAGCTGTTCTAACTTCCGTCTTCG	cooperative
129	cistrome_ets1_44094_seq391	AGCGGCGGAACCTGCCCGCCGGTGTCTTCCTGCCCA	cooperative
130	cistrome_ets1_44094_seq864	CAAGACGCAGGAAAACCGCCCCCTTCCTGCGCTCCT	cooperative
131	cistrome_ets1_44094_seq914	GCAGGAGACGGAAGATGCATGGGTTTCCTGGCGCGC	cooperative
132	cistrome_ets1_46068_seq1003	TGGGAGGAAATGCCACAGCTGGTTGTGTTTCCGATT	cooperative
133	cistrome_ets1_46068_seq1351	GTGAGAGGAAGTCGGGCCGCGAAAGCTTCCTGAGGA	cooperative
134	cistrome_ets1_46068_seq138	GGCGACCGGAAGGTCCTGGCCGCCTTTCCGGTCTCC	cooperative
135	cistrome_ets1_46068_seq1481	CTAAGAAGGGGGAAATGGTCTCTTTCCTGGGTGGTA	cooperative
136	cistrome_ets1_46068_seq1579	GCCAGAGGGGCGGAAGAACCCGGAAGACCCAGGCAG	cooperative
137	cistrome_ets1_46068_seq1617	ACGGCCACCAGGAGGAAACTTCCTCTGAATCTTCCA	cooperative
138	cistrome_ets1_46068_seq165	GTTTGATCCAGGAAATGGTGTCCTTCCTGTGGACCT	cooperative
139	cistrome_ets1_46068_seq225	CGTCAGTCACCTCAGGAAGTTCCGCTTGCTTCTCGC	cooperative
140	cistrome_ets1_46068_seq2339	GGACAGGAAAGCGCAGCCGCGCACGGGTTTCCTCTC	cooperative
141	cistrome_ets1_46068_seq321_0	TTAACGGGAAGCTCTTTGCATTTGCATTTCCTCAAC	cooperative
142	cistrome_ets1_46068_seq381	ACACAAATTTAGGAAATGTTGCTTCCTTTCCCACCA	cooperative
143	cistrome_ets1_46068_seq419	TTGTTTGAACAGGAAGAGTCACTTCCTTGTTATGCT	cooperative
144	cistrome_ets1_46068_seq490	TTAAAATGGCGGCGGAAGAGATCCGGGCGCCGCCTG	cooperative
145	cistrome_ets1_46068_seq529_0	GCGAACACGTCGGAACAGTGACTTCCGGCGGAAGAA	cooperative
146	cistrome_ets1_46068_seq530_0	TCGGAACAGTGACTTCCGGCGGAAGAAGAAGCCGGT	cooperative
147	cistrome_ets1_46068_seq543	GGCGTCGCCGCCGGATTCGACTTCCTGACGTCAGGC	cooperative
148	cistrome_ets1_46068_seq59	GGAGCGGAAGCCCTTTACACTACGGTGTTTCCGGCT	cooperative
149	cistrome_ets1_46068_seq598	CTTAAACTGGAGGAAGTAAGTTTCCGTTAAAATGTG	cooperative
150	cistrome_ets1_46068_seq63	GCATATTTTTAGGATGTGGGAGGAAACAAGAGCAAA	cooperative
151	cistrome_ets1_46068_seq632	ACAATATCCCAGGAAACAGACATCCGCGTGCTCGCG	cooperative
152	cistrome_ets1_46068_seq724	AAAGCGCATTGCGGATGGCAATTCCGGTGCGTCATT	cooperative
153	cistrome_ets1_46068_seq758	GGAGGAGGCGGAGGAAACCCGGAAAAGGGGCCGCGC	cooperative
154	cistrome_ets1_46068_seq782	GCCGCCGGGTGTCGGAAGCGGATGTATGTGACCGCC	cooperative
155	cistrome_ets1_46068_seq826	GGGAGGCCCTGCAGGAAGCAGGATGTTGACCCGGAG	cooperative
156	cistrome_ets1_46068_seq909	GCGCGGGACTCGGTTCCGCGGAAATCGGAAATCGAA	cooperative
157	cistrome_ets1_46068_seq992	CCATCAGCAAACATCCCACCGGATGTTTTCTTAAGC	cooperative
158	cistrome_ets1_49238_seq1300	AGGGCACTGAAAGGAAGGGGTTCCGGGCTGGGGAGG	cooperative
159	cistrome_ets1_49238_seq365	CAGCTCCTCCAGGAAGCCCGACATCCTGGCCCACCG	cooperative
160	cistrome_ets1_49238_seq369	CCCCAGGAAGAGCGCGCCGGGCGCCGACTTCCCCTG	cooperative
161	cistrome_ets1_49238_seq517	GAGGCCAGGAAGCGGCGGGAGCTACTTCCCCTGATC	cooperative
162	cistrome_ets1_49238_seq602	CTGCCTGGAGGAAGTTACACTCCATCCGCATGAGTG	cooperative
163	cistrome_ets1_49238_seq692	ACAAAGGAAGTACTCAGTTACAATTACCTTCCTGTT	cooperative
164	cistrome_ets1_49238_seq858	GGAGAAGAGGAAGCTCCGCCTCGCTTCCCGGTATTG	cooperative
165	cistrome_ets1_63823_seq180	TAGGCGACAGGAAAGGGCGGTGTTTTCCGGCTGGGA	cooperative
166	cistrome_ets1_63823_seq266	AGGTCGGAAGCGCTTCTACTGCAGCTCCGGAAAGGG	cooperative
167	cistrome_ets1_63823_seq316	CACCACGTTTTTCCGCAGTAACCGGATGACTCCTAC	cooperative
168	cistrome_ets1_63823_seq341_0	TTGAGGCCCAGACCGGAACTTCCTTTCGGCCTCAGT	cooperative
169	cistrome_ets1_63823_seq341_1	ACAGAGCGTTGCGGAAACTCTTCCTGTGTCCAGGCA	cooperative
170	cistrome_ets1_63823_seq348	ACTGAAGGAAATGAAAATCTCAACGTTTCCTTTATT	cooperative
171	cistrome_ets1_63823_seq40	TTCCCAGGAAGCCCCAAAGCCCTGGCTTCCGCCCAA	cooperative
172	cistrome_ets1_63823_seq486	ACAGGTTTGTAGGAAGCGGCATTTCCCAAAAGCAAC	cooperative
173	cistrome_ets1_63823_seq51	AAGGGAATCTGGGAAATGTAGTTTCCTGCAATCCAG	cooperative
174	cistrome_ets1_63823_seq566	CTGGGCGGGGCGGAAAAAATACTTCCCGTCTCTCCT	cooperative
175	cistrome_ets1_63823_seq582	CAGAACGCACAGGAAGAGAGAGGAAACCAAGTGGGT	cooperative
176	cistrome_ets1_63823_seq593	ACCGAGGGGAAGTTGGGGTACCGGTTTCCGCCGCCA	cooperative
177	cistrome_ets1_63823_seq91	AGAAACAGGAAGCTGCATTCAATGGTTTCCTGCCCA	cooperative
178	cistrome_ets1_72623_seq113	GACAGTCCCAGGAAGTTGTAAGCTTCCTGTCCTTGG	cooperative
179	cistrome_ets1_72623_seq128	TCTGGGAGGAAGCGCAGGAGACCTGGTTCCTGTTTC	cooperative
180	cistrome_ets1_72623_seq1586	TGGAGGAAGTTGACTCAGATTGCTGCACTTCCTAGA	cooperative
181	cistrome_ets1_72623_seq17	ATGTGCAACTTCCTGAGAGGAGGCGGAAAACAAGGT	cooperative
182	cistrome_ets1_72623_seq18	AGAGGAGGAAGCTGGGGTTGGAGACAGGAAGTGACT	cooperative
183	cistrome_ets1_72623_seq337	GGCGCAAGTTAGGGAAGTGCTTCCGACAACCTCCCC	cooperative
184	cistrome_ets1_72623_seq43	TCCCCAGGAAAGGAGGAGGGTGGGCCGGAAGAAAGG	cooperative
185	cistrome_ets1_72623_seq527	AAAAAAAAAGGAAGTAGACTCATTTCCGCAGCCCCT	cooperative
186	cistrome_ets1_72623_seq54	CTTTTCCCAGGAAGCCATTTCATTTCCTTTCATTAG	cooperative
187	cistrome_ets1_72623_seq807	CATACTACAGCGGAAAAAAAACATCCTTTCTCTAGG	cooperative
188	cistrome_ets1_72623_seq924	TTCTTCACAAGCGGATGTCACTTCCTGCCTGTGACA	cooperative
189	cistrome_ets1_72627_seq269	TCCACTCTGCGGAAGCCACGTTCATCCTGCCCTGCC	cooperative
190	cistrome_ets1_72628_seq1398	CCCAAACAGGAAGAAGGGACATAGGGAAATGGCCCT	cooperative
191	cistrome_ets1_90553_seq255	GGGAGAAGCGCGGAAGCACGGTTTCCTGGGCCTTCG	cooperative
192	cistrome_ets1_90553_seq289	CGCGCACGCAGGAAGGAGCCATTTCCTAGAGATGGG	cooperative
193	cistrome_ets1_90553_seq477	GACGGTAGAAGCGGAAAAGTTTCCGAAAGGCGTCCT	cooperative
194	cistrome_ets1_90553_seq60	CTCGTCGCCAGGGGAAGTGCTTCCTGCTGACAGGTC	cooperative
195	cistrome_ets1_90553_seq619	TGCCTTTTTCGGAAACACCCCCTTCCTCTCTTGACA	cooperative
196	cistrome_ets1_93394_seq510	TCTTTTCAGTGTTTCCGGCTAGGAAATTTAAATGTT	cooperative
197	cistrome_ets1_93396_seq1022	ACTGGGAATCGGATGTGTCTCATATCCTCTGATTCT	cooperative
198	cistrome_ets1_93396_seq1077	CGAGTGCACAGGATACGGCTGCTTCCTCCCCTGGCT	cooperative
199	cistrome_ets1_93396_seq1112_1	AGGCCCCGCCCGGAAAAACAACATCCTGGCTGCTAG	cooperative
200	cistrome_ets1_93396_seq1129	CTTCGAAGAGATTTCCTCCCGGAAAGGCCGAGCATT	cooperative
201	cistrome_ets1_93396_seq118	TGAGTCACACAGGATGTAAACATCCTACTTTGGCCT	cooperative
202	cistrome_ets1_93396_seq1271	TCACAGAGCACAGGAAATACTTCCGCCCGCCCGTCA	cooperative
203	cistrome_ets1_93396_seq1296	GGCACGTGGGCAGGAAGTTCTTCCTGGCGTCTGCCC	cooperative
204	cistrome_ets1_93396_seq1323	TGTCAGGAAGCCACAGGGGGAGTGTGGCTTCCTGAG	cooperative
205	cistrome_ets1_93396_seq1341	TGTGTCGGACAGGAACTCGGCTTCCTTTGTGCCTCT	cooperative
206	cistrome_ets1_93396_seq138	AGAGGCATGGGGGATGTGCTCTATCCTGTTTTGTCA	cooperative
207	cistrome_ets1_93396_seq1464	ACTCACATCCTGTGCGGGAGGGAGCAGGATGGCACG	cooperative
208	cistrome_ets1_93396_seq147	CGGCGCAGAGGCAGGAAGAGGAAGCGGCACCCGCTT	cooperative
209	cistrome_ets1_93396_seq1501	CTACTACAGGAAGCTGATGAATCAGGAAGCTGCTCA	cooperative
210	cistrome_ets1_93396_seq1517_1	TGGCAGGAAGCCTGAGGCATTATTCAGCTTCCTTAG	cooperative
211	cistrome_ets1_93396_seq154_1	GTTCTTCGACCCGGATGCGCTTCCTAATAAAACGGC	cooperative
212	cistrome_ets1_93396_seq1754	AGCTGGCCCGGAAGTGGCTTGCAGGAAGGAGTTGAG	cooperative
213	cistrome_ets1_93396_seq1867	AAAACATGGTAGGAAATGCAGTTTCCTGTGATCACA	cooperative
214	cistrome_ets1_93396_seq1870	CACCCGGAGCGCCGGAAAAAGGAAACCGGCTCGGCG	cooperative
215	cistrome_ets1_93396_seq1926	CCGCGGGGTCCGGAACTGCTTGTTCCGGCAGTGGAA	cooperative
216	cistrome_ets1_93396_seq2393	TGCCCGGATGTTGAGGTCTGGTTGGCATTTCCTGTG	cooperative
217	cistrome_ets1_93396_seq2422	GCTGGTGCTCCAGGATGCGTTTCCTGCCCGCGCACC	cooperative
218	cistrome_ets1_93396_seq2615	GTCCCACTGGAGAGGAAGGGGAAGTGGAGTCATAGG	cooperative
219	cistrome_ets1_93396_seq274_1	CACGAGTCCAGGAAACAAGTGCTTCCTGCCTATGGG	cooperative
220	cistrome_ets1_93396_seq2753	CACCATGGGAGGAAGTGGCCTGGGAAGTTGAAACAA	cooperative
221	cistrome_ets1_93396_seq283	GGACCTACAGGAAGACTGACTAGCTTCCTTCGAGCC	cooperative
222	cistrome_ets1_93396_seq289_1	ACAAAGCAGGATGCCCAAGAATACTTCCTTGCTTCT	cooperative
223	cistrome_ets1_93396_seq295	AGAACCAGGAAGAGAGCAGTGAGATATCCTGCTACC	cooperative
224	cistrome_ets1_93396_seq3185	CATCCTTGGCATTTCCTCTGAGGAAGCTCGCACCCC	cooperative
225	cistrome_ets1_93396_seq366	GCTTCGGAAGAGGCAGCAGGGCCTGGCCTTCCTGTC	cooperative
226	cistrome_ets1_93396_seq374_1	CCTGACCCGGAACTCGGAGGCGTGCTTCCTCCACCC	cooperative
227	cistrome_ets1_93396_seq380	GGTCAGGAAGTAGGAGTCTGGCCTAACTTCCTTTCT	cooperative
228	cistrome_ets1_93396_seq467	CTGGGGACACAGGAAGTATAGTTTCCTGCCTTCAGA	cooperative
229	cistrome_ets1_93396_seq474	ACCCCGGATGGCACCGCGAGTCCCCGTTTCCGACAA	cooperative
230	cistrome_ets1_93396_seq559	AGGGCAGGATGCCAAGATGAACTACATTTCCTGGCA	cooperative
231	cistrome_ets1_93396_seq566	GCAATAAAGGAAATGAGTAGGATTTTCCTGTGTTTT	cooperative
232	cistrome_ets1_93396_seq60	GGGAAAGGAAATAGCTCTACGAGCGGCATCCTGCCT	cooperative
233	cistrome_ets1_93396_seq624	GAGGAGGAAATCGCTGCTCTCCGCTCCTTCCTGTAG	cooperative
234	cistrome_ets1_93396_seq643	AAGGTTTAAGGCCGGAAAGGGAAATGAAGGGGCCCG	cooperative
235	cistrome_ets1_93396_seq737	GCCTATTGAAGGAAGCTCAGATTTCCTGGCCTGGCA	cooperative
236	cistrome_ets1_93396_seq843	CACTCAGGAAGTAGGTCAGGAGGAGATATCCTGTGT	cooperative
237	cistrome_ets1_93396_seq851_0	TGGGGAAGCAGGATGAGCTCATTTCCTTTGTACCAA	cooperative
238	cistrome_ets1_93396_seq86	CGGCGCCGGGACAGGAAGCGGAAAGCAGCAGTGCAG	cooperative
239	cistrome_ets1_93396_seq879	CCACAGGAAATTGGTGGGCTAGAGCACAGGAAAAAG	cooperative
240	cistrome_ets1_93396_seq889	CCACCGGAAGACCTCAGTCATGTGGGTTTTCCGGTT	cooperative
241	cistrome_ets1_93396_seq89	TATTGCATTTAGGGAAGTGTTTCCGTCTTGGTTTGC	cooperative
242	cistrome_ets1_93396_seq934	AAATAACAGAAAGGAAATACATCCTGCCAGTTAACA	cooperative
243	ets1_A549_seq10	AGAAGCACACAAGGAAGTGTTTCCGGGACAGAGGGT	cooperative
244	ets1_A549_seq129_1	AAAGGCGGCGGAAGGTGATCGAATTCCGGTGATGCG	cooperative
245	ets1_A549_seq139_1	CAATAGGAGGCCGGAAGCATCGGAAGTCACATGCTG	cooperative
246	ets1_A549_seq177	CCTACCCAGGAAGCCGCGGAGGGCCGGATATCACCG	cooperative
247	ets1_A549_seq185	GTGATTGGCAGGATCCTGGTATCCGCTAACAGGTAC	cooperative
248	ets1_A549_seq208_1	GACGGCGCGGCTGCGGAACTTCCGGTCCGTGCTCGT	cooperative
249	ets1_A549_seq220_1	TCGGATAACAACTTCCGCTCGGGAAGTTTGTAAAAG	cooperative
250	ets1_A549_seq259_1	ATCACGGGGCCCATCCGGGGAGGAAGGCGGCACAGG	cooperative
251	ets1_A549_seq268_0	GATGCAAAAAGCATCCGCCCCGGAACCGGTTACCAG	cooperative
252	ets1_A549_seq35	AGTAGGTCTCTACGGAAACAGGAAAAAAAAAAATTC	cooperative
253	ets1_A549_seq360_0	CCCGGCGGCGACGGAAAATCTTCCGGACGACCGGCA	cooperative
254	ets1_A549_seq361_0	TAGAGGAGCTGTTTCCTGCCGGAACTAATTATCTCG	cooperative
255	ets1_A549_seq370_0	TCCGGTCGACGGCGGAAGGCGGAAGGCGGAGCGGTC	cooperative
256	ets1_A549_seq371_0	CTGCGCCCGACGGCGGAAGTTCCGGGAGTGCCAAGT	cooperative
257	ets1_A549_seq454	CCCGGTAGCCGCCGGAAAACTTCCGCCGAGACCGGA	cooperative
258	ets1_A549_seq470	CACAGAGAACCGGAAGTCCCAGATCCGGTCGGCTCG	cooperative
259	ets1_A549_seq60_1	ATTTTGCAGAGGAGGAAACGGAAATTCAGAGAAGTA	cooperative
260	ets1_A549_seq611	AAGGCGGAAACACGCACCATGGTGACTTTCCGGCCT	cooperative
261	ets1_A549_seq811	CTTTGACCCCGGAAAAGAGATCTTCCGGGTTCCTCT	cooperative
262	ets1_GM12878_seq125	CAACAGGATACGGTGAGTCATTTCAACTTCCTGCTA	cooperative
263	ets1_GM12878_seq267	CGTGGCAGGATGTGGTTGACCTGAACTTCCTGTGAA	cooperative
264	ets1_GM12878_seq370	GCAAAGGCCTAGCAGGAAGGAAGCGAGCCTGGGGCC	cooperative
265	ets1_GM12878_seq42	ACCCCCTGGCGGATGCTGTGTGTTTCCTGTGCTTAG	cooperative
266	ets1_GM23338_seq102_1	CAGTTGGTCTGCCAGGAAGGAAGTCGGCTCAGGGGA	cooperative
267	ets1_GM23338_seq113	GGCCGCTCCCCGGAAGGCCTCATCCTGCGCGGCTGG	cooperative
268	ets1_GM23338_seq121	GGACTCGGCGCTCGGAAGCGGAAGCCGCTCCGCCCC	cooperative
269	ets1_GM23338_seq123_1	ACGCGAAAGCCCGGATAGACTTCCGCGCAGGGGCGG	cooperative
270	ets1_GM23338_seq123_2	GTCCCAGGAAGCAACGCGTGTCCGTTTTCCGGGCGC	cooperative
271	ets1_GM23338_seq124_0	CCGGCCCGCAGCCGGAACCGGAAATGCCCTTAGGGA	cooperative
272	ets1_GM23338_seq126_0	TTAGAGGAAACAGTAAATGATTAGTCATTTCCTCTG	cooperative
273	ets1_GM23338_seq147_2	AGGGCTCAGAGGCGGAAGCGGAAGCACATTCTGTCA	cooperative
274	ets1_GM23338_seq168	GCGACGGAAGTGACGTCAGACACAGCGCTTCCGGCG	cooperative
275	ets1_GM23338_seq169	GGGCTGCCCGGCCTTCCACTTCCGGCGCGGAAGTTG	cooperative
276	ets1_GM23338_seq170	CCGGCCTTCCACTTCCGGCGCGGAAGTTGGCGTCAC	cooperative
277	ets1_GM23338_seq192	ACCTCCCGGGACTTCCGGCCGGAAACCAAGGCCCCA	cooperative
278	ets1_GM23338_seq204_0	CCCTGGGGCCCGGAAACCGTTTTCCGGTCTTTCGCT	cooperative
279	ets1_GM23338_seq205_0	CGCCGGTTGGGGGGAAGTAATTCCGGTTGTTGCACC	cooperative
280	ets1_GM23338_seq207_1	ATCTCGCGCTGCCGGAAGCGGAACTACCCGGGTCCT	cooperative
281	ets1_GM23338_seq211_0	TGAAGAAGCACCGGAAATGCTTCCGATCGCTTCATA	cooperative
282	ets1_GM23338_seq211_2	GGAGGGAAAAACAGGAAGCGGAAAGGCTGCGAACGC	cooperative
283	ets1_GM23338_seq215_0	AATGAATAAAAAAGGAAACAGGAAGCAGTCCTGGGT	cooperative
284	ets1_GM23338_seq219_0	TACTTTCCATTCCATCCACAGGATGCTTCCTGTGTA	cooperative
285	ets1_GM23338_seq225_1	AAAACACCCGGATGGAGTCGCACTTCCCGAGTCTCG	cooperative
286	ets1_GM23338_seq228	CTGGGCCAGGCGGAAGCTCTGCTTCCGCATGCTGGG	cooperative
287	ets1_GM23338_seq261_0	CGGCCGGAAATGCGCGCGCGGCTCTCTGGGAAATGG	cooperative
288	ets1_GM23338_seq262_0	GCGGCCTCCAAACATCCTCCGGAAGCTGCCACCTAC	cooperative
289	ets1_GM23338_seq269_2	AAAGCACGACCTTCCGGGACCGGAAGTGCCGGTCGA	cooperative
290	ets1_GM23338_seq274_0	CTGACAGACCCGGAAATAAGAGGAAACCACACACTT	cooperative
291	ets1_GM23338_seq284	ACCCCGGAAGCACATCCTTCATCCTCTACCTTCCTT	cooperative
292	ets1_GM23338_seq299_1	GTGTCGGAAATAACCCAGCACGCGGCACTTCCTGTC	cooperative
293	ets1_GM23338_seq321_1	CACCCTCCATGGTTCCAGCCGGAAAAAGAGGAAGTT	cooperative
294	ets1_GM23338_seq333	TGTCCCCAGAGGAAGCTCCCTCTTTCCTGTGCCTCC	cooperative
295	ets1_GM23338_seq354_1	GCGGCCTGACGGGAAACGTAGTTTCCGGGGCCAAGA	cooperative
296	ets1_GM23338_seq357	GCCGCCGCGTACTTCCGGCCGGAAGAAAGGGCGGGC	cooperative
297	ets1_GM23338_seq369	CATACGGCGCCACCGGAAGTTCCGGCAAGTGGGCCC	cooperative
298	ets1_GM23338_seq378	GCAAAACTACAGGGGATGTTTCCTGTGCGCCTCCAG	cooperative
299	ets1_GM23338_seq398_0	TGGCCTAATACGGAACTCCATTTCCCGGCGTGCCTC	cooperative
300	ets1_GM23338_seq399_1	GAAGGTGCTTAGGAAACCCTGCTTCCTTTTGTCTCT	cooperative
301	ets1_GM23338_seq413	CAAGACCGGAAGCGGAAATGGAATCGAGATAGCCTC	cooperative
302	ets1_GM23338_seq444_1	AGCCTCGAGACCCGGAAAAGGAAGCCCGAAGGACTC	cooperative
303	ets1_GM23338_seq451_0	CGCCGCTGACACCGGAACCGGAAACTTCATCAGGAG	cooperative
304	ets1_GM23338_seq458_1	AAGGAAGAAGAGGAAGCAGAGCTTCCTTTACGGCGG	cooperative
305	ets1_GM23338_seq472_1	CGCAGCCTCGGCCGGAAACGGAAACGACGCGAACCG	cooperative
306	ets1_GM23338_seq503_1	AAACATCTGGGGCGGAAACGGAAGCATGGCCGCAGC	cooperative
307	ets1_GM23338_seq518	CGGCAGGCGGAAGCCAGACCCGGCGGAACTACCGTG	cooperative
308	ets1_GM23338_seq51_1	TGAACCAGGAAGCGGAGTGGCGGGGCTTCCGGCGCC	cooperative
309	ets1_GM23338_seq574_1	TCCGCTCGGGCGGAACTACGTTTCCCGGCATGCACT	cooperative
310	ets1_GM23338_seq5_0	AGCGCGCGCCCGCGGAAGGCGGAAGTGGGCGGTGCC	cooperative
311	ets1_GM23338_seq609	CGGCTCACGGGAAATGTAGTCCACTTCCCAGAGGGC	cooperative
312	ets1_GM23338_seq636	GGCTGGAAGGCACTTCCGGCGGAAGTTAGAGCTGGG	cooperative
313	ets1_GM23338_seq660_0	AGAGAAAGGGGCCGGAAACGGAAGTGCGCGCCGAGG	cooperative
314	ets1_GM23338_seq664_1	AGAGGCTGCAGGAAGCTGGTGACTTCCCTGAAAATT	cooperative
315	ets1_GM23338_seq669_1	TGTGCCGTAGCATTTCCGGCGGAAGTTGCTGGGCGC	cooperative
316	ets1_GM23338_seq75_0	CAGGGACGCGCGAGGAAACCGGAAGTCAGGCCCGAG	cooperative
317	ets1_GM23338_seq776	TGGAGCTGCAGGATATTTGTTCTATCCTGTTTACAG	cooperative
318	ets1_GM23338_seq795	CGGCTCGAGCCCCGGATGAGGAAGTGGTGCGGCCAC	cooperative
319	ets1_GM23338_seq805_1	CGAGGCGGTCGCGGAAGTAGAGGAAGCCTTCGCGGT	cooperative
320	ets1_GM23338_seq816	GCCTGAAGCCGGAAGACTATAGCTTCCCGGCATGCA	cooperative
321	ets1_GM23338_seq864	GGGAAACTCCACAGGAAACGGAAATGGTCTCTCCCA	cooperative
322	ets1_GM23338_seq99_0	CGCGCCGGACCGGAAAGCCGGGGAAGTGGCCGAGGA	cooperative
323	ets1_HepG2_seq133	TTTAGTAGAGAGGATGTCAACTTCCCTGTTTGGGTC	cooperative
324	ets1_HepG2_seq35	CTGCAGAAGAAGCGGAAGAGGAAGCTGGATAAGTCC	cooperative
325	ets1_HepG2_seq359	AACCATGAGCAGGAAGGCTATTTCCTCCTTAACTAT	cooperative
326	ets1_HepG2_seq36	AAGAAGCGGAAGAGGAAGCTGGATAAGTCCGCCGCC	cooperative
327	ets1_HepG2_seq459	ACCTTAGGCATGGGAAATGACATCCTTAGATGCCCT	cooperative
328	ets1_HepG2_seq684	CGACGAGCAACAGGAAATACGGATGCATTTAATCCC	cooperative
329	ets1_HepG2_seq87	AACGTCCAGGAGGAAGTCAATTTCCTGGCCCTCAAT	cooperative
330	ets1_k562_seq120	AGGCAGACGTGCATCCGGGCGGATGATTAGCCGGTG	cooperative
331	ets1_k562_seq127_1	GAACAGCCCAGGATGTTTCGGCTTCCGTGCTGCTGA	cooperative
332	ets1_k562_seq145	GTCAGCTGGAGGAAGCGGAGTAGGAAGCGGCCGCGA	cooperative
333	ets1_k562_seq152_0	AGGGGGCGGCGGCGGATGCCGGAAGAGTGCCCGCCC	cooperative
334	ets1_k562_seq161_1	TGCTGGAGATGAGGAAGTGAGGAAATACCCAGGGCG	cooperative
335	ets1_k562_seq170	GGGTCGGAAACAGCCGCTCCGCGCCGCTTCCGCTGA	cooperative
336	ets1_k562_seq20	TCTCGCACCGGATTCGGCCCCCACTTCCGAGCCCTG	cooperative
337	ets1_k562_seq213	TGGAGCCGGGGGAAGTGGGAGCATCCGCAGCCCCGC	cooperative
338	ets1_k562_seq354	CTCCCCGCGGCGGATGCGCGCGGAACGGATGGGCGC	cooperative
339	ets1_k562_seq36_2	GCGTTGAGTCGTTTCCTGCCGGATGACCCGACCCTT	cooperative
340	ets1_k562_seq413	TCCCGCCCCCGGCCGGAAGTTCCGGCGGCGGAGCTG	cooperative
341	ets1_k562_seq439	CGACAGGATGACGCCTCCGTCTTTGTGCTTCCTGGG	cooperative
342	ets1_k562_seq72	CGGGCCTCCGCCTTCCGCCCGGAACCCACCCCCGGG	cooperative
343	ets1_k562_seq75	GCTGGGGCCCGGAAGGACGAAGCTTCCCGGCAGAGA	cooperative
344	cistrome_ets1_37927_seq180	CAGGCAGAGCGGAAACGAGCCAGGAAAAGCGACAAG	cooperative
345	cistrome_ets1_37927_seq280_1	GACCAGAAGCAGGAAGAGTAGGAAATGTTATTTTAA	cooperative
346	cistrome_ets1_37927_seq285	CCTAACTGCAAAGGAAACTGGGAAATGTAGTTTTAT	cooperative
347	cistrome_ets1_37927_seq82	AACAGGAGGAAGCAGCTGGCTGGCAGGAAGTGGGTG	cooperative
348	cistrome_ets1_37934_seq17	AAATGTAACAGGAAACCAAGGGGAAGTGCCAGCTGA	cooperative
349	cistrome_ets1_37934_seq200	GCAGAGAGCACAGGATGGCAGGAAGCACGGGGCGCA	cooperative
350	cistrome_ets1_37934_seq494	CAGCGGACTGAAGGAAGCCGGAAGTGACGCCACACG	cooperative
351	cistrome_ets1_37934_seq719	GGAGAGGAAGCAGCAGCCCTTGGAGAGGAAGTGATT	cooperative
352	cistrome_ets1_37934_seq75	CAGCTACACAGGAAGCCTGCTAGGAAGTGTGCAGTG	cooperative
353	cistrome_ets1_37936_seq1185	TCTGAGAAAACACAGGAAGGAAGCCCAATCAAAAGA	cooperative
354	cistrome_ets1_37936_seq1558	CATAATGAGAGGATATGACTCAGGAAGAAAACAGTA	cooperative
355	cistrome_ets1_43097_seq1129	TATGTCAATATCAGGAAACGGAAAAAGAGCTGTTTA	cooperative
356	cistrome_ets1_43097_seq117	CCGGGAGGCCCGGGAAGCCGGAAGGGCCCGAAGCGC	cooperative
357	cistrome_ets1_43097_seq1230	TCCAAGCACAGGAAGCCTCATGGGAAATGGGGCTGG	cooperative
358	cistrome_ets1_43097_seq1309	GGCACACAGAGAGGAAACAGGAAGTGTAACTTGGCA	cooperative
359	cistrome_ets1_43097_seq1327	AGCGGGCGGCGGAAGGCAGAGAGGAAGCTGGGGCCC	cooperative
360	cistrome_ets1_43097_seq1351	TCTGCACCAAACCCGGAAGGAAGTAAGTTGTTGGTT	cooperative
361	cistrome_ets1_43097_seq1427_1	GGGTCCAGACAACAGGAAGGAAGCCCTTTCAAAGAC	cooperative
362	cistrome_ets1_43097_seq149_0	GCCAGCGGGAGCAGGAAAGGAAGCATGTTCCCAGGC	cooperative
363	cistrome_ets1_43097_seq1510	TGTCACCTACAGGAAGCACAGGAAGCCTGCCTCCAG	cooperative
364	cistrome_ets1_43097_seq1651_1	GTGTAGGCCCCAGGAAACAGGAAATAAGCATTCTTA	cooperative
365	cistrome_ets1_43097_seq1865	GTCAGGAAGCTGTCTGTCCTCTGAACAGGAAGCGGC	cooperative
366	cistrome_ets1_43097_seq1954_1	ACACTCACCTGTAGGAAGCGGAAATGGGGTCATGGA	cooperative
367	cistrome_ets1_43097_seq1958	AACCCAAGCAGGAAATAGCAGCGGAAACAAGAAAAC	cooperative
368	cistrome_ets1_43097_seq1993_0	GAATGAATGCTACAGGAAGGAAGTGGGCTTTGAATA	cooperative
369	cistrome_ets1_43097_seq2036	TTACAGAAAAGGAAATCTGACAGGAAGAATTATGCA	cooperative
370	cistrome_ets1_43097_seq215	GGCTTGAAGGGAGGAAGCAGGAAAACAATGGCCCAA	cooperative
371	cistrome_ets1_43097_seq2208	CAGCCCACCCCAGGAAGGCCGGAAAAGCGAGTTCTG	cooperative
372	cistrome_ets1_43097_seq2237	TGGTGAGACCCAGGAAACAGGAAAAGAAGTGTCACG	cooperative
373	cistrome_ets1_43097_seq2245	GTGGCACTGAGGAAGCACACTCGGATGTCACCACTG	cooperative
374	cistrome_ets1_43097_seq2277	GCCTTCAGAGAACAGGAAGGAAGCTCCCTCCCTCCT	cooperative
375	cistrome_ets1_43097_seq2410	TGTCACGGGGACAGGAAAGGATGTGGCTCCGACGTG	cooperative
376	cistrome_ets1_43097_seq2935	TGCCACGAAGTCCCGGAAGGAAGCTCTGCAAATGTG	cooperative
377	cistrome_ets1_43097_seq2966	CCACCCCGGAGGAAACCGGAGAGGAAACCAGCTTGG	cooperative
378	cistrome_ets1_43097_seq2980	CGGCGGAAGGAGGGAGTGGGGCAAGTCAGGAAGCCG	cooperative
379	cistrome_ets1_43097_seq315	CCACTGTCGACAGGAAACAGGATGCACGCAGTGTGA	cooperative
380	cistrome_ets1_43097_seq3258	GCTCTCCCGCCGGAACTGCGGGAAACGCCACTTTCG	cooperative
381	cistrome_ets1_43097_seq3312	AAACCAAAGCAGCAGGAAGGAAGTGGTCTGATTAGA	cooperative
382	cistrome_ets1_43097_seq357	AACAGGAAGCAAAGTCACAGGAGAGCAGGATGTCAA	cooperative
383	cistrome_ets1_43097_seq3692	GAAATGTCAGGAAATCAAGGCAGGAAATACTCACTT	cooperative
384	cistrome_ets1_43097_seq3853	TCTCTGAAGGGAAGTGGCCTGCAGGAAGGCCTGCTG	cooperative
385	cistrome_ets1_43097_seq4310	CAAATTGAAGACGGAAACCGGAAACCGTTTTCTTGT	cooperative
386	cistrome_ets1_43097_seq438	GATCGGCCATTAGGAAGCAGGAAGCAGTGTCTGTCT	cooperative
387	cistrome_ets1_43097_seq4870	CCTGCCCTGTACAGGAAGGGGAAGTGAGAGCTTGCA	cooperative
388	cistrome_ets1_43097_seq5306	CACTGGGTCGCAGGAAGACAGGAAGTGGTGAACGGC	cooperative
389	cistrome_ets1_43097_seq532_1	TGATACAGGCAGGAAAAAGCGGAAGACCAAAGCTTC	cooperative
390	cistrome_ets1_43097_seq558	ACGTGGAGAAGGCAGGAAGGAAGCGGGCGGGGCTGT	cooperative
391	cistrome_ets1_43097_seq6008	TAGTCTTAGGCAGGAAACAGGAAATAGAAAGATCAG	cooperative
392	cistrome_ets1_43097_seq6013	CACGCCCTGAACAGGAAAAGGAAATTGAGGCCCCAC	cooperative
393	cistrome_ets1_43097_seq6250	GATGGGGGTCACGGAAGGCGGAAGGAGTGTCACCCA	cooperative
394	cistrome_ets1_43097_seq6536	GGCCCGGGTGAGGAAGCACAGGAAGGAGGCTGCAGT	cooperative
395	cistrome_ets1_43097_seq6744	CTCCTGGAGGGGCAGGAAGGAAGTGGATGCCATCAA	cooperative
396	cistrome_ets1_43097_seq762	GCGCGCTCCGAGGAAGCGCCGGAACCACCAGAAGCA	cooperative
397	cistrome_ets1_43097_seq805	TTCTCAAGGATGTGGTAGAGGTCGCGGAAGTTGCCC	cooperative
398	cistrome_ets1_43097_seq976	CACTTTAAAGTAGGAAACAGGAAGTAGAATGCAGGT	cooperative
399	cistrome_ets1_44090_seq127	AGGTTGGAGAGGAAGCAGCACAGGAAACACCCAAGC	cooperative
400	cistrome_ets1_44090_seq197	ATAACGAGCCACAGGAAAGGATGTGGGCAGAGTGAC	cooperative
401	cistrome_ets1_44090_seq199	GCTGAGACGCCCAGGAAACGGAAACCCCAACAGCTA	cooperative
402	cistrome_ets1_44090_seq278_1	GGGTATGTGGGCAGGAAGCGGAAGCCTGGGCCACCC	cooperative
403	cistrome_ets1_44090_seq305	CGACTGGGGACCAGGAAAAGGAAGTGGCTTTGACTT	cooperative
404	cistrome_ets1_44090_seq32	CCGGCGCGGAGGGCGGAAGGAAGCGCGTGGGCGCGC	cooperative
405	cistrome_ets1_44090_seq343_1	CATAAAGCTACAGGAAACAGGAAACGCAGCCTAACC	cooperative
406	cistrome_ets1_44090_seq382	CAACTGTACAAGGAAGTAAAGGAAATTTCAGCCACC	cooperative
407	cistrome_ets1_44090_seq385	GTAATTGTTTCAGGAAGACAGGAAGTCAGAAAGTGT	cooperative
408	cistrome_ets1_44090_seq894	CAGGAGAGCAAAGGAAACAGGAAGGGGATCTGCAGT	cooperative
409	cistrome_ets1_44090_seq898	GCCAACCACAACAGGAAGGGGAAGTACACAATATCT	cooperative
410	cistrome_ets1_44093_seq133	AATACGGAAACGGAAGCCCTGGGAAATAAGAGCTTT	cooperative
411	cistrome_ets1_44093_seq255	AATAGCGGAGGGGATGTGACCGGATGTTGCCAAGAG	cooperative
412	cistrome_ets1_44093_seq27	GGCAGAGGAGGAGGAAGCCGGAAGTGCATCGGCCCC	cooperative
413	cistrome_ets1_44093_seq289	GAAACCTCAAGACAGGAAGGAAGCTTCGCAGCTTGG	cooperative
414	cistrome_ets1_44093_seq377	AGCCAGGCAGCAGGAAGGGAGGAAGTCTCGCTTCTT	cooperative
415	cistrome_ets1_44093_seq861	TGGCACAGGAAAGGGGCGGGGCAGGGATGTTACCTG	cooperative
416	cistrome_ets1_44094_seq1597	ATTCGTTGCAAGGGAAGTAGGATGTGCCAAGGTACT	cooperative
417	cistrome_ets1_44094_seq1598	ACGAATGACACACAGGAAGGAAGCAGACAGCTGGGA	cooperative
418	cistrome_ets1_44094_seq1890	CATTGGGGAAGAGGAAACCGGAAGCGAGTTTAGGGC	cooperative
419	cistrome_ets1_44094_seq1891	GTGCTCGCATTGGGGAAGAGGAAACCGGAAGCGAGT	cooperative
420	cistrome_ets1_44094_seq30	CAGCAGTGGCAGGAAGTACAGGAAACCTCATGAGAT	cooperative
421	cistrome_ets1_44094_seq402	AAAAACCCAAGTGCGGAAGGAAGTCTGTCAACCTTC	cooperative
422	cistrome_ets1_44094_seq789	CCTAACACAGGAAATTGACTGGGGAAGTGTTGGGGT	cooperative
423	cistrome_ets1_46068_seq1075	GCCCTCAGGAAGTGTTACTCACTGGGGATGTGCGTG	cooperative
424	cistrome_ets1_46068_seq1272	AGGCAGCAGGAAGGAGAAAAACAGGAAAGGATGCTA	cooperative
425	cistrome_ets1_46068_seq131_1	GTTAAACAGCACGGAAAGCGGAAGTACTAATTCGGC	cooperative
426	cistrome_ets1_46068_seq152	GTCTGATTCGTAGGAAACCCGGAAGACGTGTGTCTG	cooperative
427	cistrome_ets1_46068_seq1639	GAGGCGGAGGAGGATGTGAAGGAAGTGGAGCGCAAG	cooperative
428	cistrome_ets1_46068_seq1742	CGAAGCGAAGCCGGAAACAGGAAACTACAACTCCCA	cooperative
429	cistrome_ets1_46068_seq307	GCCTGCGCTCGCGGAAACCGGAAGCGGCGGCTGTCC	cooperative
430	cistrome_ets1_46068_seq422	TCTGGGTGCCAGGAAATGGCAGGATGGAAAATCACA	cooperative
431	cistrome_ets1_46068_seq596_1	AACAAGTATGAGGAAGTTTGAGGAAATACATGCCTA	cooperative
432	cistrome_ets1_46068_seq604_0	GGGGTCAGGTGCCGGAAGAGGAAACCTCTCGCTGGG	cooperative
433	cistrome_ets1_46068_seq759	GCCAACGGAAATTGCTGCTTGGTGAAGGAAACCGCG	cooperative
434	cistrome_ets1_46068_seq953	AGAAATGCCTGAGGAAACAGGAAATGCTCATTTTCA	cooperative
435	cistrome_ets1_49238_seq125	ATGGGACCAGCGGATGGGGCGGATGTTATCTACCAT	cooperative
436	cistrome_ets1_49238_seq166	GAGGAGGAAGCGGCGCGGGCGAGCGGGGAAGTCAGA	cooperative
437	cistrome_ets1_49238_seq538	AGTAGGTATCTGAGGAAACGGAAGCGGCCAGGGTCC	cooperative
438	cistrome_ets1_49238_seq620	GAGAGTGTGCACAGGAAAAGGAAACCGGCTGGGTGC	cooperative
439	cistrome_ets1_63823_seq185	AGGTGCAGCGAGCGGATGAGGAAGCGGTGCAGAGGA	cooperative
440	cistrome_ets1_63823_seq189_0	CTGCAAAGAGCAGGAAGCAGGATGAGGTCCATTCAA	cooperative
441	cistrome_ets1_63823_seq501	ACCTCGCACAGAGGAAACCGGAAGTTTAAAGGTTGT	cooperative
442	cistrome_ets1_63823_seq56	CCCTTCGGTCCCGGAAGCCGGAAGGGAGACTGCCCC	cooperative
443	cistrome_ets1_72623_seq14	TGGGTCAGCAGAGGAAACAGGATGCTGGGGTTTTGC	cooperative
444	cistrome_ets1_72623_seq227	TGGAACAGTGAGAGGAAACGGAAACGTGACTCACTG	cooperative
445	cistrome_ets1_72623_seq352	GCTACTGTCACAGGAAGCAGGAAGGGCCAGGGCCAG	cooperative
446	cistrome_ets1_72623_seq737	GGCAGTTTTCTTCCCCGCACAGGAAGGAAGTGGGAG	cooperative
447	cistrome_ets1_90553_seq207	GAAAGAAGGAGGCGGAAGCGGAAATGACAGCATTCA	cooperative
448	cistrome_ets1_93394_seq357	AGGGTGCAGGAAGGGCAATGGCAGGAAATGAGCTGG	cooperative
449	cistrome_ets1_93396_seq103	CAGAGCGGAAACAGGAGCAGAAGACAGGAACCGAGG	cooperative
450	cistrome_ets1_93396_seq1093	TTGGCAGCCCCAGGATGCCGGATGTTACCAGGGAAG	cooperative
451	cistrome_ets1_93396_seq117	GCTGCAACCCCACAGGAAGGAAGTCAGGCCCAACTT	cooperative
452	cistrome_ets1_93396_seq1274	GTGTTTTCTGGACAGGAAGGAAGCAGCCACCCTCGC	cooperative
453	cistrome_ets1_93396_seq162	AGCATCTGGGCAGGAAAAGGGAAATGGCCCTCCTGA	cooperative
454	cistrome_ets1_93396_seq1637	CAAATGCAGGCAGGAAGGCAGGAAATGGAAGGGCCG	cooperative
455	cistrome_ets1_93396_seq1815	ATAGCAACAAAGGGAAGTAAGGAAACAGCTTTGGAA	cooperative
456	cistrome_ets1_93396_seq1982	TCCAAGGAAGGCAGGAAGGGAAGTGAGATTGCCCAG	cooperative
457	cistrome_ets1_93396_seq199_1	GCCAGTTTTCAGGAAGGACAGGAAGCATGAATCTGA	cooperative
458	cistrome_ets1_93396_seq213	CCTGAGGGCTTCGCGGAAGGAAGTTGGCCGTATCGC	cooperative
459	cistrome_ets1_93396_seq22	GACCTTCAGGAAATGGGAGGGCAGGAAGTGAACACT	cooperative
460	cistrome_ets1_93396_seq231	GCCGCGGCGGACGGAAAGCCGGAAGGCCCAAGCCGC	cooperative
461	cistrome_ets1_93396_seq2402	GGGACAGAAGAGCAGGAAGGAAGCTGGGGCCGGCCT	cooperative
462	cistrome_ets1_93396_seq2597	AGACAGGGAGAGGAAGTCCCGGAAGGGAGTGCGGAG	cooperative
463	cistrome_ets1_93396_seq348	GGGCAGGAGGAGGAAGCAGAGGAAGTTTCAGGACTA	cooperative
464	cistrome_ets1_93396_seq350_1	TGTACACTCATACAGGAAGGAAGTTCTGATGTTTTA	cooperative
465	cistrome_ets1_93396_seq397	ACTCAGGAAGCTCAGGAGGCTGAGGCAGGAAGTTCG	cooperative
466	cistrome_ets1_93396_seq401	CGTCCATCCAGAGGAAGCAGGAAGCAGAGCCAGAAA	cooperative
467	cistrome_ets1_93396_seq402_2	TCCTGGCCTGGTCAGGAAGGAAGTGGTCAGGGTGGT	cooperative
468	cistrome_ets1_93396_seq447_0	GTTATCACAGCAGGAAACCGGAAGGCAACTGAAAAC	cooperative
469	cistrome_ets1_93396_seq599	CCCCGCCGCAGGGAAGTAGCGGAAACACCCGGCGCG	cooperative
470	cistrome_ets1_93396_seq613	CACATCTAACAGGAAGAACAGGGAAGTTGCAGATTA	cooperative
471	cistrome_ets1_93396_seq651	TAGGGCGGCTGCGGAAACAGGAAGTGGAGGTGGATC	cooperative
472	cistrome_ets1_93396_seq704	CCCCAGTTCTCAGGAAGCCAGGAAACACACTCTTTT	cooperative
473	cistrome_ets1_93396_seq895	TTAAATGGGGCAGGAAACCGGAAGTCAAATAGCTCA	cooperative
474	cistrome_ets1_93396_seq946	AGAGGGCACGACCGGAAGCGGAAGCCGCGTGACTGG	cooperative
475	ets1_A549_seq180	TGTGTAGGGGAGCGGAAAAGGAAGTCACCACCGTGG	cooperative
476	ets1_A549_seq187_0	GTGAGGGGCGGGGAAATGAAAGGAAATCGGCCACAG	cooperative
477	ets1_A549_seq208_0	GGCCCTCGCGACGGAAGGCGGAAGTGCTGTAGAGTC	cooperative
478	ets1_A549_seq246	CGGGGGTTCTACGGATGCCGGAAGGAGGGTGCGCGC	cooperative
479	ets1_A549_seq300	AAGCGCAGTGCGGATAAACAGGAAGCGGGCGGTGGA	cooperative
480	ets1_A549_seq324	TGGCCTCCGCCCGGAAGACGGAAGTGCAAAGACTTC	cooperative
481	ets1_A549_seq60_0	TGGCGGCGGCCCCGGAAGCGGAAGTCTCCGACGGGC	cooperative
482	ets1_GM23338_seq104_1	GGGCGAGTTGCGCGGAAAGGAAGTTCGCCCGCTGGG	cooperative
483	ets1_GM23338_seq132_2	GGAAGCCGCCCCCGGAAACGGAAGTCAGGCTACGAG	cooperative
484	ets1_GM23338_seq137_0	GATGGCGGCGGAAGCGGCGAAAGGAAGCGCCGGTTC	cooperative
485	ets1_GM23338_seq178	CCCGCACTTTACCGGATAAGGAAGCGGCCCGTGCTG	cooperative
486	ets1_GM23338_seq205_1	GCTTGACGGCCAGGAAGCCGGAAGCCGCAGGGGCCG	cooperative
487	ets1_GM23338_seq216_0	AGCCTTGAGGAAACGCGACAAAGCGGAAATCGCCCT	cooperative
488	ets1_GM23338_seq240	GCCCGGAAGGACACACCCGGCTTCTGGCGGAAGTGC	cooperative
489	ets1_GM23338_seq261_1	GCTAAGTTGCAACAGGAAGGAAGCTGTGATTTCAAA	cooperative
490	ets1_GM23338_seq332_0	CATGGACACCGCCGGAAACGGAAATTCACAGTCGCG	cooperative
491	ets1_GM23338_seq33_0	CCTGGGCGGAGGCGGAAGCGGAAGTGGCGAGAAAGT	cooperative
492	ets1_GM23338_seq353_0	GCCGCTGCCGGAAAAGGCGCCGAGGAAACCGCCTCA	cooperative
493	ets1_GM23338_seq467_0	GAGGGCGGAAGGCGGCTCTGCGGCAGGAAGCCCCAC	cooperative
494	ets1_GM23338_seq488_0	CAGCGCCGGAAGCGGAAGTGGAAAATTGGCTCTGGG	cooperative
495	ets1_GM23338_seq489	CTGCCGCAGCGCCGGAAGCGGAAGTGGAAAATTGGC	cooperative
496	ets1_GM23338_seq496	CTGTATACGTGAGGAAACCGGAAGCTGGGATTACAC	cooperative
497	ets1_GM23338_seq553_0	GCGCGCTACCGCGGAAACAGGAAGTTGGCTGGGTGC	cooperative
498	ets1_GM23338_seq560	TGTGAAAAGGAAGTAGCAGCAACAGGAAGTCGAGTG	cooperative
499	ets1_GM23338_seq593	CCCCTTGTGGTCCGGAAGGGAAGTGACGTTGTTGCT	cooperative
500	ets1_GM23338_seq607_0	CAAGGAGCGACGGAAGCACCGGAAGCGGTCTTTCCC	cooperative
501	ets1_GM23338_seq627	AGAAGCGTGACCCGGAAGCGGAAACGGGTGTCCGTC	cooperative
502	ets1_GM23338_seq630	AGGGGACGCAAGCGGAAGCGGAAGTAGTTAGCTGCA	cooperative
503	ets1_GM23338_seq66	GGTGCTATGCCCCGGAAGCGGAAGTGCGATCTTCGG	cooperative
504	ets1_GM23338_seq731	AGGGAGCCGGCCGGAAACCGGAAATGCCTGTTACCA	cooperative
505	ets1_GM23338_seq79	GCTGAGCCGAGGCGGAAGCGGAAGTGAGGGAGAAAA	cooperative
506	ets1_GM23338_seq8_0	GCCTGGGCACCCCGGAAGCGGAAGTCCAGGAGTTAA	cooperative
507	ets1_HepG2_seq1_0	ATGTGCACCAGGAAGCTGCCCGGATGCCCCTTCTGC	cooperative
508	ets1_k562_seq142_0	GCGCGGCGCGAGCGGAAGCGGAAGCGGCTCTGTTCG	cooperative
509	ets1_k562_seq496	CCGACGGACAGGAAGGCAGGCAGGAAGAACCGACCA	cooperative

## Sheet: D. ETS1-RUNX1 seqs and indices
Sequences used to train regression models of ETS1-RUNX1 cooperativity levels.
Index	Name	Sequence	Label
0	seq1001_all_clean_seqs_gap0_no20_0.4	CCGGTCCGCTCGCCGGAAATGCGGGCTCTCCTGCCG	independent
1	seq1002_all_clean_seqs_gap0_no20_0.4	GGGGCAGCTTCCGGCAGGAGAGCCCGCATTCACGGC	independent
2	seq1003_all_clean_seqs_gap0_no20_0.4	GGCTGGGGCGGTATCCTGTGGTCTTACTCTGGTGAC	independent
3	seq1004_all_clean_seqs_gap0_no20_0.4	CCGCCCTAGAGCAGGAAATAGCGGTCAGCGCCAGCT	cooperative
4	seq1005_all_clean_seqs_gap0_no20_0.4	CTGCGTTTCCTCTGAGTTTTGCATGTTGAGGTTGGA	independent
5	seq1008_all_clean_seqs_gap0_no20_0.4	CCGGGCTGCGGAAGGCGGGAATTCTGCGGTTCGCGG	cooperative
6	seq1298_all_clean_seqs_gap0_no20_0.4	CCGGGCTGCGGAAGGCGGGAATTCTGCGGTTCGCGG	cooperative
7	seq1009_all_clean_seqs_gap0_no20_0.4	GCTGCAGCAGGCGGGAAGTCTGCGGTTCGCGGGCTC	cooperative
8	seq1299_all_clean_seqs_gap0_no20_0.4	GCTGCAGCAGGCGGGAAGTCTGCGGTTCGCGGGCTC	cooperative
9	seq1010_all_clean_seqs_gap0_no20_0.4	CCACTGCTTCCGCCTTCTCTGCTGGCTGCGGGGAGC	independent
10	seq1012_all_clean_seqs_gap0_no20_0.4	GTGTTCAGACGGAAGCGTTATTCAGTGGTCAGAGCA	independent
11	seq1014_all_clean_seqs_gap0_no20_0.4	TCCAGGATGTGCTGAACCTCCAGAAACCACCGGCTT	cooperative
12	seq1017_all_clean_seqs_gap0_no20_0.4	AATCCACCGGAAACACTTAGACGCCGCAACCCCAGT	independent
13	seq1018_all_clean_seqs_gap0_no20_0.4	CTGCACAGGGAAGTGAGTGTCGAGCTCACCGCACCG	cooperative
14	seq101_all_clean_seqs_gap0_no20_0.4	AGTCTCGTTTCCTGTGCGCTGTGGCCACCTGGCAGC	independent
15	seq1020_all_clean_seqs_gap0_no20_0.4	CAGCCGACTTCCGGGGTGGGGCTTGCTGCCGCAGAG	independent
16	seq1021_all_clean_seqs_gap0_no20_0.4	CTTCAGGGGTGGGGCTTCCTGCCGCAGAGCCGCCTT	independent
17	seq1024_all_clean_seqs_gap0_no20_0.4	CATTCCCGAGAGACTTCCGCGCCGCAGTTTCCCTGC	independent
18	seq1026_all_clean_seqs_gap0_no20_0.4	TTGCACACGTGGGCGGGAAGTGGTTAAGCGGCCTCA	cooperative
19	seq102_all_clean_seqs_gap0_no20_0.4	CCCTCTGAGACAGGATTTGCTTCCCACACAAGGCTA	independent
20	seq326_all_clean_seqs_gap0_no20_0.4	CCCTCTGAGACAGGATTTGCTTCCCACACAAGGCTA	independent
21	seq1030_all_clean_seqs_gap0_no20_0.4	GCAGAAACAGGAAGAGACAGGGCTGACCGCAGCAGG	cooperative
22	seq1032_all_clean_seqs_gap0_no20_0.4	CAGAGAAACAGGAAGAACAGTGGTTTCAACTGAAAT	independent
23	seq1033_all_clean_seqs_gap0_no20_0.4	TATGACCAGGGGAGGGAAGTGACCACAGCATATCAC	independent
24	seq1035_all_clean_seqs_gap0_no20_0.4	GCCGTCACTTCCGTCATTCAAACCGCCCGCCAATGG	cooperative
25	seq1036_all_clean_seqs_gap0_no20_0.4	CGAGATCCTGGCCACGGATGCGGTGGCCGCGCCTCT	cooperative
26	seq1037_all_clean_seqs_gap0_no20_0.4	GACAGGATACAAGAATTCCGCGGACTGCCGCAGTCG	independent
27	seq1041_all_clean_seqs_gap0_no20_0.4	GAGGCAGGCGGATGTCAGTGTGGTTAGAGCACAGTG	cooperative
28	seq1042_all_clean_seqs_gap0_no20_0.4	AGGCTTCCGGCCACGCCCCCTTCCCGCGGTTGCTAG	cooperative
29	seq1043_all_clean_seqs_gap0_no20_0.4	CAGGGAAGTTCGAACTGGGCGGGGCCCACCGCAGTT	independent
30	seq1044_all_clean_seqs_gap0_no20_0.4	TTACTGCCGGAACTTGGGACCTTTGTAACCACGTCT	independent
31	seq1045_all_clean_seqs_gap0_no20_0.4	GGCGGCCTCAACTTCCGCGGTGGGACTCCGGAGCAG	independent
32	seq1046_all_clean_seqs_gap0_no20_0.4	CTAACCCTTCTCTTCCTGCAAAAACCACAACAAAGG	cooperative
33	seq1302_all_clean_seqs_gap0_no20_0.4	CTAACCCTTCTCTTCCTGCAAAAACCACAACAAAGG	cooperative
34	seq1048_all_clean_seqs_gap0_no20_0.4	TTGACCCGGACGTGGACAAAAGACCGCAAAGGACGC	cooperative
35	seq1050_all_clean_seqs_gap0_no20_0.4	TTGTGCTTCCTGCTCATGAGATTGCTAGCGGTTACT	cooperative
36	seq1303_all_clean_seqs_gap0_no20_0.4	TTGTGCTTCCTGCTCATGAGATTGCTAGCGGTTACT	independent
37	seq1051_all_clean_seqs_gap0_no20_0.4	AGCGCCACACTTCCGCTTTGCGGCAGTGTGCGCCCC	independent
38	seq1053_all_clean_seqs_gap0_no20_0.4	GCACAGGAAAAGCTGCTTTCCGCGTGGTAAATTCAA	independent
39	seq1055_all_clean_seqs_gap0_no20_0.4	ACGCCGCGCATCCGCGCTTTACGGCGGCCGCAAAAT	independent
40	seq1056_all_clean_seqs_gap0_no20_0.4	TCTCCCGGAACTGCTCCTTCACCATGATGACCGCTG	independent
41	seq1057_all_clean_seqs_gap0_no20_0.4	CTGTCATCTTCCTGACAGCACGCCCACAAAGGACCA	independent
42	seq1059_all_clean_seqs_gap0_no20_0.4	ACGCGCTCCCTCACTTCCTGCGGCTTTTGGTCCCTC	independent
43	seq1060_all_clean_seqs_gap0_no20_0.4	TGGCGGGAGAACTTCCCCCTGTGCGGTCGCGACGTG	independent
44	seq1061_all_clean_seqs_gap0_no20_0.4	ATCTTAAGTGTTTCCTGACACCACAAATCCCCAAAC	independent
45	seq1062_all_clean_seqs_gap0_no20_0.4	TCCCGAGAGTGCGGCGGAAACCACGCGGCGCCGCCG	independent
46	seq1063_all_clean_seqs_gap0_no20_0.4	AACTAGAGCGTCATTTCCTGTGGGTACAAGTCCAGT	independent
47	seq1065_all_clean_seqs_gap0_no20_0.4	GCTGATAAAACAGGATGTGGTAAAGAAGCCGGCCAA	cooperative
48	seq1069_all_clean_seqs_gap0_no20_0.4	TGATAAAACACAGGATGTGGTAAGGGAGCTGGCCAA	cooperative
49	seq106_all_clean_seqs_gap0_no20_0.4	CAGAGAGAGGCCACATCCCTGTGGTCACACATACCC	independent
50	seq1070_all_clean_seqs_gap0_no20_0.4	GGAGGTGGGGAGGAAGTTCTGAAACCACACACATTT	cooperative
51	seq1071_all_clean_seqs_gap0_no20_0.4	TGGCTACTGCAGCACTTCCTCCCGCAGCCCTGGGAC	independent
52	seq1072_all_clean_seqs_gap0_no20_0.4	CCCCAGGTTGCTTCCGTTCTGGGAACCGCGTCCTCG	independent
53	seq1074_all_clean_seqs_gap0_no20_0.4	CCCTACCTCTCCTTCCTGCCACAAGGGAAAGTCACT	independent
54	seq1305_all_clean_seqs_gap0_no20_0.4	CCCTACCTCTCCTTCCTGCCACAAGGGAAAGTCACT	independent
55	seq1075_all_clean_seqs_gap0_no20_0.4	GTCTTACTTCCTGTCCCCGCCCACCGCGACTGTCTT	independent
56	seq1079_all_clean_seqs_gap0_no20_0.4	AGAATCGCATCAGGATGTGGTGAGGGAGCACATTTG	cooperative
57	seq1080_all_clean_seqs_gap0_no20_0.4	GTGCAGGCAATGAGGATGTTGTGGGGGAGACAGGGA	independent
58	seq1082_all_clean_seqs_gap0_no20_0.4	GAAGCGATATTTCCTCCTGGGGTTGACCGCCCCGTG	independent
59	seq1084_all_clean_seqs_gap0_no20_0.4	CTCAGCTCCGCGGAAGTTGCGGTAAGTGGAGCTTTG	cooperative
60	seq1085_all_clean_seqs_gap0_no20_0.4	ACAACCCGGAAGTTGGCGCAGCGCGGTTGCCAATGG	independent
61	seq1086_all_clean_seqs_gap0_no20_0.4	TGGCGCTTCCTGTCGCTACCGCTGCGGCCCAGGGCC	independent
62	seq1088_all_clean_seqs_gap0_no20_0.4	GCCATGGCCACTTCCTGCTTGTAACCACAGCCCAGA	cooperative
63	seq1089_all_clean_seqs_gap0_no20_0.4	GGGAGGAAGTGTGAAGGGACTTTTGTGGTGAGTGAT	cooperative
64	seq1090_all_clean_seqs_gap0_no20_0.4	CCAGAGCAGGATGTTCTGCTGTGGCTAGATAAGCCC	independent
65	seq1091_all_clean_seqs_gap0_no20_0.4	TATGGCGGGCAGGAAGTGCGGGTGCGCGCCTGCGCA	independent
66	seq1092_all_clean_seqs_gap0_no20_0.4	AATAAAGCTACAGACTTCCGCCCACAGGTCGCCGCT	independent
67	seq1308_all_clean_seqs_gap0_no20_0.4	AATAAAGCTACAGACTTCCGCCCACAGGTCGCCGCT	independent
68	seq1094_all_clean_seqs_gap0_no20_0.4	TTTGTCATATCAACAGGATGTGGTTCTCCCCTGGTT	independent
69	seq1096_all_clean_seqs_gap0_no20_0.4	CCCCTCACTTCCCTCAACCCTTCCCACAAACTGGGA	independent
70	seq1099_all_clean_seqs_gap0_no20_0.4	AGCGCTTCCCCTTCCGCTGCCGCAGCCGCCGCCTCC	independent
71	seq1101_all_clean_seqs_gap0_no20_0.4	ATCTTACCCCGGAAATGACAACAGTGCCGCAAACTG	independent
72	seq1105_all_clean_seqs_gap0_no20_0.4	CCTGGTCCGGAAGCGCTGTCCCCGCCTCCCGCATAG	independent
73	seq1106_all_clean_seqs_gap0_no20_0.4	AACAACTGACCGGACAGAACACAGCCACAAAACACG	independent
74	seq1312_all_clean_seqs_gap0_no20_0.4	AACAACTGACCGGACAGAACACAGCCACAAAACACG	independent
75	seq1107_all_clean_seqs_gap0_no20_0.4	GTAAAAGAGGAAGTAACACCTCCTTGCGGTTGAGAC	cooperative
76	seq1310_all_clean_seqs_gap0_no20_0.4	AATGTAGGAAATTCCACTGCATAATTTGTGGTAGTG	independent
77	seq1109_all_clean_seqs_gap0_no20_0.4	CAACTGACCGGACAGAACACAGCCACAAAACACGAG	independent
78	seq1311_all_clean_seqs_gap0_no20_0.4	CAACTGACCGGACAGAACACAGCCACAAAACACGAG	independent
79	seq3076_all_clean_seqs_gap0_no20_0.4	CAACTGACCGGACAGAACACAGCCACAAAACACGAG	independent
80	seq110_all_clean_seqs_gap0_no20_0.4	TGTCTTCAGGAAGTGTAGCAGGTGTTGAGGTCAAGC	independent
81	seq329_all_clean_seqs_gap0_no20_0.4	TGTCTTCAGGAAGTGTAGCAGGTGTTGAGGTCAAGC	cooperative
82	seq1110_all_clean_seqs_gap0_no20_0.4	AAAAGGCACCAGGAAATGACAGCACCGCAGCACGCC	independent
83	seq1111_all_clean_seqs_gap0_no20_0.4	GCCCCGGAAGTGGCCCGGCTGTTGGCCGCAGCGGGA	independent
84	seq1114_all_clean_seqs_gap0_no20_0.4	CTGTCCACATAAGGAAGTTGGGACCACAAGGTCTTT	independent
85	seq1315_all_clean_seqs_gap0_no20_0.4	CTGTCCACATAAGGAAGTTGGGACCACAAGGTCTTT	independent
86	seq1116_all_clean_seqs_gap0_no20_0.4	AACTAGGCTTTTCTTTCCTGTGGTCCTTAAGGAGGC	independent
87	seq1118_all_clean_seqs_gap0_no20_0.4	GCTCGGAAATACCAATATTGGGCTGTGGTATTTGAA	cooperative
88	seq1316_all_clean_seqs_gap0_no20_0.4	ACGGGGAAGAACGGAAGTGGTTTCCATGATGGTCTG	cooperative
89	seq1123_all_clean_seqs_gap0_no20_0.4	GCCAGGAGGACTTCCGGGTGGGTGTGGTATCTGCGA	cooperative
90	seq1124_all_clean_seqs_gap0_no20_0.4	TCCAGTGCCGCCGCCGGAAAACCGCAGCGGCGGCGG	cooperative
91	seq1126_all_clean_seqs_gap0_no20_0.4	GCACCCTTCCTGCTTCCCACAGTGTGGTATAAGAGG	independent
92	seq1128_all_clean_seqs_gap0_no20_0.4	GAGATAGTCTGGAGGGGAAGTGGTTATAAGTGATAA	cooperative
93	seq1129_all_clean_seqs_gap0_no20_0.4	TGAGAAGGCAGGATAAGTGACCACATATTTATGCCA	independent
94	seq1130_all_clean_seqs_gap0_no20_0.4	CCCGCCACTTCCCTGCCTCTGCGGGAGCCCCCCAGC	independent
95	seq1132_all_clean_seqs_gap0_no20_0.4	GGGCTATTGTTTCCTCCCCCATGTGACCACAGCCTC	independent
96	seq1133_all_clean_seqs_gap0_no20_0.4	CTTCGCCGCTTCCAGGAAGGGCCACAACGGCCGTCG	independent
97	seq1134_all_clean_seqs_gap0_no20_0.4	GAGGAAGAGTCTTCCTGTAACCACTAGAGGGCGCTG	independent
98	seq1135_all_clean_seqs_gap0_no20_0.4	CCACCCTCCGTCCGGCCGCGACCGCGAGGAGGAAGA	independent
99	seq1136_all_clean_seqs_gap0_no20_0.4	CCCACTGATAAGACAGGATGTGGTAAAGAAGCCAGC	cooperative
100	seq1138_all_clean_seqs_gap0_no20_0.4	GCCACTTCCGGTCACTCCCCGCTGCGGCCTCGCGCT	independent
101	seq113_all_clean_seqs_gap0_no20_0.4	TTGCTAGAGGAAGCGCTGCCCCGGCAGCCGCAGCCA	independent
102	seq1140_all_clean_seqs_gap0_no20_0.4	ATCCCACTATAGGAAGCTTCTCTGTGGTTTTGAGCC	cooperative
103	seq1142_all_clean_seqs_gap0_no20_0.4	CCGAGCTTAACGACATCCTGCGGCTCAGCGTGGAGG	independent
104	seq1143_all_clean_seqs_gap0_no20_0.4	CTTTGCAGGAAGCTGGGGTTCACCCACAGCCTTGTT	independent
105	seq1144_all_clean_seqs_gap0_no20_0.4	ACAACTTCCTGTGGGATTTTTGGTGTCTGCGGCTCA	independent
106	seq1145_all_clean_seqs_gap0_no20_0.4	CACTTCCTGCCCTCTTCCACTTTCAAAACCACATCA	cooperative
107	seq1146_all_clean_seqs_gap0_no20_0.4	GCACGTGTTTCCTGGGGCTGCACCACAGCACCACAC	independent
108	seq1149_all_clean_seqs_gap0_no20_0.4	CCTCAATTTCCTGGCCAGAGAAACCACTGCCTCTCA	independent
109	seq1150_all_clean_seqs_gap0_no20_0.4	CGAAGCCAGGAAATAAGGATAAACCACAGAAAGAAA	cooperative
110	seq1151_all_clean_seqs_gap0_no20_0.4	GAGTCTACAGCGGAAGCCACCACATGCCCCACCCCC	independent
111	seq1152_all_clean_seqs_gap0_no20_0.4	GGGGGAATGTAGGAAGTATCATCGCCCACAAGAAAG	cooperative
112	seq1153_all_clean_seqs_gap0_no20_0.4	GTGGGGGTGACAGGATGCGGGTAGAGGGCTCAGCCA	independent
113	seq1154_all_clean_seqs_gap0_no20_0.4	TAAGAAAAACAGTCATCCTGCGGTTTCCATTTGTGA	cooperative
114	seq1155_all_clean_seqs_gap0_no20_0.4	TCCCTCCTTCCGCTCTGGTTTTGTGGTTGCTTGCTG	cooperative
115	seq1156_all_clean_seqs_gap0_no20_0.4	GACAGACCTTAGGAAGTCGCGGTTTCATCAGGGCTT	cooperative
116	seq1157_all_clean_seqs_gap0_no20_0.4	GGCAACCCAAGGAAGTATCTCTGAAACCACACAACA	cooperative
117	seq1159_all_clean_seqs_gap0_no20_0.4	TGTAAGTCACTTCCTGTCGTGGTCAGGTCTCCTCTC	independent
118	seq1160_all_clean_seqs_gap0_no20_0.4	GATGAAAGAGGAAGTTCTCAAACCACCTTGCCAGTG	independent
119	seq1161_all_clean_seqs_gap0_no20_0.4	ACCATATCCTGAGAATGAACCATGTGGTGGATGCAC	independent
120	seq1162_all_clean_seqs_gap0_no20_0.4	AAACCAGAGGAAGTGGATTCCAACCACAAACCTCAC	cooperative
121	seq1163_all_clean_seqs_gap0_no20_0.4	ACTTACAAAGGAAGTGACAGAACCACAGAAAAGACC	cooperative
122	seq1164_all_clean_seqs_gap0_no20_0.4	CAGAGACACCTGCGGAAGCCACAGGGAGGTCACAGA	independent
123	seq1165_all_clean_seqs_gap0_no20_0.4	ACAGAGAAGCTTCCTATTGTGGGATTCACCACCACC	independent
124	seq1167_all_clean_seqs_gap0_no20_0.4	AGGAGAAGGAAGAGGATGTTGAGGTTGGGGGAAACC	independent
125	seq1168_all_clean_seqs_gap0_no20_0.4	AATATAGGAAGTGTCAGCTAGGGAACTCAACCACAA	independent
126	seq1169_all_clean_seqs_gap0_no20_0.4	CAACAAGAGGAAATCAGAAACACTGAAGCCACAGCT	independent
127	seq116_all_clean_seqs_gap0_no20_0.4	TCGCATAGCCGGGAAGCGCGGTGGAGGTTGTTGGGG	independent
128	seq1170_all_clean_seqs_gap0_no20_0.4	GCATGTTCAAAAGGATGTGGGTGCTTACCTAGTGCC	cooperative
129	seq1171_all_clean_seqs_gap0_no20_0.4	GTCCCCGTAACAGGATGTGGTGAGCTGTTATACCAC	cooperative
130	seq1172_all_clean_seqs_gap0_no20_0.4	TTCATTTCTACCTTCCTGTGGTCTTTTTGCCTCCGA	independent
131	seq1173_all_clean_seqs_gap0_no20_0.4	GCAGAGAGATTGGCCGGATGCGGTGGCTCACGCCTT	cooperative
132	seq1174_all_clean_seqs_gap0_no20_0.4	GGTCTGGAGGATGTTTGCAGCTGCTGTGGGTGGTGG	independent
133	seq1175_all_clean_seqs_gap0_no20_0.4	GGAGGGCTTCCTGCCCACCACCACCCACAGCAGCTG	independent
134	seq1176_all_clean_seqs_gap0_no20_0.4	TCCGGAAGTGGCACTGATGGGCGCCTGCGGCGGGGG	independent
135	seq1177_all_clean_seqs_gap0_no20_0.4	AATGCCGGATATTGGTTCTGGTAAGCCACAAAAAAG	cooperative
136	seq1178_all_clean_seqs_gap0_no20_0.4	CTGTCCCTAGCAGGATGTGGTTTGCACATTGCTGCT	cooperative
137	seq1179_all_clean_seqs_gap0_no20_0.4	GCAGTCGCTAAGGGCGGAAACCACTGTTTGGGAGCT	cooperative
138	seq1180_all_clean_seqs_gap0_no20_0.4	CGGGGGCCAGGCTTCCTGTGGTGGGAGCGGCAGGCC	independent
139	seq1181_all_clean_seqs_gap0_no20_0.4	CTTAGCACTTCAGCCGGAAACCACAGCATACATTTC	cooperative
140	seq1182_all_clean_seqs_gap0_no20_0.4	CTTGTGAAATGTATCCTGTGGTTGCCGGCTGAAGTG	independent
141	seq1183_all_clean_seqs_gap0_no20_0.4	GAGGGACAGGATGCCGCCAGGAACCACAAGAGCTTC	cooperative
142	seq1289_all_clean_seqs_gap0_no20_0.4	GAGGGACAGGATGCCGCCAGGAACCACAAGAGCTTC	cooperative
143	seq1184_all_clean_seqs_gap0_no20_0.4	ATGGGTACAGGATTTCCTTTTGTGGTGATGAAAATG	cooperative
144	seq1185_all_clean_seqs_gap0_no20_0.4	CAGCGGAAGAAAGACCTGCCACCTCCACCACAAAGA	independent
145	seq1186_all_clean_seqs_gap0_no20_0.4	TGGGGACCACTGTCAGGATGTGGTCACTGGAGTCAC	cooperative
146	seq1187_all_clean_seqs_gap0_no20_0.4	CGGGGACCACTGTCAGGATGTGGTCACTGGAGTCAC	cooperative
147	seq1188_all_clean_seqs_gap0_no20_0.4	TATTCTTCCTGTACTTAAGCTTGCTGGTGTGGTTTC	independent
148	seq1189_all_clean_seqs_gap0_no20_0.4	AGAAAAGGAAATGGTGGGCTGCACACCACAGCTCAC	independent
149	seq118_all_clean_seqs_gap0_no20_0.4	AGCCCTCTGCAACTTCCCGGCCCCACAGCCCCACCC	independent
150	seq1190_all_clean_seqs_gap0_no20_0.4	CACTTCCTGTCAAAGCCAGTTCCTTAACCGCTTAGG	cooperative
151	seq1191_all_clean_seqs_gap0_no20_0.4	CAGGTTGTTGAGGATGTGGAGAAACCGCAACCTCGT	cooperative
152	seq1192_all_clean_seqs_gap0_no20_0.4	CCAGGGCCGGAAGTGCTGGTGGTGGTTTCCATCATG	independent
153	seq1193_all_clean_seqs_gap0_no20_0.4	TGGGCTTTGCAGGAAGCTGTGGTTCACCTACAGCCT	cooperative
154	seq1194_all_clean_seqs_gap0_no20_0.4	AGTTGGTTCCTTCCGGTGGGTTTGTGGGCTTGGGGT	independent
155	seq1195_all_clean_seqs_gap0_no20_0.4	GCAACTGAACAGGAAACTAAAAAACCACAACACTTA	cooperative
156	seq1196_all_clean_seqs_gap0_no20_0.4	CCCTCACCCCAGCTTTCCTGTGGTTAACCAAACCCC	cooperative
157	seq1198_all_clean_seqs_gap0_no20_0.4	GTGTGAAGGAAGTGTGAGATCAAACCACAGCTGGGT	cooperative
158	seq1199_all_clean_seqs_gap0_no20_0.4	TGGAAGAGGGCAGGAAGTGTTGTGGTCACTCCCACC	cooperative
159	seq119_all_clean_seqs_gap0_no20_0.4	AGGGTGTACTCGGAAGTTTCGAGTGGTTGCTTGGTT	independent
160	seq1200_all_clean_seqs_gap0_no20_0.4	CAAGGGAACATCCTTAAACAGCTTGTGGTATTGCTG	cooperative
161	seq1201_all_clean_seqs_gap0_no20_0.4	TGTTGTAGGGGAAGTGGTGTGTGGTATTCCTGGGGA	cooperative
162	seq1202_all_clean_seqs_gap0_no20_0.4	GAGGTTGGGAAGTTCTTCCTTTGGTCTGACCACAGT	independent
163	seq1203_all_clean_seqs_gap0_no20_0.4	TACGGGAACTTCCTTTTCTTGTGGTGTGGCCGGGTC	independent
164	seq1204_all_clean_seqs_gap0_no20_0.4	TTTTCCCACTTCCTAGGTTGTGGTGGGGATTACACA	cooperative
165	seq1205_all_clean_seqs_gap0_no20_0.4	CACTGCGGAAGCAGTGTAGAGAGGTGGTTATCAGTG	independent
166	seq1206_all_clean_seqs_gap0_no20_0.4	CTGCTGCTTTTAGGATGTGGTTTTATTATTGTCGGG	cooperative
167	seq1207_all_clean_seqs_gap0_no20_0.4	GAGAAACAGGAAGAGGGGTGGTGGTTACGGAACACG	cooperative
168	seq1208_all_clean_seqs_gap0_no20_0.4	GAAAGCACGTGTTTCCTGCGGCTGCACCCCAGCACC	independent
169	seq120_all_clean_seqs_gap0_no20_0.4	TTTATCATGAATGCAGGATGTGGGCAGACTCACAGC	cooperative
170	seq1212_all_clean_seqs_gap0_no20_0.4	GGCAAACAGGAAACACTCCCAGGGCTGTGGGCTCCT	independent
171	seq1213_all_clean_seqs_gap0_no20_0.4	GACCCATTTCCTGGCTCAGGAGCCCACAGCCCTGGG	independent
172	seq1214_all_clean_seqs_gap0_no20_0.4	GGGCTCCCAGAAGGATGTGGTTTCTGAGTACGTTGG	cooperative
173	seq1296_all_clean_seqs_gap0_no20_0.4	GGGCTCCCAGAAGGATGTGGTTTCTGAGTACGTTGG	cooperative
174	seq1215_all_clean_seqs_gap0_no20_0.4	ACCAGCAACGGAAATCAGATCTCTTGTGGTTATTAT	cooperative
175	seq1217_all_clean_seqs_gap0_no20_0.4	CAAGCCAGGAAGAGGGCCCTCACCAGAAACCGCACT	cooperative
176	seq121_all_clean_seqs_gap0_no20_0.4	AGGTACTCACCATTCCGGCGGTTGCTACTGTCACTG	independent
177	seq1220_all_clean_seqs_gap0_no20_0.4	CAGCAAAAGGCAGGATGTGGTTAAAACTGTGCTCTG	cooperative
178	seq1227_all_clean_seqs_gap0_no20_0.4	ATTTAGGAGGAAGTTTCCAGTACCACAACCTCACAG	independent
179	seq1228_all_clean_seqs_gap0_no20_0.4	CGTCTAATTGCAGGAAGTGGTTTGAAATGTTAATCT	cooperative
180	seq1229_all_clean_seqs_gap0_no20_0.4	GTGGGTTTAGGATATGGGTGTGGTTTCTAATTGTCT	independent
181	seq1230_all_clean_seqs_gap0_no20_0.4	AGACAGGAGTTCAGGAAGCTGCGGTCTAGATTATGT	cooperative
182	seq1231_all_clean_seqs_gap0_no20_0.4	GACACGTCTTTGGAAGGATGTGGTTGCCGTGGGTTT	cooperative
183	seq1232_all_clean_seqs_gap0_no20_0.4	GTTGAAATTGAGCTTCCGTTGGTGGTTAACCCTCTG	independent
184	seq1233_all_clean_seqs_gap0_no20_0.4	ACAGATGGTCCGGAACTTCAGAAAACCACTCATTGT	independent
185	seq1235_all_clean_seqs_gap0_no20_0.4	TAAATGTTTCCTAAAAGCTCTTTCATAAACCACAGT	independent
186	seq1236_all_clean_seqs_gap0_no20_0.4	AGTTACAGTAAAGGATGTGGTGAAACAGATGTTTAT	cooperative
187	seq1239_all_clean_seqs_gap0_no20_0.4	CATCAAGTATTTCCTCACGCAAGCAACCGCATCCAT	cooperative
188	seq123_all_clean_seqs_gap0_no20_0.4	CCCGCGACACAAGGCGGATGTGGTACCCTCACTTGT	cooperative
189	seq1240_all_clean_seqs_gap0_no20_0.4	TGGGGTTTCCTGGGGAGAAACTTAGCCCTACCACAC	independent
190	seq1241_all_clean_seqs_gap0_no20_0.4	GTCTTCCTTCCTGAGAATCTTAACCACCAGCTTGCC	independent
191	seq1244_all_clean_seqs_gap0_no20_0.4	ACCCAGGGGACTTCCTGGCTCAGTGCCACAACCCAG	independent
192	seq1245_all_clean_seqs_gap0_no20_0.4	ATAAAGGATGTACAGTATTTAGAGAACAGTGGTTAA	independent
193	seq1246_all_clean_seqs_gap0_no20_0.4	GCCACACTGGCGGAAATGGTGGTTACTGTTCGAGCC	cooperative
194	seq1247_all_clean_seqs_gap0_no20_0.4	TGGGGAACGCTGCGGATGCTGCGGTAAACCATGCGA	cooperative
195	seq1248_all_clean_seqs_gap0_no20_0.4	ATCTCCACATCCTCCCCATCGACCGCATGGTTTACC	independent
196	seq1249_all_clean_seqs_gap0_no20_0.4	GCAGTCAGAAGGTGCGGATGCGGTAAGGTATGCGCT	cooperative
197	seq1250_all_clean_seqs_gap0_no20_0.4	AACTTCCGAGGGAACTAACTGGTTTTAACCACATTG	cooperative
198	seq1251_all_clean_seqs_gap0_no20_0.4	TTCAACAGGATATTGCTTTGTTACCACAGGCCCTTT	cooperative
199	seq1252_all_clean_seqs_gap0_no20_0.4	TGGCTTGAGCTCAGGAAGTTGTGGCTGCAGTAAGCT	independent
200	seq1253_all_clean_seqs_gap0_no20_0.4	CCTCCCTGAGGGGGAAGTGGTTTTTGAGTCTGAGTC	independent
201	seq1255_all_clean_seqs_gap0_no20_0.4	AGAAGCTTCTACAGGAAACCACTAATGGAGACAGAG	independent
202	seq1256_all_clean_seqs_gap0_no20_0.4	GTTTCTCTGGCCAGGAAATTGAGGTTTCTGTTAGTC	independent
203	seq1257_all_clean_seqs_gap0_no20_0.4	TGACTTCCTCCTCTTCACTAACAGAAACCTCAATTT	independent
204	seq1258_all_clean_seqs_gap0_no20_0.4	TTTATCCTTATTTCCTGGCTTCGCCCACAAGCACAG	independent
205	seq1259_all_clean_seqs_gap0_no20_0.4	GGGGCTGGGAAAGGATGTGGTAAGGGCCAGTCAGTC	cooperative
206	seq1260_all_clean_seqs_gap0_no20_0.4	GGGACAGACTCTCCAGGATGTGGTTGGATTTTGGGC	cooperative
207	seq1261_all_clean_seqs_gap0_no20_0.4	AGAAGCTGCAGTCCCGGAAGCGGTTTTAGGGGGCCG	cooperative
208	seq1318_all_clean_seqs_gap0_no20_0.4	AGAAGCTGCAGTCCCGGAAGCGGTTTTAGGGGGCCG	cooperative
209	seq1264_all_clean_seqs_gap0_no20_0.4	GAAAACTAAGCAGGATGTGGTCTCGGCTGGAGCCTG	cooperative
210	seq1266_all_clean_seqs_gap0_no20_0.4	ACAGCGCCTCTTCCTGCTCTACCACATCTGATGTCC	independent
211	seq1267_all_clean_seqs_gap0_no20_0.4	CCTCTCAACAGCATTTCCTGGTGGTCAGATATCTGA	independent
212	seq1268_all_clean_seqs_gap0_no20_0.4	ACCTGTAGGCGGAAGTCTGTGGCTTTATTTACACAG	cooperative
213	seq790_all_clean_seqs_gap0_no20_0.4	ACCTGTAGGCGGAAGTCTGTGGCTTTATTTACACAG	cooperative
214	seq1269_all_clean_seqs_gap0_no20_0.4	AGCCACGGACTTCCGCCTACAGGTCGCCGCAGGTCC	cooperative
215	seq791_all_clean_seqs_gap0_no20_0.4	AGCCACGGACTTCCGCCTACAGGTCGCCGCAGGTCC	independent
216	seq1271_all_clean_seqs_gap0_no20_0.4	GTGGGAGCGGAAGCCTGAGCGGCCTGCGGCCTCCGG	independent
217	seq796_all_clean_seqs_gap0_no20_0.4	GTGGGAGCGGAAGCCTGAGCGGCCTGCGGCCTCCGG	independent
218	seq1275_all_clean_seqs_gap0_no20_0.4	GTCCTCCACTATTGTTTCCGGCCGCAGCAGAGGCGG	independent
219	seq2153_all_clean_seqs_gap0_no20_0.4	GTCCTCCACTATTGTTTCCGGCCGCAGCAGAGGCGG	independent
220	seq1276_all_clean_seqs_gap0_no20_0.4	GCATTTCTCAGAAAAGGAAGCGGTTGTGCCGGGAGG	cooperative
221	seq2185_all_clean_seqs_gap0_no20_0.4	GCATTTCTCAGAAAAGGAAGCGGTTGTGCCGGGAGG	independent
222	seq1278_all_clean_seqs_gap0_no20_0.4	AAAGTAGGTCCGGTCCGCGGGTGCGGTCGGGCATGC	independent
223	seq1279_all_clean_seqs_gap0_no20_0.4	GATTGTTATGTCCGGAAACCGCTTATCAGAGCCCTG	cooperative
224	seq839_all_clean_seqs_gap0_no20_0.4	GATTGTTATGTCCGGAAACCGCTTATCAGAGCCCTG	independent
225	seq840_all_clean_seqs_gap0_no20_0.4	CGGGACCTGTTTCCTTGGGAACCACAAGATAAGACC	independent
226	seq1282_all_clean_seqs_gap0_no20_0.4	GCCCACCCGCTTCCGGTTGTGGGCCCCGCCCGCCGA	cooperative
227	seq860_all_clean_seqs_gap0_no20_0.4	GCCCACCCGCTTCCGGTTGTGGGCCCCGCCCGCCGA	independent
228	seq2293_all_clean_seqs_gap0_no20_0.4	AAAGACAGGATGTGGGGGAGTGAGCCACAAGGGCCC	independent
229	seq1286_all_clean_seqs_gap0_no20_0.4	GATATGGCAGGAAGTAGGGCCTGGAAACCGCACGGC	cooperative
230	seq894_all_clean_seqs_gap0_no20_0.4	GATATGGCAGGAAGTAGGGCCTGGAAACCGCACGGC	cooperative
231	seq1287_all_clean_seqs_gap0_no20_0.4	CGCCCTCCGGAAGAGAGGGCGGACCGCGGCCGCGCA	independent
232	seq2387_all_clean_seqs_gap0_no20_0.4	CGCCCTCCGGAAGAGAGGGCGGACCGCGGCCGCGCA	cooperative
233	seq1291_all_clean_seqs_gap0_no20_0.4	GACAATGAGCGCACAGGATGTGGTTTGGCGGCAGGG	cooperative
234	seq2530_all_clean_seqs_gap0_no20_0.4	GACAATGAGCGCACAGGATGTGGTTTGGCGGCAGGG	cooperative
235	seq1293_all_clean_seqs_gap0_no20_0.4	GGCTGCGACTTCCGGACTGCTCCTGGCCGCAGGGGG	independent
236	seq2559_all_clean_seqs_gap0_no20_0.4	GGCTGCGACTTCCGGACTGCTCCTGGCCGCAGGGGG	cooperative
237	seq1294_all_clean_seqs_gap0_no20_0.4	CAGTGGCTAAGGATCCGGTGTTGCGGTGATACATGA	cooperative
238	seq960_all_clean_seqs_gap0_no20_0.4	CAGTGGCTAAGGATCCGGTGTTGCGGTGATACATGA	independent
239	seq1295_all_clean_seqs_gap0_no20_0.4	AAACATCATAGGAAGTGGATTTTGTGGTGAGAGACA	cooperative
240	seq2731_all_clean_seqs_gap0_no20_0.4	AAACATCATAGGAAGTGGATTTTGTGGTGAGAGACA	cooperative
241	seq1297_all_clean_seqs_gap0_no20_0.4	AACCCCAAAACGGAAACACCGGAGCCACAAGCTGAG	independent
242	seq2815_all_clean_seqs_gap0_no20_0.4	AACCCCAAAACGGAAACACCGGAGCCACAAGCTGAG	independent
243	seq129_all_clean_seqs_gap0_no20_0.4	AGGAGTGACGAGGCGGACGTGCGGGGGCGGGGGTGT	independent
244	seq1301_all_clean_seqs_gap0_no20_0.4	GGTCTCACCGCTCTTCCGCTTGCGGTTTCGGGGGCC	cooperative
245	seq1304_all_clean_seqs_gap0_no20_0.4	GTGGCGGGGCGGAAGTTCACATGTGTGGTATGTAGA	independent
246	seq2991_all_clean_seqs_gap0_no20_0.4	GTGGCGGGGCGGAAGTTCACATGTGTGGTATGTAGA	independent
247	seq1306_all_clean_seqs_gap0_no20_0.4	TGGAATTGAAAGGAAGCTGGCGCCACCGCAGAGGAC	cooperative
248	seq1309_all_clean_seqs_gap0_no20_0.4	TGAAGTTGGTGTTTTCCGGGGGCGGTTTTTCCATTG	independent
249	seq1314_all_clean_seqs_gap0_no20_0.4	TAAGCAGGGAATAGAGGAAGTGGTTTTGTCTCAGGC	cooperative
250	seq3095_all_clean_seqs_gap0_no20_0.4	TAAGCAGGGAATAGAGGAAGTGGTTTTGTCTCAGGC	cooperative
251	seq1321_all_clean_seqs_gap0_no20_0.4	CCGCCTCCGGAAGAATTCTCTGCGGGCATGTTGCTG	independent
252	seq1322_all_clean_seqs_gap0_no20_0.4	GTAAAAGGAAGTAAAGGCTTGGCCGGGCGCGGTGGC	independent
253	seq1323_all_clean_seqs_gap0_no20_0.4	GGGGGAGTTTTCGGAAGCGCTAACCGCGTTGGGGCC	cooperative
254	seq1326_all_clean_seqs_gap0_no20_0.4	AAACAGGAAATCACAGCAGCGTTGCGGAGTGGAGCA	independent
255	seq1327_all_clean_seqs_gap0_no20_0.4	ATGCAGAAGCTACAGGAAGAAGCCGCAGGCCAAGCT	independent
256	seq1329_all_clean_seqs_gap0_no20_0.4	CACTTCCCCCAGCCTCTCTTTTTAATACCACAATAG	cooperative
257	seq132_all_clean_seqs_gap0_no20_0.4	GCCCCTCTTCCTGACTCACACAACCGCCTCTAGTCT	independent
258	seq1330_all_clean_seqs_gap0_no20_0.4	TACCTACAGGAAATGAGACACACCGCAGGCCGATCC	cooperative
259	seq1331_all_clean_seqs_gap0_no20_0.4	TGTCTCATTTCCTGTAGGTAACAGGCACCACAATAG	independent
260	seq1334_all_clean_seqs_gap0_no20_0.4	AGACCCGGAAGAACTTGTCCCAGTGTTGACCACACC	cooperative
261	seq1335_all_clean_seqs_gap0_no20_0.4	TGCTTCCCTTCCGTTCCGACAGCGAAAACCGCTGCC	independent
262	seq1337_all_clean_seqs_gap0_no20_0.4	CAAGCACATTACGGAAGAGGCTGACCGCAAATACGA	cooperative
263	seq1338_all_clean_seqs_gap0_no20_0.4	TTGGTCAGGATGTGGCTGAAGAAGCCACAAGAAAAA	cooperative
264	seq1341_all_clean_seqs_gap0_no20_0.4	GAAGTGTGCTCTTCCGGTACCTGCGGTTCGTTGCGC	cooperative
265	seq1342_all_clean_seqs_gap0_no20_0.4	CCTCCAGGAAGCGATAAGTGACTGTGGTGGAGAGAG	independent
266	seq1343_all_clean_seqs_gap0_no20_0.4	GCACTCGGATGTTGGCCGTAGTTGTGGTTATAGTTG	cooperative
267	seq1344_all_clean_seqs_gap0_no20_0.4	TACCTACATCCTGCCACCACCCGAGGGGACCGCAAG	cooperative
268	seq1345_all_clean_seqs_gap0_no20_0.4	TGGCAGAGCACATCCTGTGCGGTTTTCAGTTTTGCT	cooperative
269	seq1347_all_clean_seqs_gap0_no20_0.4	CGCCGTAGGAGGAAGCCGCGGCCGCAACGCTCCTGG	cooperative
270	seq1349_all_clean_seqs_gap0_no20_0.4	CTGTCCGCTACATCCGGGACCTGCGGGACCGCCGAT	independent
271	seq1352_all_clean_seqs_gap0_no20_0.4	AAAGGGAAGTTGGCGGGAGTTCAAAACCACCGGGGC	independent
272	seq1354_all_clean_seqs_gap0_no20_0.4	AGGCCGCCTACAGGATGTTGGAAACCACAGGGCCCG	cooperative
273	seq1356_all_clean_seqs_gap0_no20_0.4	CCTCCTCTTCCTCCCCACTCTGCACATGCGGCTGGG	independent
274	seq1357_all_clean_seqs_gap0_no20_0.4	AACAAACCGGATGGGGTTGCCACCCGCAATCTTGTC	cooperative
275	seq1358_all_clean_seqs_gap0_no20_0.4	CGGGTTGGGCAGGAAGCAGCATGACCGCAGTGGGTC	cooperative
276	seq1359_all_clean_seqs_gap0_no20_0.4	GCTCCCGGATGTTCTGGGGATCTGCGGCCGCCTGGC	cooperative
277	seq135_all_clean_seqs_gap0_no20_0.4	GGGGCAGCTTCCGGCAGGAGAGCCCGCATTCCCGGC	independent
278	seq1361_all_clean_seqs_gap0_no20_0.4	AAAGAGGAAATCACGTACCCGAAAACCACATGCACA	cooperative
279	seq1362_all_clean_seqs_gap0_no20_0.4	TACTAGTTTGGGGCATCCTGTGGTATAGGGGAAGCA	independent
280	seq1364_all_clean_seqs_gap0_no20_0.4	AAGACAACATCCTGCCGGCACAGCCTGCGGGTTACT	cooperative
281	seq1365_all_clean_seqs_gap0_no20_0.4	CCTGGGGGGCCGGAAGCCCCGCTGCGGCCCCAGCCC	independent
282	seq1366_all_clean_seqs_gap0_no20_0.4	CACCCTCAACTTCCTGACCCATAAACCACAAGCTAT	cooperative
283	seq1367_all_clean_seqs_gap0_no20_0.4	GACCACTTCCTTTCTGTGTTTTGTGGTTTCACAACT	cooperative
284	seq1368_all_clean_seqs_gap0_no20_0.4	GCAGCATTTCCTGACTTCTTCGCCCCTGTGGTTGCA	independent
285	seq136_all_clean_seqs_gap0_no20_0.4	GTAAACTAGCTCTTCCGGTCTGTGGCCCTCACAGGA	independent
286	seq1371_all_clean_seqs_gap0_no20_0.4	GTGGCTTCCTGCCATTGACAATTGCGGGATGGCTTT	independent
287	seq1372_all_clean_seqs_gap0_no20_0.4	GGCGGATGGGGAGAAGAGAGTGGCTGTGGTCTCTGG	independent
288	seq1373_all_clean_seqs_gap0_no20_0.4	TGACATTTCCGGCCCCACCTCGGCCCGCAGCGCCGC	independent
289	seq1376_all_clean_seqs_gap0_no20_0.4	GCAGTGCAGGAAGTGCTTTGTGTGGTACAATCCCAA	independent
290	seq1377_all_clean_seqs_gap0_no20_0.4	CCAGAGCACATCCTACACGCACCACAACCTGAAAAC	independent
291	seq1378_all_clean_seqs_gap0_no20_0.4	CCAGGATGTAGTTTGGCCACTATTGAGTGGTTTGTT	independent
292	seq1379_all_clean_seqs_gap0_no20_0.4	GATTAAGAGGAAGTGTGTGTGATTATTACCGCTGGA	independent
293	seq137_all_clean_seqs_gap0_no20_0.4	AGGCGCCGGAAAAACTACATCTCCCACAATCCTCGG	independent
294	seq1380_all_clean_seqs_gap0_no20_0.4	TTTACTGAGAGGAAGTGGTTCTTGTGGGTGAAGGTC	cooperative
295	seq1381_all_clean_seqs_gap0_no20_0.4	GGTCTCTGCTTCCGGTCCTTGTGGTAGCACCTCTGT	independent
296	seq1383_all_clean_seqs_gap0_no20_0.4	CACCTCCTACTTCCCCCCGCTGATAACCACCAACCC	independent
297	seq1384_all_clean_seqs_gap0_no20_0.4	GAGCAGGAAGCACCCCCAGCACAGGCCTGCGGTGAG	cooperative
298	seq1385_all_clean_seqs_gap0_no20_0.4	CTCACTCATCTGACTTCCTGCGGTTTACGACAACAG	independent
299	seq1386_all_clean_seqs_gap0_no20_0.4	AAAGCAAAGTCAAGAGGATGTGGTGACCAATTCTGC	cooperative
300	seq1387_all_clean_seqs_gap0_no20_0.4	AAAACAACTCCAGGATGTGGTTTTACTCAGAATGTA	cooperative
301	seq1390_all_clean_seqs_gap0_no20_0.4	TTTTTTCCGCCTGTAGGGTCACATTGTGGTTGATTG	independent
302	seq1391_all_clean_seqs_gap0_no20_0.4	CTTAGCGGAAGAGGCGTGACCCAGGCGTACCGCAGG	cooperative
303	seq1392_all_clean_seqs_gap0_no20_0.4	TCCGGAAGTCGGAGGAACACCCCAGCCGCCGCAGCC	independent
304	seq1393_all_clean_seqs_gap0_no20_0.4	TGAAGTTCAGGGGGAAGTGGTTAGAGTCCCTGCGAG	cooperative
305	seq1394_all_clean_seqs_gap0_no20_0.4	GGCTGTGCTTCAGGATGTGGTAATGCTTGGGAGGCG	cooperative
306	seq1395_all_clean_seqs_gap0_no20_0.4	CTCTTTCACAAAGGAAATGGAAACCACAAAGAGGAC	cooperative
307	seq1396_all_clean_seqs_gap0_no20_0.4	CCACGCCCCCTCCTTCCGCTGCGGGAGATAGCCACT	independent
308	seq1397_all_clean_seqs_gap0_no20_0.4	TGGCAGCGGGTGCGGAAACCACAGGCCTCCAGGCTT	cooperative
309	seq1398_all_clean_seqs_gap0_no20_0.4	AGGGAACAGGAAATGCAAAAAACCACAAGGGACAAG	cooperative
310	seq1399_all_clean_seqs_gap0_no20_0.4	GACCAATGTAAACAAGGATGTGGGTTCTCCGGGCAC	cooperative
311	seq13_all_clean_seqs_gap0_no20_0.4	GAGGACTTCCGGGTGGGTGTGATATCTGCGGGCCCG	independent
312	seq1400_all_clean_seqs_gap0_no20_0.4	ATGTAAACAAGGATGTGAGTTCTGCGGCCACACTCT	cooperative
313	seq1401_all_clean_seqs_gap0_no20_0.4	GCGCTACAGGAACTTCCTGCGCGGTTGCTGTCGTTG	independent
314	seq1402_all_clean_seqs_gap0_no20_0.4	GCGCAAGGATCCGGTTTGTTGTGGTGTGGGGAGGGG	independent
315	seq1403_all_clean_seqs_gap0_no20_0.4	ACCAGAAGCACTGCAGGATGTGGTATCAAGACGCCT	cooperative
316	seq1404_all_clean_seqs_gap0_no20_0.4	TATTCAGGCTTCCGGGTGATGTTTGTGGCCACCCGG	independent
317	seq1405_all_clean_seqs_gap0_no20_0.4	CACTTCCTCTGTGACTGCAGGTTTCCAACCACAAGC	cooperative
318	seq1406_all_clean_seqs_gap0_no20_0.4	GCATCATCACTTCCTGTTGTGGGCAGTCGTTGCCTG	independent
319	seq1407_all_clean_seqs_gap0_no20_0.4	GGAGCAGGAAGCGTCGCCGGGGGGCCCACAAGGGTA	independent
320	seq1408_all_clean_seqs_gap0_no20_0.4	TTGTCACGTCCGGCACGCCGCGAACCGCAAGGAACC	cooperative
321	seq1409_all_clean_seqs_gap0_no20_0.4	TCCTATATACTTCCGTTTGCCTCGCGGTTTCTTTCT	cooperative
322	seq1410_all_clean_seqs_gap0_no20_0.4	GTTCTTCCACGTCCGCGTTACCCACAACGGCAGTGG	independent
323	seq1411_all_clean_seqs_gap0_no20_0.4	TCTTCTTCCTCCCCCACCCCAAAAGCCACAGGTGAC	independent
324	seq1412_all_clean_seqs_gap0_no20_0.4	CCCTCTCTTCTTCCTCCCCCACCACAAAAGTCACAG	independent
325	seq1413_all_clean_seqs_gap0_no20_0.4	CCCCCTGAACATCCGGGGCCTTTTAACCGCCCACGG	cooperative
326	seq1414_all_clean_seqs_gap0_no20_0.4	CTATATCACATCCTTTCTCTGACCGCGCTGACTTCG	independent
327	seq1415_all_clean_seqs_gap0_no20_0.4	GCGCGGACAGAGAAAGGATGTGGTATAGCAGAAAGT	cooperative
328	seq1416_all_clean_seqs_gap0_no20_0.4	GGCCGGCTTCCGGGGCGGGTGGAAAGGAGCCACAAG	independent
329	seq1417_all_clean_seqs_gap0_no20_0.4	CAGGCTCGCCACAGGGGAAGTGGTTAGGGCGGGTCC	cooperative
330	seq1418_all_clean_seqs_gap0_no20_0.4	CGACCGGAACCACTCTGAGGCGCTGCCGCAGACACC	independent
331	seq1419_all_clean_seqs_gap0_no20_0.4	AGGCCCGGATACCCGCCCCCAAAACCGCGTCCACAA	cooperative
332	seq1420_all_clean_seqs_gap0_no20_0.4	GTTGGGAGGCGCACATCCGGCGGTTACCCGGTGCTT	independent
333	seq1421_all_clean_seqs_gap0_no20_0.4	GTGCCTCACCGCTTCCGGCGCTGCGGGATGACGTCA	cooperative
334	seq1422_all_clean_seqs_gap0_no20_0.4	TAGGCTGAAGACTTCCGCCCCGCAGAGGACTTGCCT	independent
335	seq1423_all_clean_seqs_gap0_no20_0.4	GCGCCAGTCACCGTTTCCTGTGGTTTGCTGCCCGCC	cooperative
336	seq1424_all_clean_seqs_gap0_no20_0.4	TTATTTCCGGTGTTGATCTTTTTAGTGGTACCAGGC	independent
337	seq1427_all_clean_seqs_gap0_no20_0.4	CTCTGCTTCCTGTCTTTGAATGCCTCTGTGGTTTTC	cooperative
338	seq1428_all_clean_seqs_gap0_no20_0.4	TGGCCAGGAAGCCACTCGATTGCCGGCGCCCGCAGC	independent
339	seq1429_all_clean_seqs_gap0_no20_0.4	CTACAGGAAGTTCGAACTGGGCGGAGCCCACCGCAG	independent
340	seq1430_all_clean_seqs_gap0_no20_0.4	CCGGGACAGGAAGAGGCTGGGGACCGCGGCGAAGGT	independent
341	seq1431_all_clean_seqs_gap0_no20_0.4	CCACGGCTGGCTTCCTGTGTGGTTGGCACGCCTTAC	independent
342	seq1432_all_clean_seqs_gap0_no20_0.4	TGCTTTTCAGGTGCAGGAAGTGGTTTGCCTTTGCCC	independent
343	seq1433_all_clean_seqs_gap0_no20_0.4	TCACCTCATCACAGGAAACCGCGAGCACCTCCTCCT	independent
344	seq1434_all_clean_seqs_gap0_no20_0.4	CCACCCACTTCCTGCCCTAGCTAGTGTGGTATTTTT	cooperative
345	seq1435_all_clean_seqs_gap0_no20_0.4	GTTTTCAAGGCAGGAAGTGGCTGTGGTGGCACGGAG	cooperative
346	seq1436_all_clean_seqs_gap0_no20_0.4	GCGGCTGAGAACACAGGATGTGGCTTTTGGCAGATG	independent
347	seq1437_all_clean_seqs_gap0_no20_0.4	CATGACGAAGGGGAAGGATGTGGTTTGAGGGCAGCA	cooperative
348	seq1438_all_clean_seqs_gap0_no20_0.4	CTCCGATTGAGAACAGGAAGCCACAGGCCAATACAA	independent
349	seq1439_all_clean_seqs_gap0_no20_0.4	TTTAGACACCGCTTCCTGCCACAAGCCCAAGACTTA	independent
350	seq143_all_clean_seqs_gap0_no20_0.4	CCGGGCTGCGGAAGGCGGGAACTCTGCGGTTCGCGG	cooperative
351	seq333_all_clean_seqs_gap0_no20_0.4	CCGGGCTGCGGAAGGCGGGAACTCTGCGGTTCGCGG	cooperative
352	seq1440_all_clean_seqs_gap0_no20_0.4	GATCCCCCTCCTCCATCCTGTGGCTTCGGGTTGCCG	independent
353	seq1441_all_clean_seqs_gap0_no20_0.4	AGTGGATAGCACTTCCTTCTCTTACCACAGTTCCTT	cooperative
354	seq1442_all_clean_seqs_gap0_no20_0.4	GGCTTCCGGCGGGGTACCCTCCTCTGTGGGCGGGGC	independent
355	seq1443_all_clean_seqs_gap0_no20_0.4	TACCCCGCCGGAAGCCCCCTGCTCTGTGGGAACCGG	cooperative
356	seq1444_all_clean_seqs_gap0_no20_0.4	GAGAGAGGCAGGAAGTGTTGTGGTTATTGTTTGAGC	cooperative
357	seq1445_all_clean_seqs_gap0_no20_0.4	AGTCTAACCAACAAAGGATGTGGTAGGTAAAAGGTT	cooperative
358	seq1446_all_clean_seqs_gap0_no20_0.4	ATACCGGCGCATCCGGATTTTGAAGCCGCAGTGGAC	independent
359	seq1447_all_clean_seqs_gap0_no20_0.4	CTCACAGAAGAGGCAGGAAGTGGTTTGAGTTATCAT	cooperative
360	seq1448_all_clean_seqs_gap0_no20_0.4	CTCATTGACAGGAAGTCTAACCACAGGCTTAGGCCC	cooperative
361	seq1449_all_clean_seqs_gap0_no20_0.4	CACCCCCCCAGTGCAGGAAGTGGTTTTCGAGGGCAG	cooperative
362	seq1450_all_clean_seqs_gap0_no20_0.4	TGCAATCAGGAAGCCTGCCCCTCTAGAACCACAAAA	cooperative
363	seq1451_all_clean_seqs_gap0_no20_0.4	CTGCTGCCGCGAACAGGAAACCACTACAATCAGGAG	independent
364	seq1452_all_clean_seqs_gap0_no20_0.4	CTGGCAGGCCTCACTTCCTCACCACATGGCCCTCCC	independent
365	seq1453_all_clean_seqs_gap0_no20_0.4	ATGCCTTCTTCCAGAGGATGTGGTCGCTACTAGTGG	cooperative
366	seq1454_all_clean_seqs_gap0_no20_0.4	AGCAACAGGAAAGAACAGCCTGACCACAGCAGCCAC	cooperative
367	seq1455_all_clean_seqs_gap0_no20_0.4	CAGCTGACAGGAAGGAGAGAACCACAGACAGTGCGA	cooperative
368	seq1456_all_clean_seqs_gap0_no20_0.4	TCCCTAAGTCACATCCTGTGGGCAAAGGCCCTAGCA	independent
369	seq1457_all_clean_seqs_gap0_no20_0.4	GCAGAACCAGAAACAGGATGTGGGTTCCCCTTTAAG	cooperative
370	seq1458_all_clean_seqs_gap0_no20_0.4	TTTGAGCGGGCAGGATGTGGTGACAATGATACTGCA	cooperative
371	seq1459_all_clean_seqs_gap0_no20_0.4	CCTGCAGCAACAGGATGTGGTTTGAAAGGATGAAAG	cooperative
372	seq1460_all_clean_seqs_gap0_no20_0.4	GGAACAGGAAGCGGCAGAAATAGCAGCCACCGCGGC	independent
373	seq1461_all_clean_seqs_gap0_no20_0.4	CTCGTGCGTCACTTCCGCCCCGCAGACCCGCCCACT	independent
374	seq1462_all_clean_seqs_gap0_no20_0.4	CAGGCTGCTTCCGGCGCGCGGCAGAGCGGTCAGAGC	independent
375	seq1464_all_clean_seqs_gap0_no20_0.4	AGCCGGAGGCGGAAGGAGCAGCGCTACCGCAGCGTC	cooperative
376	seq1465_all_clean_seqs_gap0_no20_0.4	GCAGGGACCGGAAGTCCATGGCTCTGCCGCAACCCT	independent
377	seq1466_all_clean_seqs_gap0_no20_0.4	GAGCTGCTCCGGAAGGGTGGTGTGTGGTCAACCTTG	cooperative
378	seq1467_all_clean_seqs_gap0_no20_0.4	GCACTGTGGGAGGAAGTGGGTATGTGGTGAGCTCTT	cooperative
379	seq1468_all_clean_seqs_gap0_no20_0.4	GACCTGCCTTCCGGCCTCCGTCACATGACCGCACAG	cooperative
380	seq1469_all_clean_seqs_gap0_no20_0.4	CATAGACCGGATGCCTCGTCAACCACAGAAACCAAT	cooperative
381	seq1470_all_clean_seqs_gap0_no20_0.4	TTTTGCCCAACAGGATGTGGTTTCTAAAGCAGACGG	cooperative
382	seq1471_all_clean_seqs_gap0_no20_0.4	CGTTTGCCTATCTTCCTCCCCACAGAAGCACTCCAT	independent
383	seq1473_all_clean_seqs_gap0_no20_0.4	GCTCCCTGGACAGGATGTGGTGCCGAGTAAACAGCT	independent
384	seq1474_all_clean_seqs_gap0_no20_0.4	GCCGGGCACTTCCTGTGGAGGCCGCAGCGGGTGCGC	independent
385	seq1475_all_clean_seqs_gap0_no20_0.4	CTCACCCCTGGAGGATGTGGGTTTCCAGGCTGACAG	cooperative
386	seq1477_all_clean_seqs_gap0_no20_0.4	GCAGGACTTCCTGTGTTGTGCTAACCTCAAATTACA	cooperative
387	seq1478_all_clean_seqs_gap0_no20_0.4	TGTGCTTTGTAGTGAGGATGTGGGTGCCTGCCTCAC	independent
388	seq1479_all_clean_seqs_gap0_no20_0.4	CCGGGAGGGACGGAGGATGTGTGGTTCTGTCTCCTT	independent
389	seq1481_all_clean_seqs_gap0_no20_0.4	GCCCCCATGCTTCCTGTTGTGGGAGATGAAGTGTGG	independent
390	seq1482_all_clean_seqs_gap0_no20_0.4	ACACACTGACTTCCTGTTGTGGGAGATAAAGTGTGG	independent
391	seq1483_all_clean_seqs_gap0_no20_0.4	CCCTTCCGCGTGGGTTGCACCTGCTAACCACAGAGC	cooperative
392	seq1484_all_clean_seqs_gap0_no20_0.4	GCCACGCAGTTCCCTTCCTGCGGCGTCCTCCACACC	independent
393	seq1485_all_clean_seqs_gap0_no20_0.4	GCCACTTCCTGGAAAACAGTAATTACCACACGTCTC	independent
394	seq1486_all_clean_seqs_gap0_no20_0.4	AATCCCGGAAACGCGGATTCAGCGGAGCGCGGTGAC	independent
395	seq1487_all_clean_seqs_gap0_no20_0.4	GAGGCCGAAAGGAAGTTTGAGGTTAAGCACAAGATG	cooperative
396	seq1488_all_clean_seqs_gap0_no20_0.4	CCTGCTGCTTCCGCCCGGAGTTGTTGTGGGCTCCAG	independent
397	seq1489_all_clean_seqs_gap0_no20_0.4	AGCTTGCTTCCTGTCCCCAAAACCCACAGCACACGG	independent
398	seq148_all_clean_seqs_gap0_no20_0.4	CTTTGCTGCCGCCTTCCTGTGCGGGGCCGTGGCGGC	independent
399	seq1490_all_clean_seqs_gap0_no20_0.4	CAGATCTGAAAGGGAAGTGGTTTCAAGAGGGTTCTT	independent
400	seq1491_all_clean_seqs_gap0_no20_0.4	GGCTGCAGGAAGTGGGAAGGTGTGGCTTTGAGTCTC	independent
401	seq1492_all_clean_seqs_gap0_no20_0.4	GGTGGCCGCCGGAAGTGTGACCGCGGGAGGGGAGTG	cooperative
402	seq1493_all_clean_seqs_gap0_no20_0.4	CCGCCGACACACTTCCGGCGGCCACCACAGGGTATT	independent
403	seq1495_all_clean_seqs_gap0_no20_0.4	GCCGCTGCCTCTTCCTGTGTGGTTTTTCAGGGCTTA	cooperative
404	seq1496_all_clean_seqs_gap0_no20_0.4	CTTAGAGTACCAGGATGTGGTTTGGCCTGGGGGTGG	cooperative
405	seq1497_all_clean_seqs_gap0_no20_0.4	CCTCCCGGCTTCCGTTCCTTGACCACCTCCTTCTCG	independent
406	seq1498_all_clean_seqs_gap0_no20_0.4	TTTCTGACTTCCTGTGTGCTTCAGAAACCTCAATGA	independent
407	seq1499_all_clean_seqs_gap0_no20_0.4	GAAAGGGTTCATCCAGGAAACCACAACCCAGTGCCG	cooperative
408	seq149_all_clean_seqs_gap0_no20_0.4	GCAGGCGGAGCTTGAGGAAACCGCAGATAAGTTTTT	cooperative
409	seq14_all_clean_seqs_gap0_no20_0.4	TGACTCACCTTCCTGTAGGTTGGTTTTCTGCATATC	independent
410	seq1500_all_clean_seqs_gap0_no20_0.4	TGGGACGAGTGGGCGGAAACAGCCGCAGGTCTCTCT	independent
411	seq1501_all_clean_seqs_gap0_no20_0.4	CTGCCCAGCCACTTCCTGCCCAACCACAGACTGACA	cooperative
412	seq1502_all_clean_seqs_gap0_no20_0.4	CAGCAGAGGCGCGGATGTGGTTAAACGAGTGCCGTC	cooperative
413	seq1503_all_clean_seqs_gap0_no20_0.4	GAAAAATGAAGTTTCCGCAGTAACCACAACACAGCC	cooperative
414	seq1504_all_clean_seqs_gap0_no20_0.4	GGCCTGTCACACACAGGAAGCGGTCACAGAAAAGCT	cooperative
415	seq1505_all_clean_seqs_gap0_no20_0.4	CAACTTCCGGGGCCGGTTGCCTGGCAACCGCAGGAG	cooperative
416	seq1506_all_clean_seqs_gap0_no20_0.4	GGCAACCGGCCCCGGAAGTTGCGGCAGGTGCGTCCA	independent
417	seq1507_all_clean_seqs_gap0_no20_0.4	GAGGTGCCGGAAGCCAGTAGGTGGTTTTGGGTGCTA	independent
418	seq1508_all_clean_seqs_gap0_no20_0.4	TGATGCACTTCCTGAGGGCCCGCATGTGGTAAACAC	cooperative
419	seq1509_all_clean_seqs_gap0_no20_0.4	ACACAGAGAGTGAGAGGAAGTGGTTTAGAGATGAGA	independent
420	seq1510_all_clean_seqs_gap0_no20_0.4	CCTCAAAACCCGGAAACGCCTTGCGGGGCAGTGTGG	independent
421	seq1511_all_clean_seqs_gap0_no20_0.4	CCGGCAGGAAGTTAGCATGGGCGGACCACACGGGGG	independent
422	seq1512_all_clean_seqs_gap0_no20_0.4	AGGGACTTCCGGTGACCAGAGCACTAGCGCCGCAAA	independent
423	seq1513_all_clean_seqs_gap0_no20_0.4	TACCACTGAAAGGATGTGCGGGTAGAAATGAGCAAT	independent
424	seq1514_all_clean_seqs_gap0_no20_0.4	GAGGGTTGCTGGGGGGAAGTGTGGTAAATCTTTTCC	independent
425	seq1516_all_clean_seqs_gap0_no20_0.4	GCTGTAGGAAATGTTATTCGCCGCGGTCAGGACAGG	independent
426	seq1517_all_clean_seqs_gap0_no20_0.4	GGCGGAACTTGTGCGTACGCTGGAAAACCGCTGGGG	independent
427	seq1518_all_clean_seqs_gap0_no20_0.4	GAAACCTCACTCTGAGGATGTGGGTTCTGCCTTCTT	cooperative
428	seq1519_all_clean_seqs_gap0_no20_0.4	AGCTGAAGGGCAGGATGTGGTTTCAGCATTCGGTGA	cooperative
429	seq1521_all_clean_seqs_gap0_no20_0.4	AATTGAGACAGGAAATGTTGGTTTGTGGTCAGGCAC	cooperative
430	seq1522_all_clean_seqs_gap0_no20_0.4	AGTAGAGGAGGAAGTTAAATGTGGTTTTCTGGGTGG	cooperative
431	seq1523_all_clean_seqs_gap0_no20_0.4	TCCAGCTCCACAGGATGTGGTGAGTGAAGCAGCAAG	cooperative
432	seq1525_all_clean_seqs_gap0_no20_0.4	GAAGTGAGGTCAGGATGTGGTGGGTGACCCCTGAAA	cooperative
433	seq1526_all_clean_seqs_gap0_no20_0.4	AGAAGCAGGCATGCAGGATGTGGTTAGTGCATGGTA	cooperative
434	seq1527_all_clean_seqs_gap0_no20_0.4	AACAGGAAGTGGTCTTAGAGATCATGCGGTTCAGAG	cooperative
435	seq1530_all_clean_seqs_gap0_no20_0.4	TCATTTCCTCTGGTGTTATTGTGTTGTGGTTTTAAG	cooperative
436	seq1531_all_clean_seqs_gap0_no20_0.4	ATACTGAGTCATTTCCTGTGGTGTTATTGTGTTGTA	independent
437	seq1533_all_clean_seqs_gap0_no20_0.4	GCCACCTCTTCCTGTGTTGCAAACCACAGGTCCACC	cooperative
438	seq1534_all_clean_seqs_gap0_no20_0.4	GCCGCCTCTTCCTGTGTTGCAAACCACAGGTCCACC	cooperative
439	seq1535_all_clean_seqs_gap0_no20_0.4	ATAGTCTCTTCCTGTGTTGCAAACCACAGGTCCACC	cooperative
440	seq1536_all_clean_seqs_gap0_no20_0.4	TGGATGGCGGCGGATACTGCCCATGCCGCAAGGCCG	independent
441	seq1538_all_clean_seqs_gap0_no20_0.4	GCCCAGGGCGGCCGGAAGTTTGCGGGGCGGGGCGGA	cooperative
442	seq1539_all_clean_seqs_gap0_no20_0.4	CCCCTCCCTGCTTCCTGTGTGGTGAGGGGTGATCAG	independent
443	seq153_all_clean_seqs_gap0_no20_0.4	CAGAGCAGAGAGGAAGTGGTGGTGGCCACAGTCCCA	cooperative
444	seq1540_all_clean_seqs_gap0_no20_0.4	CTCAGAGGCACCAAGGGAAGTGGTTAAAACAGAAAG	cooperative
445	seq1542_all_clean_seqs_gap0_no20_0.4	CAGATTCGTGTTTCCGTGCCCGCAGCTCCGTCAGCT	independent
446	seq1544_all_clean_seqs_gap0_no20_0.4	TGGAACAATGCTGCTTCCTGTGGGTGTCCCCCGGCC	independent
447	seq1546_all_clean_seqs_gap0_no20_0.4	ACACCCCAGGAAGTGGCAGAGACCACAACAAGTCAG	cooperative
448	seq1547_all_clean_seqs_gap0_no20_0.4	GTGGTCTCTGCCACTTCCTGTGGTGTAAACAGTCTC	cooperative
449	seq1548_all_clean_seqs_gap0_no20_0.4	ATGAACCACTTCCTGTGTGTTCCCACAGAGGTCAGG	cooperative
450	seq1549_all_clean_seqs_gap0_no20_0.4	AGGCCGTGCAGGAAATGAGACCCACAGCCACGTCAC	independent
451	seq1550_all_clean_seqs_gap0_no20_0.4	GAATGACAGAAGCGGAAACCACATGAAAAAGGTGTT	cooperative
452	seq1552_all_clean_seqs_gap0_no20_0.4	GCGATACGAGACTTCCTGCGGGCTCGTGACATCAGC	independent
453	seq1553_all_clean_seqs_gap0_no20_0.4	ACTGCACGGCTGGGAGGATGTGGTCACACACGCCAC	cooperative
454	seq1554_all_clean_seqs_gap0_no20_0.4	AGCGCCCCATCCCGCGGATGTGGTAAAGCTTCGCGC	cooperative
455	seq1557_all_clean_seqs_gap0_no20_0.4	TCAGGGGTGGGAGGAAGTGGTTAGGATCAGCCTGGG	cooperative
456	seq1558_all_clean_seqs_gap0_no20_0.4	CTGCAGATGCATTTCCTTTTTGTGGTAGCAAGCGTG	cooperative
457	seq1559_all_clean_seqs_gap0_no20_0.4	TGACAGACCCGGAAATAAGAGGAGACCACACACTTG	cooperative
458	seq1560_all_clean_seqs_gap0_no20_0.4	TGGTGGCTATTTCCTCTCCCGCTGTGGTCCCTGGAG	independent
459	seq1561_all_clean_seqs_gap0_no20_0.4	CCCACCCTCGCCGGAAGCCGAGCGGTTTCTACATCA	cooperative
460	seq1562_all_clean_seqs_gap0_no20_0.4	AGGACACAGACAGGAAACCCGCAGGCTTTGTTTTTT	cooperative
461	seq1563_all_clean_seqs_gap0_no20_0.4	AGGACCTAACACTCAGGAAGTGGTCAACCTTGCTGC	cooperative
462	seq1564_all_clean_seqs_gap0_no20_0.4	TTCTGGACATGCTTCCTGTGGCTTCTCTCCTGCGCT	independent
463	seq1566_all_clean_seqs_gap0_no20_0.4	TAAACCCTGCTTCCTGTCCCTGCGCCCCACAAGGAG	independent
464	seq1568_all_clean_seqs_gap0_no20_0.4	TGGCTTTGCAGAAGGAAGCTGTGGTTTCTGGTCTTC	cooperative
465	seq1569_all_clean_seqs_gap0_no20_0.4	TCTTTAAAACCCGGAAGTTCCTGTGGTTCATACGCT	cooperative
466	seq1570_all_clean_seqs_gap0_no20_0.4	GGTTTCCGGGTGAAAAAAAAAAAAAAAACCACGCCA	independent
467	seq1573_all_clean_seqs_gap0_no20_0.4	AACCTGCAGACTTCCTGCCATGTGACCACAGGGTCT	cooperative
468	seq1574_all_clean_seqs_gap0_no20_0.4	GAGCCACCGGAAACGGAGCTGCGGCCGCGCCCCGCC	independent
469	seq1575_all_clean_seqs_gap0_no20_0.4	CTTCTGGCGGAAGCGGCACAAGCCGCAGTACAGCGC	cooperative
470	seq1576_all_clean_seqs_gap0_no20_0.4	CTGCACTTCCGGTCAGGCGGTCGGGCTGCGGGGCCC	independent
471	seq1577_all_clean_seqs_gap0_no20_0.4	AATGAAGGAGGGGCAGGATGTGGTCTTGGTGAATCA	cooperative
472	seq1578_all_clean_seqs_gap0_no20_0.4	TAAAACACCAGGAAACTCTGTGGTGAGTGGGAGGTG	cooperative
473	seq1579_all_clean_seqs_gap0_no20_0.4	AAGGACCGACCCGTTTTCCGCCCGCAGCGGAGCTTG	independent
474	seq1580_all_clean_seqs_gap0_no20_0.4	GCCCACTTCCTGCCGTAAGAGAAAACCACTAACACA	cooperative
475	seq1581_all_clean_seqs_gap0_no20_0.4	AGTCCTGCCCACTTCCTGCCGCAAGAGAAATCCACT	independent
476	seq1582_all_clean_seqs_gap0_no20_0.4	AGGCCCACCTGCTGCGGATGTGGTCTCTGTGTGTGC	cooperative
477	seq1583_all_clean_seqs_gap0_no20_0.4	CCACTAGCAGGAAAACGGGCCGAGGGACCGCAAGCA	cooperative
478	seq1584_all_clean_seqs_gap0_no20_0.4	TGTTCAGGAACAGGAAATGAAACCCCGCAGCTTTGA	independent
479	seq1586_all_clean_seqs_gap0_no20_0.4	ACAGGAAATGTTAGAGGTTGAGTTAGCGGTTATGAG	cooperative
480	seq1587_all_clean_seqs_gap0_no20_0.4	ACCAGAACAGGAAATGTTAGTGGTTGAGTTAACGGT	independent
481	seq1588_all_clean_seqs_gap0_no20_0.4	GAAGAGGGTGGAGAAGGAAGTGGTCACACCACTTGC	independent
482	seq1589_all_clean_seqs_gap0_no20_0.4	AACCTAGAAAAGGAAGCTGCGGTTTTTCAGGGTATG	cooperative
483	seq158_all_clean_seqs_gap0_no20_0.4	TTGGAGGCGGAAACAGGCACCGAAAGCGGTGGAAGT	independent
484	seq1590_all_clean_seqs_gap0_no20_0.4	AGACGGTAGGCCAGGAAACCGCAGGCCCCTGCCGGG	cooperative
485	seq1592_all_clean_seqs_gap0_no20_0.4	ACACAGGAAGCAAAAGTTAAGCTATAAAACCCGCAA	independent
486	seq1594_all_clean_seqs_gap0_no20_0.4	GGAGCGCGCCGGAAACGCGCGGCTGCGGCCCGGGAG	independent
487	seq1595_all_clean_seqs_gap0_no20_0.4	TAACGCGAGAACTTCCTGCGGGCCACGCCCTCTTTC	independent
488	seq1596_all_clean_seqs_gap0_no20_0.4	TGTTGCACATGTTCAGGATGTGGTAGACAGCTTTCA	cooperative
489	seq1597_all_clean_seqs_gap0_no20_0.4	GAAAAAAATGAGCTTCCTTTAACCACAACTGTATTA	cooperative
490	seq1598_all_clean_seqs_gap0_no20_0.4	AATAAACAGGAAGGTCTCTTGGAGCTGTGGTCTTGG	cooperative
491	seq1600_all_clean_seqs_gap0_no20_0.4	GAGGAAAAAGGAAACAGAAACTCCGCAACTTGCGCC	independent
492	seq1601_all_clean_seqs_gap0_no20_0.4	CCCTTGCCAGAGGAAGCCACTGCCACCGCAGAAGCA	cooperative
493	seq1602_all_clean_seqs_gap0_no20_0.4	CTTACAGTCACAACAGGATGTGGTTTGACATTTACT	cooperative
494	seq1603_all_clean_seqs_gap0_no20_0.4	GGCTTGCCAAGAGGAAATTTGAAGCCACAATAACAT	independent
495	seq1604_all_clean_seqs_gap0_no20_0.4	AGGCAGCACAGGAAGTTATAACCACATGTACACTTG	cooperative
496	seq1607_all_clean_seqs_gap0_no20_0.4	GCGGAGCGAGCGGCCGGATGCGGTCACCATAGAGAC	cooperative
497	seq1608_all_clean_seqs_gap0_no20_0.4	ATTAAAGACTTCCGTGCAAGACCACAGCTGCCTGAC	independent
498	seq1609_all_clean_seqs_gap0_no20_0.4	TTTACAGGAAATATCCAGAACAGGTAAACCCACAGA	cooperative
499	seq160_all_clean_seqs_gap0_no20_0.4	CTGCCGCTGCCTTCCGCCCCCACACACGCACACCAC	independent
500	seq1610_all_clean_seqs_gap0_no20_0.4	GGTCACATCCTTTCCCTTCTGTGTCTCAGCCGCAGT	independent
501	seq1611_all_clean_seqs_gap0_no20_0.4	GGCTCGGTGCTGCTTCCTGTGTGGTCAGGATCACAG	cooperative
502	seq1614_all_clean_seqs_gap0_no20_0.4	AACTGGGCGGAAAGAACGGCTAACCGCAAGCTGCCG	cooperative
503	seq1615_all_clean_seqs_gap0_no20_0.4	TACATAGGCGGAAGTGGCCTGCGGGCGCCGGAGTTG	cooperative
504	seq1616_all_clean_seqs_gap0_no20_0.4	GCAGTTTCAAGAGGATGTGGTCTCTTTCACTGCCTG	cooperative
505	seq1617_all_clean_seqs_gap0_no20_0.4	TCTCTTCCGTTCTCTGGTAGCTTTGTGGTAGCTTTG	cooperative
506	seq1618_all_clean_seqs_gap0_no20_0.4	TCGTGTTCTCTTCCGTTCTGTGGTAGCTTTTTGGTA	independent
507	seq1619_all_clean_seqs_gap0_no20_0.4	TGCAAAAAAACAGGAAACACCCAGCCGCAAATTATA	cooperative
508	seq161_all_clean_seqs_gap0_no20_0.4	GGCGGAAGCTGCCGCTGCCTTGCGCCCCCACACACG	independent
509	seq1623_all_clean_seqs_gap0_no20_0.4	CCCCGTTACGCCCATCCGGCTCCCGCATAGGGCGTC	independent
510	seq1625_all_clean_seqs_gap0_no20_0.4	AGCGCTTCAGCAATTTCCTTGTGGTAGAGAGGAATG	independent
511	seq1626_all_clean_seqs_gap0_no20_0.4	CTGACGCATTTCCGGCCTTTGCGGTTGATCGGTCAT	cooperative
512	seq1627_all_clean_seqs_gap0_no20_0.4	ACAGCTCACACAGGAAATACAAACCTCAAAAAGCAA	cooperative
513	seq1628_all_clean_seqs_gap0_no20_0.4	CTTTGCTGCAGGATGTTCTAACCACAAGCCCAGGAG	cooperative
514	seq1629_all_clean_seqs_gap0_no20_0.4	TGCAGCCGCCGCGTCCGGTCCAGCCGCAGGGCCATG	independent
515	seq1630_all_clean_seqs_gap0_no20_0.4	ATCTCAACTAGGAAATGTTTTTGTGACCACAAAGGG	cooperative
516	seq1631_all_clean_seqs_gap0_no20_0.4	AGGGGAGGAACCAGGAAGTTGTGGTAAACTGTAGCA	cooperative
517	seq1632_all_clean_seqs_gap0_no20_0.4	TAAGTGAATTTCCTGCCCGCCTCCGCCCACAGCGTA	independent
518	seq1633_all_clean_seqs_gap0_no20_0.4	TCAGAACCAGGAAACTGAAGGCGGTTACTCCACATA	independent
519	seq1634_all_clean_seqs_gap0_no20_0.4	GATCTGTGCTCAGGATGTGGTGAGAGAATAAGGAAG	cooperative
520	seq1635_all_clean_seqs_gap0_no20_0.4	ACCACCCACTTCCCGCGCAGTTCCAAACCGCGACCA	cooperative
521	seq1636_all_clean_seqs_gap0_no20_0.4	CCCTCAGCGGAAGTGGAAGCTGTGGTTTCCAAAGGC	cooperative
522	seq1639_all_clean_seqs_gap0_no20_0.4	CGTAGCGAGGAGCGGAAAACGCGGTAACCAAGGCGG	cooperative
523	seq1640_all_clean_seqs_gap0_no20_0.4	AGCTGTTTGGTCACAGGATGTGGTTATTAGAATAGG	cooperative
524	seq1642_all_clean_seqs_gap0_no20_0.4	GTTGTCTTGCCCAAAGGAAGTGGTTACTAGACCAGA	cooperative
525	seq1644_all_clean_seqs_gap0_no20_0.4	TGACTTCCGGTCCGTAGTGGGGCCTGCGGTGGGAGT	cooperative
526	seq1645_all_clean_seqs_gap0_no20_0.4	CCATTTCCGCGCACGTCTGCAGATGCGGTAGTCGAT	independent
527	seq1646_all_clean_seqs_gap0_no20_0.4	ACAGAGCAGGAAGCAGCCCTCACCACAGATGAAGCA	cooperative
528	seq1647_all_clean_seqs_gap0_no20_0.4	GAGGGCTGCTTCCTGCTCTGTGGAGGCCGCAGCGGG	independent
529	seq1648_all_clean_seqs_gap0_no20_0.4	CCCAGGGCAGGAAGGGCCAAACCGCTACTGCCACTG	cooperative
530	seq1650_all_clean_seqs_gap0_no20_0.4	GCACCGTACCCGGAACTGCTCCCTCCCGCAGGCGCA	independent
531	seq1651_all_clean_seqs_gap0_no20_0.4	TTCAGGAAATGCAAACGGCTGCAGAGACCGCAGAGG	cooperative
532	seq1652_all_clean_seqs_gap0_no20_0.4	GCCACTATTTCCTGCCTTCTGCGGCTGAGAGTCCCA	independent
533	seq1653_all_clean_seqs_gap0_no20_0.4	CGCCGAACTTCCGGCAGTAAATTCCGTGGTTTCCCT	cooperative
534	seq1655_all_clean_seqs_gap0_no20_0.4	TACAATTCGCACCGGAACTTGCGGCCCGGCTTCATT	independent
535	seq1658_all_clean_seqs_gap0_no20_0.4	TGAATCATGACAGAGGAAGTGTGGTTCTGTGATTAC	independent
536	seq165_all_clean_seqs_gap0_no20_0.4	GGGGTCAGGAAATGGGTGTGCCGCGGGTAAGGCGCT	independent
537	seq1660_all_clean_seqs_gap0_no20_0.4	TTCTGTAGCTTAGGATGTGGGTTTCTTTGTTTCTGA	cooperative
538	seq1661_all_clean_seqs_gap0_no20_0.4	ACAAAGAAACCTACATCCTAAGCCACAGAATACAGC	independent
539	seq1662_all_clean_seqs_gap0_no20_0.4	CATGTGCTTCCGGCTTGATCTGTGGTTATTCTGGTT	cooperative
540	seq1663_all_clean_seqs_gap0_no20_0.4	GCCATCCGCAGGACTCCGCGTTCTCGCGGTAAGTGG	independent
541	seq1664_all_clean_seqs_gap0_no20_0.4	TGATCAGCAAAAGGAAGTGGTTAACATGGCCCAGAA	cooperative
542	seq1665_all_clean_seqs_gap0_no20_0.4	GAGCATAGCCTAGCAGGATGTGGTTAAATACATTTG	cooperative
543	seq1666_all_clean_seqs_gap0_no20_0.4	TTTCTCTTCCTGTTTCCACCCTGACCACAGCCAGCT	cooperative
544	seq1667_all_clean_seqs_gap0_no20_0.4	CAGGGTGGAAACAGGAAGAGAAACCACACTTAACCT	cooperative
545	seq1668_all_clean_seqs_gap0_no20_0.4	GGGGCGCTGCGCAGGAAGCCGCAGTCCCTCTGCGGA	independent
546	seq1669_all_clean_seqs_gap0_no20_0.4	CTTAGTGGGGCAGGATGTGGTCAGGGAAGCTGATCT	cooperative
547	seq1671_all_clean_seqs_gap0_no20_0.4	GCCGGAAGCCACGCAGGGCCACGTCTGCGGTTCTGA	cooperative
548	seq1672_all_clean_seqs_gap0_no20_0.4	TCCCCTGTCTTCCGGAGGCTGCGGCGCAGCGGCGCA	independent
549	seq1673_all_clean_seqs_gap0_no20_0.4	TGTCCACCTCTACGGAAGTGCGCCGCAGTCCGCCAG	independent
550	seq1674_all_clean_seqs_gap0_no20_0.4	GGGGGCGGAAGTTTCGGTGCATTGTGGGTTCTCCTG	cooperative
551	seq1675_all_clean_seqs_gap0_no20_0.4	CTTTCGGGGGCGGAAGTTGCGGTGCATTGTAGGTTC	cooperative
552	seq1676_all_clean_seqs_gap0_no20_0.4	AAGAACCTAGAGGATGTGTGGTTTTATGTGCAGGGT	cooperative
553	seq1677_all_clean_seqs_gap0_no20_0.4	CATGCGTCACCTTCCTGTGTGGTCAGCAGTGCTTGC	independent
554	seq1679_all_clean_seqs_gap0_no20_0.4	GCGGGCGGAAGTGCCGAGGTTGTACCGCGGCGCTGG	independent
555	seq1681_all_clean_seqs_gap0_no20_0.4	TACCAACAGGAATCTTTGGGGTCTAAACCGCAAACA	cooperative
556	seq1685_all_clean_seqs_gap0_no20_0.4	ACCTCATCCTGCTGTTCTTGTGTGTGGTTGAGCAGT	independent
557	seq1686_all_clean_seqs_gap0_no20_0.4	GACACAAGAACAGCAGGATGTGGTCAGAGGCGTCGT	cooperative
558	seq1687_all_clean_seqs_gap0_no20_0.4	GCAGGACTCCAGGAAGCCCGCGCAGCCGCAAAAAGC	cooperative
559	seq1688_all_clean_seqs_gap0_no20_0.4	TACAACTTGCAACGGAAACCACTTCAGGTTCATTAC	independent
560	seq168_all_clean_seqs_gap0_no20_0.4	CACCCAAGGATATGCTTTTTTTTGGCAAGCCACATC	independent
561	seq1690_all_clean_seqs_gap0_no20_0.4	TATTCATGACATCCTGTCGGGCTTGTGGGCTGCGTA	independent
562	seq1691_all_clean_seqs_gap0_no20_0.4	AGAACAAAACAGGAAATAGTGGTTTGCAAAAATATA	independent
563	seq1692_all_clean_seqs_gap0_no20_0.4	GAAACCGGAAGCGGCGGCTGTCCGCGGTGCCGGCTG	independent
564	seq1693_all_clean_seqs_gap0_no20_0.4	CAAACAGGTTCCGGCCGGACTACAGCGCCCACAATG	independent
565	seq1695_all_clean_seqs_gap0_no20_0.4	GGAAAAGGAAGTGGCTTTGACTTGCGGGCAGGGAGA	cooperative
566	seq1696_all_clean_seqs_gap0_no20_0.4	CCATGCACAACAGGATGTGGTTAGACAGTCAAAATT	cooperative
567	seq1697_all_clean_seqs_gap0_no20_0.4	GGCAACCTGAGCTTCCGTGTAAAACCACAGTGTGAC	cooperative
568	seq1698_all_clean_seqs_gap0_no20_0.4	GCAGGAAACGCTTTCTTAACACTATGTGGGTGAGGT	independent
569	seq1699_all_clean_seqs_gap0_no20_0.4	AGCGTTTCCTGCCTGTCTGGGGCTGACAAACCACAA	independent
570	seq1700_all_clean_seqs_gap0_no20_0.4	GGTGTTAGTAGTCAAGGAAGTGGTCACCCTTGACAG	cooperative
571	seq1701_all_clean_seqs_gap0_no20_0.4	GACATATCCTGCATTCTCAGAAAAACCACAGGCTAG	cooperative
572	seq1702_all_clean_seqs_gap0_no20_0.4	TCTGAGAATGCAGGATATGTGTGTGGTCTCTAGTCA	independent
573	seq1703_all_clean_seqs_gap0_no20_0.4	TCTGGCTTCCTGTCTTAATAGGGCTTTGTGGTGTGC	cooperative
574	seq1704_all_clean_seqs_gap0_no20_0.4	AGAGCAACAGGATGCAAATAACCACAAGCAAGAATA	cooperative
575	seq1706_all_clean_seqs_gap0_no20_0.4	TGCATGCAACAGGAAGTGGGGTGTGGTTTGTTCTGG	cooperative
576	seq1707_all_clean_seqs_gap0_no20_0.4	GAGACACTCTGCTTCCTGCGGTGGAAGATTCAGTAT	independent
577	seq1708_all_clean_seqs_gap0_no20_0.4	GAAACTTCTCAAGGAAATAGCTGTGGTAAACAATAC	cooperative
578	seq1709_all_clean_seqs_gap0_no20_0.4	CTTGCTTGAGTCACAGGAAACCACTCAGAGGCTAAC	independent
579	seq1710_all_clean_seqs_gap0_no20_0.4	CAAGAGCCGGAAGTCCCTTGTGCCGCAGTCCTTCCC	independent
580	seq1711_all_clean_seqs_gap0_no20_0.4	TTTGCTGCAGAAGGATGTGGTTTATTCAGGTTTGAC	cooperative
581	seq1712_all_clean_seqs_gap0_no20_0.4	TTTCCTACAGAAGGATGTGGTTGGTGGGTTTGGTTT	cooperative
582	seq1713_all_clean_seqs_gap0_no20_0.4	GGGGCAGGAAGTGGAGGTTTGAAGTGGTTTAGAGTA	independent
583	seq1714_all_clean_seqs_gap0_no20_0.4	TCCCTTACCTTCCTGCTGCCACCAAACCACCAAACC	cooperative
584	seq1716_all_clean_seqs_gap0_no20_0.4	GGTCCGGATGTATAAAGCGCGGCCCCCTGCGGGGAG	independent
585	seq1717_all_clean_seqs_gap0_no20_0.4	AACAGGCAAAGGACAGGATGTGGTGAGCGTCGGCCC	cooperative
586	seq1718_all_clean_seqs_gap0_no20_0.4	GCTCATTTATGCATCCTGTGGTCTGTGTGTGTTTCG	independent
587	seq1719_all_clean_seqs_gap0_no20_0.4	AGAGGAAGTAAATTCTAACAGTGGAAACCACAGATT	cooperative
588	seq171_all_clean_seqs_gap0_no20_0.4	AGCTCCAGGAAGAGGGCCTGAAAACCAAACGGGGGA	independent
589	seq1722_all_clean_seqs_gap0_no20_0.4	ACTGGCTTCACTTCCTCCGCGGTTCCTCGGAGCCGC	independent
590	seq1723_all_clean_seqs_gap0_no20_0.4	CCCACTCCACTTCCGCCACCGCCGCAGCCGCCGCTG	independent
591	seq1725_all_clean_seqs_gap0_no20_0.4	AAGGCGGTACTTCCTCCAGCATTTGCCGCAAGTTAT	independent
592	seq1726_all_clean_seqs_gap0_no20_0.4	GGGACGGGGAGGGCAGGATGTGGTCGCTCTTCCCTC	cooperative
593	seq1727_all_clean_seqs_gap0_no20_0.4	TTCAACAGGATGTGGGAACTTGACTCTCGCCGCAAA	cooperative
594	seq1728_all_clean_seqs_gap0_no20_0.4	GCCCAGGGAAGCACTTCCTGCGGGGCGCGGTGCAGC	independent
595	seq1729_all_clean_seqs_gap0_no20_0.4	AGCGACAGCGGATGCTCTCTGGCCGCAACATTCTTT	cooperative
596	seq172_all_clean_seqs_gap0_no20_0.4	TGAGGGGCTCGCCGGGAAATGTGGTTTAGCGGCCCT	cooperative
597	seq1730_all_clean_seqs_gap0_no20_0.4	GTGCTAGGACACAGGAAGCGATACCACAAAGAACAT	cooperative
598	seq1731_all_clean_seqs_gap0_no20_0.4	GTGGCGAAAGTGCGGATGCGAAACCGCTGGCTCGGC	cooperative
599	seq1733_all_clean_seqs_gap0_no20_0.4	CGGGACTTCCTGTCTTCCCTGTTGCGGAGCTCTGAA	independent
600	seq1734_all_clean_seqs_gap0_no20_0.4	CTGCTGGCGTTCCCGGATGTGCGGTGGCGGTGCTAC	cooperative
601	seq1735_all_clean_seqs_gap0_no20_0.4	CCATCTTCATACAGGATGCTGTGGTATGTAAAACAA	cooperative
602	seq1736_all_clean_seqs_gap0_no20_0.4	CATACAGGATGCTGGGGTATGTAAAACAAACCACGG	independent
603	seq1737_all_clean_seqs_gap0_no20_0.4	TTTCACTTCCGGCATGTTTTTCACCCACAGGGATAT	independent
604	seq1738_all_clean_seqs_gap0_no20_0.4	ATAAACAGGAAGCTGAGTATGTGACCACAGACATTC	cooperative
605	seq1739_all_clean_seqs_gap0_no20_0.4	TGAGAGTAAAAAGGATGTGGTTTCCTTTCATTTTTT	cooperative
606	seq1740_all_clean_seqs_gap0_no20_0.4	GAAACAATTTCCTGTACCTCTGTGGTAAAAATGATA	independent
607	seq1741_all_clean_seqs_gap0_no20_0.4	CTTAGTGTTTGAGGATGTGGGTTTTACAATCAGATC	cooperative
608	seq1746_all_clean_seqs_gap0_no20_0.4	CGTTTCCTGTCTGGGACTGCGCCCACGCGGTCACGT	independent
609	seq1747_all_clean_seqs_gap0_no20_0.4	CCAACACAGGAAATAATTTGAAACCACAATCAGAAA	cooperative
610	seq1748_all_clean_seqs_gap0_no20_0.4	GACTATGTGCTTCCGGTCTCCAATACCGCAGGAGGG	cooperative
611	seq1751_all_clean_seqs_gap0_no20_0.4	TAACTTGAACTTCCTTTTGACCACCTGTACGGTATA	independent
612	seq1752_all_clean_seqs_gap0_no20_0.4	GAGACAGGAAATGTAGACTTGAGTCCTGTGGTAAAC	cooperative
613	seq1753_all_clean_seqs_gap0_no20_0.4	AACCAAACAGCCACAGGAAGTGGTTTCTGTGATTCA	cooperative
614	seq1754_all_clean_seqs_gap0_no20_0.4	AGATGCAAACACAGGAAACTTGTGGTCTATGCTGCT	cooperative
615	seq1755_all_clean_seqs_gap0_no20_0.4	GGCCTTCTGCCTACATCCTGCGGCGCCCGCGACCCG	independent
616	seq1757_all_clean_seqs_gap0_no20_0.4	TGAAGTACTAGTCAAGGATGTGGTTTTACATAGCAG	cooperative
617	seq1758_all_clean_seqs_gap0_no20_0.4	GACCAGGAAACGGGGCGTGGCGGCCGCCGTGGTTAC	independent
618	seq175_all_clean_seqs_gap0_no20_0.4	GCTGCGCAGAGGAAACCAGGCTTGTTGGTTTTCATG	independent
619	seq1761_all_clean_seqs_gap0_no20_0.4	GCCCGCGGCTCCGGAAGCGGCTGCGGCCCCGACCGG	independent
620	seq1762_all_clean_seqs_gap0_no20_0.4	AAAGAGAAAGGAAACAAAGTATAGCACCACAGTGAG	independent
621	seq1763_all_clean_seqs_gap0_no20_0.4	TCTAAATCACTTCCTGTTACAGAAACCACAGGCCTG	cooperative
622	seq1764_all_clean_seqs_gap0_no20_0.4	TCTGTCGCACATCCGGTGTGAGCTGCGGGGCGGTGG	independent
623	seq1765_all_clean_seqs_gap0_no20_0.4	CAGCTCCGACTTCCGGGTGCGGTACGGCGAAGCAGA	independent
624	seq1766_all_clean_seqs_gap0_no20_0.4	AGCACCCGGAAGTCGGAGCTGCGCACGCACCGCGGG	independent
625	seq1769_all_clean_seqs_gap0_no20_0.4	TCCTCCATGCAGGAAAACCTCTGTGGTCTGGGAGCT	cooperative
626	seq1770_all_clean_seqs_gap0_no20_0.4	CTCAGCGGAAGAGCGGGCCTCTGGGCCGCAGTGACC	independent
627	seq1771_all_clean_seqs_gap0_no20_0.4	ACGTCTGTTTCCTGTGATTGAAACCGCAAGAAGAAG	cooperative
628	seq1772_all_clean_seqs_gap0_no20_0.4	TTCAATCACAGGAAACAGACGTCACCCACAGACCTA	independent
629	seq1773_all_clean_seqs_gap0_no20_0.4	CGCCTGCCCCACTTCCGCCCGGACCCGCAGCCCCTA	independent
630	seq1774_all_clean_seqs_gap0_no20_0.4	TTACAATCATTTCCTCTCTGTGGTTTGGTGACAAAT	cooperative
631	seq1775_all_clean_seqs_gap0_no20_0.4	ATTGTAAATTTCCTTTAAACGTCCCCACCGCGCTCC	independent
632	seq1776_all_clean_seqs_gap0_no20_0.4	TCCAGCCCCACCGGAAGTGGATGTGGTTAATCTAGT	cooperative
633	seq1779_all_clean_seqs_gap0_no20_0.4	TCTGGATTTCCTGTGGGGCTCTCCCACAAGCAGTAC	independent
634	seq1780_all_clean_seqs_gap0_no20_0.4	TCTGTGAAAAAGGATGTGCGGTTATGGAGGAGAACT	cooperative
635	seq1781_all_clean_seqs_gap0_no20_0.4	CTGAAAAACCGGAAGTGGGTGGTTTGAAACGTAAAT	independent
636	seq1782_all_clean_seqs_gap0_no20_0.4	AGATTTTGTCTTCCTGTTGTGGCAACATCTGTAGAA	independent
637	seq1783_all_clean_seqs_gap0_no20_0.4	GTTTAACAGGAAACCCTGCAGACCACAGGTTCTGTC	cooperative
638	seq1784_all_clean_seqs_gap0_no20_0.4	ACCCAGTAGGGGCCAGGATGTGGTGAAAAGAGAATT	cooperative
639	seq1787_all_clean_seqs_gap0_no20_0.4	TTGTCTGCATCCTGTGCTGTGTGGTAGCTCTGGGTT	independent
640	seq1788_all_clean_seqs_gap0_no20_0.4	GGGGCTCCGCAGGAAGTAGGGCTCCCACAACTTTGC	independent
641	seq1789_all_clean_seqs_gap0_no20_0.4	AGCAACAACAAAGGAAGTGGCGGCCGCAGGGGGAGG	cooperative
642	seq178_all_clean_seqs_gap0_no20_0.4	TGGGATTCTCACTTCCGATCAGCGGTCCTGAACCCG	independent
643	seq1790_all_clean_seqs_gap0_no20_0.4	ACAGGAAGTGTCTCTATAGAAACCAAACCACAGAAA	cooperative
644	seq1791_all_clean_seqs_gap0_no20_0.4	AGCGGTGTTTCAGGATGTGAGGGCCCGCAGGAGCCG	independent
645	seq1792_all_clean_seqs_gap0_no20_0.4	AGCTGAGAGCCTGCCGGAAGCCACAGCTTCTTCTCG	independent
646	seq1794_all_clean_seqs_gap0_no20_0.4	GCCGCGAGTTCCGCCGGGTGGACCACAAATCCCGAG	independent
647	seq1795_all_clean_seqs_gap0_no20_0.4	TGGTCCACCCGGCGGAACTCGCGGTCCCGGCAGGCA	independent
648	seq1797_all_clean_seqs_gap0_no20_0.4	CCCCACATCCGGGGGCCGGGGCCGGGCTGTGGGCTT	independent
649	seq1799_all_clean_seqs_gap0_no20_0.4	AGGACGGGCGGAAGTGGCTGCGGTGGATGGTGGGAG	cooperative
650	seq179_all_clean_seqs_gap0_no20_0.4	CTCTCCACCTCCTTCCGACCAGGACCGCACCCCCCC	independent
651	seq17_all_clean_seqs_gap0_no20_0.4	GCTTCGTTTCCCGCCGGGGCTCACCGCGCCCCCCTA	independent
652	seq1800_all_clean_seqs_gap0_no20_0.4	GGCGCCTCTTTCCGCCCCCGCCCACAATCGAGCGCA	independent
653	seq1803_all_clean_seqs_gap0_no20_0.4	ATCACTTGTTTCCGCCAGCAAACCACAGGTCCCCAG	cooperative
654	seq1804_all_clean_seqs_gap0_no20_0.4	GTTAGCGTGATCGGAGGATGTGGTTTTCCTCCCTCT	cooperative
655	seq1805_all_clean_seqs_gap0_no20_0.4	TGCCACATCCTGCCCCTCCCCAGGTCTAACCACCAA	independent
656	seq1807_all_clean_seqs_gap0_no20_0.4	CTGCTGGGCCCCTTCCTGTCAGCGGTTGCTCTTTAC	independent
657	seq1808_all_clean_seqs_gap0_no20_0.4	TAGCCATCGTGCAAAGGATGTGGTGAAGTCAGTCAG	cooperative
658	seq1809_all_clean_seqs_gap0_no20_0.4	AGCCACATCCTCCCTTAGGTCTGACCGCAGCTTAAC	cooperative
659	seq180_all_clean_seqs_gap0_no20_0.4	ACAGGTTCAGGAAGCGGCCGTGGTTGTTAGTGGTGT	independent
660	seq337_all_clean_seqs_gap0_no20_0.4	ACAGGTTCAGGAAGCGGCCGTGGTTGTTAGTGGTGT	independent
661	seq1810_all_clean_seqs_gap0_no20_0.4	AGAGACAGCGGGCGGAAACCGCAGAAAAAGTTGAAA	cooperative
662	seq1812_all_clean_seqs_gap0_no20_0.4	TGCCGTTTCCGGGTCACCCAGGCAGCTTGTGGCGGC	independent
663	seq1814_all_clean_seqs_gap0_no20_0.4	GCAGGAAATGACGTCAGACCTCACTGCGGGTCTGAG	independent
664	seq1816_all_clean_seqs_gap0_no20_0.4	AAGAGGAAGTCCCAAATTGCTTTTTAACCACCAACA	cooperative
665	seq1817_all_clean_seqs_gap0_no20_0.4	TGAAGGAGCGGAAGGGTTGCTTGCAGACCGCACGGT	cooperative
666	seq181_all_clean_seqs_gap0_no20_0.4	TGGGGTGGGGTGGGAAGTGCCAGCGGTCTGGGTGTC	independent
667	seq1820_all_clean_seqs_gap0_no20_0.4	TCCAGCGGAAGGGGGCATCTTTGCGGCAGAGGCAGC	independent
668	seq1821_all_clean_seqs_gap0_no20_0.4	AAGATGCCCCCTTCCGCTGGAAAGCGGTAATGCCCA	independent
669	seq1822_all_clean_seqs_gap0_no20_0.4	TATCTCCTATCTCCAGGAAGTGGTTAGCCCTAGGAG	cooperative
670	seq1824_all_clean_seqs_gap0_no20_0.4	TTGAGGGGAAGGGGAGGAAGTGGTCATTGGAACTTG	independent
671	seq1827_all_clean_seqs_gap0_no20_0.4	GCTCCTCCCGGATATAAAGCCCCAAACCACGCCACT	independent
672	seq1829_all_clean_seqs_gap0_no20_0.4	GGTTCATTTCCTTTTCCTCCTTGTGGTATAAAAGAG	independent
673	seq182_all_clean_seqs_gap0_no20_0.4	CAGCTAGAGGAAGCGCTTCGCCCGCGAACCACAGGG	cooperative
674	seq1830_all_clean_seqs_gap0_no20_0.4	ACAAGGAGGAAAAGGAAATGAACCACGAATAGCAAA	independent
675	seq1831_all_clean_seqs_gap0_no20_0.4	ACGACGTCCCGGAAGTGCTGCGGCAATGTTGCTCTT	independent
676	seq1833_all_clean_seqs_gap0_no20_0.4	ATGCCTGTAGGAGGATGTGGTTTCTACACAACTCTG	cooperative
677	seq1834_all_clean_seqs_gap0_no20_0.4	AGTGTAAACACGGAAGTGGCCGCAGGGGTGGGGGAT	independent
678	seq1835_all_clean_seqs_gap0_no20_0.4	ACTTACTTCCCGACGTCACAGCCTCCGACACCACAG	independent
679	seq1836_all_clean_seqs_gap0_no20_0.4	CACCGCCGGAGTCCCGGATGTGGTTGCTAGGGCAGC	cooperative
680	seq1837_all_clean_seqs_gap0_no20_0.4	GGAGCGGCGGAAGGGAGCTTGCGGCGGGAGGCTGAA	independent
681	seq1838_all_clean_seqs_gap0_no20_0.4	CGCCGGATGCATAAAAGACTGGCTGCGGTGGCTCAG	cooperative
682	seq1839_all_clean_seqs_gap0_no20_0.4	CCGTACTTCCGCTTTACTCAGATTTTGGACCGCGGG	independent
683	seq1840_all_clean_seqs_gap0_no20_0.4	CAGTCTCCTTCCGCGTCACCTCTGTGACCGCTGTGC	independent
684	seq1843_all_clean_seqs_gap0_no20_0.4	GCGCACTTCCGGGCTGGTGAACGCGGTGACGTCACC	independent
685	seq1844_all_clean_seqs_gap0_no20_0.4	GACCTGGGTTTCCTGTCTGTACATCGCGGTTCCTAC	independent
686	seq1845_all_clean_seqs_gap0_no20_0.4	CAGCCAGCCAGGAAGCAGGGGCTGCGGGGCTGACAG	independent
687	seq1846_all_clean_seqs_gap0_no20_0.4	GCCACAGCCGGAAGCAGGCTGACCACAAGTGCTAAG	cooperative
688	seq1847_all_clean_seqs_gap0_no20_0.4	TTGGTCAGCCTGCTTCCGGCTGTGGCTTCAGTTAGT	independent
689	seq1848_all_clean_seqs_gap0_no20_0.4	GGGGCGGCTTCCGGCGGCGTGACCTGACCGCAAGAG	cooperative
690	seq1849_all_clean_seqs_gap0_no20_0.4	GCACCACCGGAAGTAGGGCTCAACCACCGCTCATTT	cooperative
691	seq184_all_clean_seqs_gap0_no20_0.4	TTCTTAGCAGAGGAAGCTGTTTGCGGGGAAAAAGGG	cooperative
692	seq1850_all_clean_seqs_gap0_no20_0.4	TGAGCCCTACTTCCGGTGGTGCTGTGGTCTGCCCCT	independent
693	seq1851_all_clean_seqs_gap0_no20_0.4	CGCCGCTCAACTTCCGGCAACCACAGCTCTCTCTGA	independent
694	seq1852_all_clean_seqs_gap0_no20_0.4	ACAGGAAGTGAGGCTGTGAGGAGTTTGTGGTGTGTA	cooperative
695	seq1853_all_clean_seqs_gap0_no20_0.4	TGGCATTCTCCTTCCTGTCTCCTAACCACAGCCCAC	cooperative
696	seq1854_all_clean_seqs_gap0_no20_0.4	GTTGTGCTCTTTCCTGCTTCCCGCAGTTTTTTAGTT	independent
697	seq1855_all_clean_seqs_gap0_no20_0.4	GCTTGTCTTCCGGTTTCGTCGCCGCCGCAGGCGCAC	independent
698	seq1856_all_clean_seqs_gap0_no20_0.4	ATGACTTCGAGGAAGTCTTCAGAAACCACAGGCTGA	cooperative
699	seq1857_all_clean_seqs_gap0_no20_0.4	TTTGATTTCCTGTCTCCATGTTGTGGTCAAGATTGC	cooperative
700	seq1858_all_clean_seqs_gap0_no20_0.4	GACTTGGGGGAAGTGGCTTGGTTTGCGTGGTTTCTC	independent
701	seq1859_all_clean_seqs_gap0_no20_0.4	CTCTCACTTCCCGTGTGAGAAAAACCACAGAAAAGC	cooperative
702	seq1860_all_clean_seqs_gap0_no20_0.4	GAGTTCTAGACTACAGGATGTGGTTAGAAGAAAAGA	cooperative
703	seq1862_all_clean_seqs_gap0_no20_0.4	ACCCTCTTTCCGGTGGAAAGCTGCGGCCTCCCAGAG	independent
704	seq1864_all_clean_seqs_gap0_no20_0.4	AGCAGGTATACCACTTCCTGTGGTTATCATTTGAGG	cooperative
705	seq1865_all_clean_seqs_gap0_no20_0.4	TCACATCCTGTAATGGTTTGCGCATACCACAGTTCT	independent
706	seq1866_all_clean_seqs_gap0_no20_0.4	AACCATTACAGGATGTGAGATTCAAACCACTAACAG	cooperative
707	seq1867_all_clean_seqs_gap0_no20_0.4	CCTTGCAGCAACGGATGTGGGTTTTTTTTTTTCTTT	cooperative
708	seq1868_all_clean_seqs_gap0_no20_0.4	ACTCCAGAGGAAGTGGCAAGACGAGCGCGGTAACGG	independent
709	seq1869_all_clean_seqs_gap0_no20_0.4	CAGGCCTTTCCTGCTATCGTTTGTGGTTTGAGCAGT	cooperative
710	seq186_all_clean_seqs_gap0_no20_0.4	GGGCAGGAAGGAAGAGGGCTCCTCCCCACAAGCTCT	independent
711	seq1872_all_clean_seqs_gap0_no20_0.4	GCGAGGAGACAACTTCCTTTTGTGGTCTGACCCTGG	cooperative
712	seq1873_all_clean_seqs_gap0_no20_0.4	CATTGATCAAAGACAGGATGTGGTAACAGGCAGTTA	cooperative
713	seq1874_all_clean_seqs_gap0_no20_0.4	CGGGCTGGGAGGAAGTGATGGCTGACCACAGAGGAG	cooperative
714	seq1876_all_clean_seqs_gap0_no20_0.4	AGCAGGAAGTATGTTGAAAGTCATAACCACAGCAAA	cooperative
715	seq1879_all_clean_seqs_gap0_no20_0.4	GGATGGCGGAAGAGGCGGCTGAGGCCGCAGGACGTG	independent
716	seq1880_all_clean_seqs_gap0_no20_0.4	GACACCTGAGAGGATGTGTGGCTTTGTGCTATGAGA	independent
717	seq1881_all_clean_seqs_gap0_no20_0.4	GCTCCGCTTCCGGGAGGCGGGGCTTCTGCGGGTTCC	cooperative
718	seq1882_all_clean_seqs_gap0_no20_0.4	CAAATGAATAAAGGATGTGGTAAATTATTTTCTTCT	cooperative
719	seq1883_all_clean_seqs_gap0_no20_0.4	CTACCCTCCCTCTTCCTGTGGTTTCTCAAACATGTC	cooperative
720	seq1884_all_clean_seqs_gap0_no20_0.4	TTAAACACGGAAGTGCATCGGTTGTTGTGGTTATTC	cooperative
721	seq1885_all_clean_seqs_gap0_no20_0.4	GCTGCAAGGCGGAAGCAGCGCGGTCGGACGGGCATG	independent
722	seq1886_all_clean_seqs_gap0_no20_0.4	AACTTCCTCCGCGCGGGGCCACTGCTACCACAAAGG	cooperative
723	seq1889_all_clean_seqs_gap0_no20_0.4	ACCTGTGTTCTGGCAGGATGTGGTTGACCTCAGCAG	cooperative
724	seq188_all_clean_seqs_gap0_no20_0.4	CTCCCCCAGCACATCCTCTGCCACCGCTGCCTTTCC	independent
725	seq1890_all_clean_seqs_gap0_no20_0.4	GCTGCTGTAGTCGCTTCCTGCGGCCAGCCCGGGTTC	independent
726	seq1891_all_clean_seqs_gap0_no20_0.4	GTGGGGCAGGATGTGCTTGCCTGGCTGCGGTTGGAC	cooperative
727	seq1892_all_clean_seqs_gap0_no20_0.4	CCTAGAACCGGAAGAGAAAGGGGCTGCGGTGCAGCA	cooperative
728	seq1893_all_clean_seqs_gap0_no20_0.4	AGGAGTGTCACTTCCTCTTTCCTCACCACAGCCTCC	independent
729	seq1894_all_clean_seqs_gap0_no20_0.4	GGGCAGCATCCTGTGCCTGCTTCTCTTACCCACATC	independent
730	seq1895_all_clean_seqs_gap0_no20_0.4	TGAATATTCTTCCGCACGTACCCACATGGCTCACTT	independent
731	seq1896_all_clean_seqs_gap0_no20_0.4	AACATCCTGTGTAAAGAGAATTGAATGTGGTTTTCT	cooperative
732	seq1898_all_clean_seqs_gap0_no20_0.4	CACTTCCCGTGGGAGGATCTTGGGCTGCGGCTAGGG	cooperative
733	seq1900_all_clean_seqs_gap0_no20_0.4	TCCAAGGCGGAAAAAACCCGCCCTAAACCGCACCCC	cooperative
734	seq1901_all_clean_seqs_gap0_no20_0.4	CTCCTTCCTGTGTGTTACTCTTAAAAACCACAGAGG	cooperative
735	seq1903_all_clean_seqs_gap0_no20_0.4	ACTCCTCCCGCTTCCGCTGCCGCAGCCGGTCGTAAC	independent
736	seq1904_all_clean_seqs_gap0_no20_0.4	AGACGGGACCGGAAGCCGGGCCGCAGGCGGCCGGGC	independent
737	seq1905_all_clean_seqs_gap0_no20_0.4	GAACTTCCGGGACCACGTGACGTAGAACCACAACAA	cooperative
738	seq1907_all_clean_seqs_gap0_no20_0.4	GATGCTTGTTCAGGATGCGGTTTCTTGCAGCAAGTT	cooperative
739	seq1910_all_clean_seqs_gap0_no20_0.4	TTTCGAGAAAACCGGAAGTGCGTGGTCACGCCCCGC	cooperative
740	seq1911_all_clean_seqs_gap0_no20_0.4	GAGGAGATTTCCGGCCCCCATCCCCGCAGCGACCTT	independent
741	seq1912_all_clean_seqs_gap0_no20_0.4	GCACGCGCCGGGCGGAACCCACAGGCCTGGAAGCGA	independent
742	seq1913_all_clean_seqs_gap0_no20_0.4	TGTATGAAAAAAACAGGAAACCACAGAGAACTGAGG	cooperative
743	seq1915_all_clean_seqs_gap0_no20_0.4	AGTTGTGTTTTAGGATGTGGTCAAAGCCCAACAGAG	cooperative
744	seq1916_all_clean_seqs_gap0_no20_0.4	ACCTTCCTTCCTGCCTCCCTTGTGGCTCCAGTCCAC	independent
745	seq1917_all_clean_seqs_gap0_no20_0.4	TCATTCTCTGATAAAGGAAGTGGTTACAGCACAATT	cooperative
746	seq1918_all_clean_seqs_gap0_no20_0.4	AAAGTTGTATAGTGAGGATGTGGTCAAGAACTCACC	cooperative
747	seq191_all_clean_seqs_gap0_no20_0.4	ACTGCTTGATTTTCAGGAAGTGGTAAAGTGGCAGGT	cooperative
748	seq1920_all_clean_seqs_gap0_no20_0.4	ACGTAGACAGGAAAGTAATGTGGTTCAGGACTGAGT	independent
749	seq1921_all_clean_seqs_gap0_no20_0.4	AGGGTTACAATTTCCGTAAACCACAGAAGCAGCAGA	cooperative
750	seq1922_all_clean_seqs_gap0_no20_0.4	CGGTTCCGGCGCCTGAAGTTTTAGCTGCGGTGGCGG	cooperative
751	seq1923_all_clean_seqs_gap0_no20_0.4	GAGCAGCGGGAGGAAGCTGCGGCGCGCAGAGCAGAG	independent
752	seq1926_all_clean_seqs_gap0_no20_0.4	ACACTGGCCGGAAGGGGCGGGACCGCGAGTTAAGAG	cooperative
753	seq1927_all_clean_seqs_gap0_no20_0.4	GATTTGTCACAGGAAGTACCCACAGGCCAAGAAGTG	independent
754	seq1928_all_clean_seqs_gap0_no20_0.4	TGGGTACTTCCTGTGACAAATCGAGTTGACCACATG	cooperative
755	seq1929_all_clean_seqs_gap0_no20_0.4	CTGGAGAGGATGTGGCCCCAGTGTGGTTCTGTAACT	independent
756	seq1930_all_clean_seqs_gap0_no20_0.4	AGTTTCTCAGCTTCCTGTGTGGTTTTCTTGATCTGC	cooperative
757	seq1931_all_clean_seqs_gap0_no20_0.4	GCCTGCGCTCTTTCCGGTAGCCACAGCCTCGTCTAA	independent
758	seq1932_all_clean_seqs_gap0_no20_0.4	GGGCTTCCGGCTGAACCCATGGCTGCGGGCTGTGCT	independent
759	seq1933_all_clean_seqs_gap0_no20_0.4	CACCGGAAAAGGCAAGCGCGGCCGCGCGGTTGGCGC	cooperative
760	seq1934_all_clean_seqs_gap0_no20_0.4	CCTGCCTGAGGCAGGAAGCCGCAGCTGAGGGACGGC	independent
761	seq1937_all_clean_seqs_gap0_no20_0.4	CATTCAGTAAAAGGATGTGGTTTAGAACAGATGAAA	cooperative
762	seq1938_all_clean_seqs_gap0_no20_0.4	GCTCAAGTACCGGAAAGGCCCGCAGAAAGAAGGGCA	independent
763	seq1939_all_clean_seqs_gap0_no20_0.4	GCGCTTCCTGCCAGCTTGGAGGATAACCGCCTACCG	independent
764	seq1940_all_clean_seqs_gap0_no20_0.4	CAAGCTGGCAGGAAGCGCGGTGCAACCACAAGAGTC	cooperative
765	seq1943_all_clean_seqs_gap0_no20_0.4	GCGGGCAGGATCTTCCTGTGGTTTGCCTTGCCCACT	cooperative
766	seq1944_all_clean_seqs_gap0_no20_0.4	AGGCAAACTACAGGAAGATCCTGCCCGCAACTTGGT	cooperative
767	seq1945_all_clean_seqs_gap0_no20_0.4	GTAAGTAGGCCAGGAAGTGGTCACTGCAGCATGTGA	cooperative
768	seq1947_all_clean_seqs_gap0_no20_0.4	AAATATAGTGCTAAAGGAAGTGGTTTTCATGCAACT	cooperative
769	seq1949_all_clean_seqs_gap0_no20_0.4	GAGCGGAAACCCGAGAGTCAGTTCAACCACAGCCAC	cooperative
770	seq1950_all_clean_seqs_gap0_no20_0.4	AAGAGGAAATAAATACCAGAGTGAACCCACAAACCT	cooperative
771	seq1951_all_clean_seqs_gap0_no20_0.4	GTATTTATTTCCTCTTCGAAGAAATGCGGGGGTGCC	independent
772	seq1952_all_clean_seqs_gap0_no20_0.4	GGATGAACAGGAAGCTAAAGTAAATACCACAGTGAC	cooperative
773	seq1954_all_clean_seqs_gap0_no20_0.4	AGGAGAGGATGTTGCTTGAAGGTGTGGTCTCCTCCA	independent
774	seq1957_all_clean_seqs_gap0_no20_0.4	AGGCTGTGGCGGAAGTGGTCGCGTTACCGCTTGTTT	cooperative
775	seq1959_all_clean_seqs_gap0_no20_0.4	GAGGAGGAAAGCGGAAGCGCTGCCCGCAGTGGTAGG	cooperative
776	seq1962_all_clean_seqs_gap0_no20_0.4	CCGCCGCGCGCCGGATGCTAAGACCGCGATTTCCCC	cooperative
777	seq1963_all_clean_seqs_gap0_no20_0.4	GCCCAGGAAGTGGGTACAAAATGAGCCACAAGACCT	cooperative
778	seq1964_all_clean_seqs_gap0_no20_0.4	CTTGTGCCTACATCCTGTAGCTGTGGTTTAGGGACG	cooperative
779	seq1967_all_clean_seqs_gap0_no20_0.4	TGCCACCTGCTTCCTGCCTGTGTAGCCACAAGGGAC	independent
780	seq1974_all_clean_seqs_gap0_no20_0.4	AACAGTCACATCCGGGGCCGAGAGGAACCGCGAACG	cooperative
781	seq1975_all_clean_seqs_gap0_no20_0.4	GTTCTCCTTCCTGTGCCGAGTGTGGTTTGCTATCAA	independent
782	seq1976_all_clean_seqs_gap0_no20_0.4	GCGCCGGTGACGGAAGTGCGGTGTTGAGCGCCGGCG	independent
783	seq1977_all_clean_seqs_gap0_no20_0.4	CCTCTTGGTTTCCTGTCCCTCACCACAAGAAGCAGT	cooperative
784	seq1978_all_clean_seqs_gap0_no20_0.4	GGCAGCCGGCTTCCGGCTGTGGGTGGTGCGGGGGAC	independent
785	seq1979_all_clean_seqs_gap0_no20_0.4	GTTGAGTAGTGACAGGAAGTGACCGCAAGGGGGCGC	cooperative
786	seq1980_all_clean_seqs_gap0_no20_0.4	AAAGCAAACAGGAAGTGCTGTGGTAACAAGGCCCCA	cooperative
787	seq1981_all_clean_seqs_gap0_no20_0.4	GGCCGGAAGCGCTCTCGTTGGCCCTGCGGCGCTGGA	independent
788	seq1982_all_clean_seqs_gap0_no20_0.4	GGCCAACGAGAGCGCTTCCGGCCGCAGCCACGGCGG	independent
789	seq1983_all_clean_seqs_gap0_no20_0.4	ACCGGAAGGGCGGGGGCGTGGCGAGGTACCGCAGAC	cooperative
790	seq1984_all_clean_seqs_gap0_no20_0.4	GGCTGGCCTAGGAACTTCCGCCACAAGTCCCGCCCC	independent
791	seq1985_all_clean_seqs_gap0_no20_0.4	GGACACAGGCTTCCGCGTTACCGACACCGCGTGGGG	independent
792	seq1986_all_clean_seqs_gap0_no20_0.4	AGTTGCTAAGGAAATGACTGCCCGCAGCGCCTGGCC	independent
793	seq1988_all_clean_seqs_gap0_no20_0.4	AACATTACGGAAGTTTCTCTACCCATGCGGTGTCTC	independent
794	seq1989_all_clean_seqs_gap0_no20_0.4	CGGGGCATGCCGGACGCTGTGGTCCTGAAGGCCTGG	independent
795	seq1990_all_clean_seqs_gap0_no20_0.4	GCAGAAGGAAGTGTGGCTTGGCGCGGTGGCTCACAC	independent
796	seq1991_all_clean_seqs_gap0_no20_0.4	AGATGCAGAACAGGAAGTGGTTTAGAAAGCCACTCT	independent
797	seq1993_all_clean_seqs_gap0_no20_0.4	CTTTTCCATGCAGGAAGTGGTTTTTAGAGTGTAGAG	cooperative
798	seq1994_all_clean_seqs_gap0_no20_0.4	GCGGAGGGAAGCGGAAATACTTGCGGTGGGGGCGAC	cooperative
799	seq1995_all_clean_seqs_gap0_no20_0.4	TTTCAAAACCCGGAAATGACCGCCAGGCTGGCATCA	independent
800	seq1997_all_clean_seqs_gap0_no20_0.4	ATGGCGGAGCGGAAGTCCCAGCCACAACGCGAAAAG	independent
801	seq199_all_clean_seqs_gap0_no20_0.4	GCCGGGCACCCCGGAAGACCGCTGGGAACCGGCTTT	independent
802	seq2000_all_clean_seqs_gap0_no20_0.4	CAGATCCGGCGTGGACGAAGCTCGGGAACCACAACA	independent
803	seq2001_all_clean_seqs_gap0_no20_0.4	TGAAACCCAGCAGGATGTGGGTTAACGGCAGGGGAG	cooperative
804	seq2002_all_clean_seqs_gap0_no20_0.4	CAAGGCACCAACGGATGTGGTATCTGGTGAGGGCTT	cooperative
805	seq2004_all_clean_seqs_gap0_no20_0.4	GCGCGGCGCGACCGGACGCTGCGGGCGGGGAAGAGG	cooperative
806	seq2005_all_clean_seqs_gap0_no20_0.4	AACAAACAGTAGGCAGGAAGTGGTTAAACCGAAAGG	cooperative
807	seq2006_all_clean_seqs_gap0_no20_0.4	GGGCAGGGCATTTCCTTTGTGGCTGGTGCTCACGGA	independent
808	seq2007_all_clean_seqs_gap0_no20_0.4	GCGCAAGGCGCTTCCTCCCCCGCAGCGCGAGCCCCA	independent
809	seq2009_all_clean_seqs_gap0_no20_0.4	AAGGGAGCCGCCCGGAAACCGCGCGGCAAAGATGCC	cooperative
810	seq2010_all_clean_seqs_gap0_no20_0.4	AGCCAACAGGAAGCTGCAGAGACTAAACCACAGCAA	cooperative
811	seq2012_all_clean_seqs_gap0_no20_0.4	GCCGGCGGCCGGAAGTCTATCCCGCAGAAGCGCAGC	cooperative
812	seq2013_all_clean_seqs_gap0_no20_0.4	GGAGGAAGGCAGGAAAGAAAGAGGTGGTTTCGGCAC	independent
813	seq2014_all_clean_seqs_gap0_no20_0.4	CTGAGGCGCGCCGGAAGGGCTAGCGGTCCCAGCATA	independent
814	seq2015_all_clean_seqs_gap0_no20_0.4	CTCACAACTCGCGTCCGGCGGAGACCACAATTCCCG	cooperative
815	seq2016_all_clean_seqs_gap0_no20_0.4	CGCCGGTCCCATATCCTTTCTGCGGGGTGAGCAGCA	independent
816	seq2017_all_clean_seqs_gap0_no20_0.4	CAGATTCCCGGAAAGGGGGACATGTAGCCGCAAAAG	cooperative
817	seq2020_all_clean_seqs_gap0_no20_0.4	CCCAGCCCTGCTGCCGGATGTGGTGAGGCCCAGGTG	cooperative
818	seq2021_all_clean_seqs_gap0_no20_0.4	CCCGGAAACTCAACTGCCCACTGCTGCGGCCGCCAT	cooperative
819	seq2022_all_clean_seqs_gap0_no20_0.4	TCTGTCGTCCCACTTCCTGCTGCGGTTTCCACCTCG	cooperative
820	seq2023_all_clean_seqs_gap0_no20_0.4	CCCGCTTCCGCGTTTTACTCGGTGCCCGCAGCGCCG	independent
821	seq2024_all_clean_seqs_gap0_no20_0.4	TCTCTTCCTGTGATGGAAATACATTGAGGTTTGCGA	independent
822	seq2026_all_clean_seqs_gap0_no20_0.4	AATCATTTCCTGCCCTAACGTTTGTGGTCTGCCTAG	cooperative
823	seq2027_all_clean_seqs_gap0_no20_0.4	AGATGAGGAAGTTGGGGTTTAGAGTGGTTAAACTGT	independent
824	seq2028_all_clean_seqs_gap0_no20_0.4	TTCTCCACTTCCTTCTTTACCTCACCTACCACATAA	independent
825	seq2029_all_clean_seqs_gap0_no20_0.4	CAACACAGGATGTGCAGTATTATACCGCAAAGCACT	cooperative
826	seq202_all_clean_seqs_gap0_no20_0.4	AAGCTTCCTGGCCCTTTAAAAATGGCGGTTCCGCAC	independent
827	seq2030_all_clean_seqs_gap0_no20_0.4	TTCACAACACAGGATGTGCGGTATTATACGGCAAAG	cooperative
828	seq2031_all_clean_seqs_gap0_no20_0.4	TGCTTCTGAGGAAGTGATCTGTGGTCAAAGAAAGAA	cooperative
829	seq2032_all_clean_seqs_gap0_no20_0.4	GTAGCTCCTCCCACTTCCCGTGGTTTTCGGTTGAAC	cooperative
830	seq2033_all_clean_seqs_gap0_no20_0.4	AGCTAGGACAGGATGTGAAAACCACACTGACAAAGT	cooperative
831	seq2034_all_clean_seqs_gap0_no20_0.4	GTGGATTTCACATCCTGTCCTAGCGGTATGTTTGTC	independent
832	seq2035_all_clean_seqs_gap0_no20_0.4	AACACCTCACACTTCCTGCCCACAAGATAAGAGCCT	cooperative
833	seq2037_all_clean_seqs_gap0_no20_0.4	TTTGTAAGAGGAGGAAGTGGTTTGTAAGAGGAGAAA	cooperative
834	seq2038_all_clean_seqs_gap0_no20_0.4	AGTACGATGGGAGGAAGTGGTTTGTAAGAGGAGGAC	cooperative
835	seq2039_all_clean_seqs_gap0_no20_0.4	CGGCGCTCGCGGAAGTGCCGCGGTGCCTGCTCTGCA	independent
836	seq203_all_clean_seqs_gap0_no20_0.4	TTGCGTCACGTCCGGCCTGCGAGTTACCGCCCACTC	independent
837	seq2040_all_clean_seqs_gap0_no20_0.4	GCACCGTGGCACTTCCGCGAGCGCCGCAGGCCCTGC	independent
838	seq2041_all_clean_seqs_gap0_no20_0.4	GCGAGACGCGGAAGAGGCTTGCGGTTGACCAAAGAA	cooperative
839	seq2042_all_clean_seqs_gap0_no20_0.4	CCCTACTCAGGAGGATGTGGTTGGAGAACCCGCTGA	cooperative
840	seq2043_all_clean_seqs_gap0_no20_0.4	AACTGTCTCTACCCAGGAAGTGGTTTTATTTAAAAG	cooperative
841	seq2047_all_clean_seqs_gap0_no20_0.4	TGATTAAAAACAGGATGTGGGTGAATAGTCATGCAT	independent
842	seq2048_all_clean_seqs_gap0_no20_0.4	CATGGTTGTTATTTCCTCACCACAATATGTGACATT	cooperative
843	seq204_all_clean_seqs_gap0_no20_0.4	GGGGAAGAGGAAGCTGTGTCCGCGGTGCAAGGGGTT	independent
844	seq2050_all_clean_seqs_gap0_no20_0.4	CAGACAGGAGGCGGATGTGGGTGGCGCAGAATGAGC	cooperative
845	seq2051_all_clean_seqs_gap0_no20_0.4	GAGAAAAGAGACTGAGGATGTGGTTTGGGGTGTGGG	cooperative
846	seq2052_all_clean_seqs_gap0_no20_0.4	TGAGCACAGTATTTCCTGTGGTTTCTATTGCATTTC	cooperative
847	seq2053_all_clean_seqs_gap0_no20_0.4	ATAGAAACTACAGGAAATACTGTGGTCAGGTTTTGA	cooperative
848	seq2054_all_clean_seqs_gap0_no20_0.4	ATGTGCCCAAAGGATGTCACCGCAAAGATCATAGGA	cooperative
849	seq2055_all_clean_seqs_gap0_no20_0.4	TTGAAAAGGAAGTTCATTTGTACTGAGGTGGTTTTA	independent
850	seq2056_all_clean_seqs_gap0_no20_0.4	GTGTGCGTGAGAAGAGGAAGTGGTTAGGAAGACACA	cooperative
851	seq2057_all_clean_seqs_gap0_no20_0.4	TAAGAGATTTCCTGTAAAGGTAACCACCAGCAAAGA	independent
852	seq2058_all_clean_seqs_gap0_no20_0.4	TAAAGAAACAGGATGACTGTGGTTTACTGCGAGCAT	cooperative
853	seq2059_all_clean_seqs_gap0_no20_0.4	CTAACAGCAGGAAGTGCTTGGTGGTTTAGCACCTCA	cooperative
854	seq205_all_clean_seqs_gap0_no20_0.4	GGACTGCGTTTCCGGACACTGCGGGTGCCGGTAGCC	independent
855	seq2060_all_clean_seqs_gap0_no20_0.4	CCAAGCACTTCCTGCTGTTAGCTTTGTGGGCTGAGT	independent
856	seq2061_all_clean_seqs_gap0_no20_0.4	GCTCGCGTCATCCTGCAGCGCCGACACCACAGACAC	independent
857	seq2062_all_clean_seqs_gap0_no20_0.4	AGGGCTGAAACAGGATGTGGTGAGTGAGGTAGGGTG	cooperative
858	seq2063_all_clean_seqs_gap0_no20_0.4	GACTCCCTCAGCGGATGCGGGTGCTGCTGCTGCTGC	independent
859	seq2064_all_clean_seqs_gap0_no20_0.4	CAGCAGCACCTGCATCCGCTGCGGGAGTCCGAGCCG	independent
860	seq2065_all_clean_seqs_gap0_no20_0.4	AAGGCAAACAGGAAATCATAACCACAAACCAGGAAC	cooperative
861	seq2067_all_clean_seqs_gap0_no20_0.4	AAACCAGAGAGGAAGTGGCACCACATGGCCAGACTG	independent
862	seq2068_all_clean_seqs_gap0_no20_0.4	GTTCCTTTGAAAGCAGGATGTGGTTTGCCCCAGCTT	cooperative
863	seq206_all_clean_seqs_gap0_no20_0.4	TGGGAAGGGTGAGGAGGAAGCGGTGGCCTTGCTCTG	independent
864	seq2071_all_clean_seqs_gap0_no20_0.4	TAAACGTCAGCTTCCTTTGTGGCTTACCCTCCCGCC	independent
865	seq2072_all_clean_seqs_gap0_no20_0.4	AAATGTGGCCGGATGCTCTGTGGGCGGGCGGCAGCT	independent
866	seq2073_all_clean_seqs_gap0_no20_0.4	GCAGAAGGATTTCCTGTTTCAGGCAACCACAGCGAC	cooperative
867	seq2074_all_clean_seqs_gap0_no20_0.4	ATGGAAAGGAAGTCGGTGGGAAACCGCCTCAGCGGT	independent
868	seq2075_all_clean_seqs_gap0_no20_0.4	CTCCGCCTTTCACTTCCTAGTAACCGCCCTCCCTTG	independent
869	seq2076_all_clean_seqs_gap0_no20_0.4	GTGGCCTCTTCAACAGGAAACCACAATATTTTTGTT	cooperative
870	seq2077_all_clean_seqs_gap0_no20_0.4	TGTGGAGACAGGAAGCACTAACCTCAAACCTCTTTC	cooperative
871	seq2078_all_clean_seqs_gap0_no20_0.4	AACAGCTTCCGGCACGGGGGCTGTGGTTGTGTTGGA	independent
872	seq2079_all_clean_seqs_gap0_no20_0.4	TGCGAGGTTGCCAGGAAACCGCGAAGCCGAGGTCCC	cooperative
873	seq2081_all_clean_seqs_gap0_no20_0.4	CCAGCCACTTCCGCTCGTCCGCCTAATACCGCGCCT	independent
874	seq2082_all_clean_seqs_gap0_no20_0.4	TTCATCTACTTCCCGCCACACCCACAGAGAAGCCCA	independent
875	seq2084_all_clean_seqs_gap0_no20_0.4	TACCCAGAAAGGAAGTGGAACCTGCGGTGAGGCCCC	cooperative
876	seq2085_all_clean_seqs_gap0_no20_0.4	TGTCTCTGCCGCCGGAAACCGCGCCGTAGATCATGC	cooperative
877	seq2086_all_clean_seqs_gap0_no20_0.4	GCCGTAGCGGAAGAGTGTTCGTGGTCATGTGACGCC	independent
878	seq2087_all_clean_seqs_gap0_no20_0.4	TGGCAGGATGCCGTTAAATATGTAACCACATGTCTC	cooperative
879	seq2088_all_clean_seqs_gap0_no20_0.4	GCAGCTCTGGCAGGATGCGGTTAAATATGTATCCAC	cooperative
880	seq2089_all_clean_seqs_gap0_no20_0.4	TGCCTCTTCCTGTGGCTGGGCTGTATCTGACCACAC	independent
881	seq2090_all_clean_seqs_gap0_no20_0.4	GGCTTCCTGCCCAACTACCAAGAAAAAGCCACAAAG	cooperative
882	seq2091_all_clean_seqs_gap0_no20_0.4	CTCTAGAGGCTTCCTGCCCAACCACCAAGAAAAAGC	independent
883	seq2092_all_clean_seqs_gap0_no20_0.4	CCAGTACCCCACTTCCTGACCAAACCACAAAGGTCA	cooperative
884	seq2093_all_clean_seqs_gap0_no20_0.4	CCCTCATCTTCCTGCTTCAGGCAGCTGTGGTTTACC	cooperative
885	seq2097_all_clean_seqs_gap0_no20_0.4	TTCTTGTTTCCTGTCAAGGGAGGCTCTGACCACCTC	independent
886	seq2098_all_clean_seqs_gap0_no20_0.4	CACCTCCTCTCCGGATGCGGTTTGTTCTGCTTGTAG	cooperative
887	seq2099_all_clean_seqs_gap0_no20_0.4	GCTTCTGAGGAAGTGCGTTCTGTGGGTAGGTGGAGT	independent
888	seq341_all_clean_seqs_gap0_no20_0.4	CCTCCTCCAGACCATCCTGGAAACCACTGCCGTTCT	independent
889	seq2100_all_clean_seqs_gap0_no20_0.4	AGGAGTGAGGAAGTGAGGCTGGCCTTGTGGGTGTGG	independent
890	seq2101_all_clean_seqs_gap0_no20_0.4	TAGCCGTACGGAAATGTTTGTGGTTCTCTGCATCTA	cooperative
891	seq2103_all_clean_seqs_gap0_no20_0.4	TAGCCACGAACCGGAAACGTTAAACCACAGCTCCGT	cooperative
892	seq2105_all_clean_seqs_gap0_no20_0.4	CAACTCACATCCTCTGGCAACAACCACTAATCCACT	independent
893	seq2106_all_clean_seqs_gap0_no20_0.4	CCGCTTCCTTAGAGGTTAAGTGGTGGTGGTTCAGTT	independent
894	seq2108_all_clean_seqs_gap0_no20_0.4	ACCAGGATGTAGTTTAGCTTAGGGGTGGTTATATCG	independent
895	seq2109_all_clean_seqs_gap0_no20_0.4	CCATCCAGGAAGCTTATGGTGCGACCGCAGTGTGCC	cooperative
896	seq2110_all_clean_seqs_gap0_no20_0.4	CACCGACCGGAAGGGCCCCAAGGATCCCCGCAGCAG	independent
897	seq2112_all_clean_seqs_gap0_no20_0.4	CTAGGGAGAGGATGTGAGTTTGTCTGTGGGGGTGGT	independent
898	seq2113_all_clean_seqs_gap0_no20_0.4	GAGAGGAGGATGTTGTCAGATACCCACAAATGAGAA	independent
899	seq2114_all_clean_seqs_gap0_no20_0.4	CCCTGACTTTTACGGAAATAGCGGTCCAAAAGCGCC	independent
900	seq2115_all_clean_seqs_gap0_no20_0.4	GACTTTTACGGAAATAGCAGTCCAAAACCGCGTCTA	cooperative
901	seq2117_all_clean_seqs_gap0_no20_0.4	TGTGTCACTTCCCTATCTGTTGCGGTTGTTCACTCC	cooperative
902	seq2118_all_clean_seqs_gap0_no20_0.4	GGGCCCACATCCGGCGCGCGCAACCGCAGCCTACTG	cooperative
903	seq2120_all_clean_seqs_gap0_no20_0.4	CGGGCGAGCGCAGGATGCGGTTGTCGAACGCGCGGC	cooperative
904	seq2121_all_clean_seqs_gap0_no20_0.4	GTCAGGGGAACAGGATGTGGGTGGGAGCCAGCCCCA	independent
905	seq2123_all_clean_seqs_gap0_no20_0.4	GGACAGGAAGTTCCTGCAGCTTCTACCACAAACCTA	cooperative
906	seq2126_all_clean_seqs_gap0_no20_0.4	CTGGGGAGGAAGCCTGAGGTGTGTGGTTTTGTTAAC	cooperative
907	seq2127_all_clean_seqs_gap0_no20_0.4	TTGCCATTCCAGGAAATGAGCTTACCACATTGACTG	cooperative
908	seq2128_all_clean_seqs_gap0_no20_0.4	GCAACAGGAAGGACCAAGTCCCCTCCCGCAATTTTA	independent
909	seq2129_all_clean_seqs_gap0_no20_0.4	AGTGCAGAGTGGACAGGATGTGGTGGAGGTGAGAGA	cooperative
910	seq212_all_clean_seqs_gap0_no20_0.4	TCGCTTCCTGCTCCACTTCTCGGCGCCCACATCTCC	independent
911	seq2130_all_clean_seqs_gap0_no20_0.4	CCTCACTAACATCCTGTTGAGGTGTCCCACAAACCA	independent
912	seq2131_all_clean_seqs_gap0_no20_0.4	CCCCCACATCCTGTTTGGTTTGTGGGACACCTCAAC	independent
913	seq2132_all_clean_seqs_gap0_no20_0.4	CAAGGTTCCTCCGCTTCCTGCCCGCAGGCCGAACCT	cooperative
914	seq2135_all_clean_seqs_gap0_no20_0.4	AGGGACCCGGATGTCTGGTCTGCGGCTGCTCCTCTA	independent
915	seq2136_all_clean_seqs_gap0_no20_0.4	GCTCCTGGCCCGCACTTCCGACCACACACTGGGGAC	independent
916	seq2137_all_clean_seqs_gap0_no20_0.4	CTCTGAGCAGGAAGTGACAAAACCACGCAGGGCAGG	cooperative
917	seq2138_all_clean_seqs_gap0_no20_0.4	GTTTACAGGGGACAGGAAATGTGGGTGAACTCAGCC	independent
918	seq2139_all_clean_seqs_gap0_no20_0.4	GACGCATAAACAGGAAGGCCTGCGGGAGGGCCCGCC	independent
919	seq2142_all_clean_seqs_gap0_no20_0.4	ACGTGATGGCAGTCTTCCTGCCCACAAGTTCTGGTC	independent
920	seq2143_all_clean_seqs_gap0_no20_0.4	CCTGTACGGAAGCTACTCTGGTTTCATGTGGTTTCA	cooperative
921	seq2144_all_clean_seqs_gap0_no20_0.4	GAAGCTACTCTGGTTTCCTGTGGTTTTCTGAGCACT	cooperative
922	seq2145_all_clean_seqs_gap0_no20_0.4	CCTTTACTTCCTTTTACTTCTAACCACAGAATTAAA	cooperative
923	seq2146_all_clean_seqs_gap0_no20_0.4	TCACCCTCTCACTTCCTGCGGGTCCCAGGCTCAGGC	independent
924	seq2147_all_clean_seqs_gap0_no20_0.4	CAGTGAACAGTTTCCTGTTCCTGTGGTTTTGACTTT	cooperative
925	seq2148_all_clean_seqs_gap0_no20_0.4	GTCCTCCAGGAAGCCCGCGCTAACCACCGTGCCTTT	independent
926	seq214_all_clean_seqs_gap0_no20_0.4	GAGTGGGGGTGGGGAGGAAGCCACAGGGCCGGGCTG	independent
927	seq2152_all_clean_seqs_gap0_no20_0.4	TGTTTTTGTTTCCGTTTACAAACCACAACAAAGGTG	cooperative
928	seq2154_all_clean_seqs_gap0_no20_0.4	GACAGTCATGTTTCAGGATGTGGTTTTAGCCAAAGG	cooperative
929	seq2156_all_clean_seqs_gap0_no20_0.4	GTGCTCCTCGCTTCCTCCGCGGTCTTCCGAGCGGTC	independent
930	seq2157_all_clean_seqs_gap0_no20_0.4	CTCCCCCTTTTTTTCCTGTGGTTTCATTGCATGTTG	cooperative
931	seq2158_all_clean_seqs_gap0_no20_0.4	CTTGTTCTATTTCCTGTTTGTGGTGAGTGACTGTCT	cooperative
932	seq2160_all_clean_seqs_gap0_no20_0.4	CCTACACTTCCCAGAGAACCTAGCGGTTACGCCAAC	cooperative
933	seq2162_all_clean_seqs_gap0_no20_0.4	GAGCAACCAGGAAGAGCTTTGGCTGTGGGCTAAGAT	independent
934	seq2163_all_clean_seqs_gap0_no20_0.4	TATGTCTGACTTCCGCTCGTGGTTTCCATCTTAGCC	cooperative
935	seq2165_all_clean_seqs_gap0_no20_0.4	TCTGGAGAAGCAGGATGTGGTTTGCAAGAGGCTTGC	cooperative
936	seq2166_all_clean_seqs_gap0_no20_0.4	CTCATCAGTCATCCGGCTGGACCGCAGGAGCTCTCC	independent
937	seq2167_all_clean_seqs_gap0_no20_0.4	GGTGCCAAGGGCAGAGGATGTGGTGAGGTGTGGAGG	cooperative
938	seq2168_all_clean_seqs_gap0_no20_0.4	GGTACCAAGGGCAGAGGATGTGGTGAGGTGTGGAGG	cooperative
939	seq2169_all_clean_seqs_gap0_no20_0.4	CCACTCCCAGCTCCATCCTGTGGGTAGAACTCAGTG	independent
940	seq2170_all_clean_seqs_gap0_no20_0.4	GCCGATGAGGAAGTGAGGGCCAACCACACTGCTCAG	independent
941	seq2171_all_clean_seqs_gap0_no20_0.4	GGAGGAAGAGAGGAAACGGGGGCGGCCGCAGCTTCT	cooperative
942	seq2172_all_clean_seqs_gap0_no20_0.4	GACATCTTCCGGTTGCTACAGGTTACGGCGGTTGCT	independent
943	seq2173_all_clean_seqs_gap0_no20_0.4	CTGCTGACCAAAACAGGATGTGGTCTACACAAAGTG	cooperative
944	seq2175_all_clean_seqs_gap0_no20_0.4	CTACCGGAAATGCAGCACCACGTAAAATGCGGTCGG	cooperative
945	seq2176_all_clean_seqs_gap0_no20_0.4	GGACCGGAAGTAGGTTTCTACCCGACCGCATTTTAC	cooperative
946	seq2178_all_clean_seqs_gap0_no20_0.4	ACCTTCGCCGGATGCTGTGGCTGAAACCACAGCATT	cooperative
947	seq2179_all_clean_seqs_gap0_no20_0.4	ATTTCCATTTCCGGACTCTTCTCCTGCCCGCAGGGC	independent
948	seq217_all_clean_seqs_gap0_no20_0.4	GCACTACATTTCCCAGCTTTCCTCGCGGTAAAGAGA	independent
949	seq2180_all_clean_seqs_gap0_no20_0.4	TCCTTAATGGTTCCGGCGGCAGGGACCGCAGCGACG	independent
950	seq2181_all_clean_seqs_gap0_no20_0.4	TCCCGGCGTTCTTCCGCTGGCTCAGCCGCAAGTACC	cooperative
951	seq2183_all_clean_seqs_gap0_no20_0.4	ACCTCTTCCGAGACCCAAAATGCGCGGTCTGGAGAG	independent
952	seq2187_all_clean_seqs_gap0_no20_0.4	GGGGCTGTGCTTCCGGCTGTTTGTGCGGTTTTGTGC	cooperative
953	seq2191_all_clean_seqs_gap0_no20_0.4	TTCGGATTCCCGGAAGAACCCGCAGCAGCTCCCAGG	independent
954	seq2192_all_clean_seqs_gap0_no20_0.4	GAGACTTTCGCTTCCGGCTGCCGCAGGCGCTTCGCT	independent
955	seq2193_all_clean_seqs_gap0_no20_0.4	TGCGAGCACCCGGAAGCCGCTTGCGGGCTCCCGGAG	cooperative
956	seq2194_all_clean_seqs_gap0_no20_0.4	AGGGCGCCGCTTCCGGGAGCCCGCAAGCGGCCTCCG	independent
957	seq2195_all_clean_seqs_gap0_no20_0.4	TCATATCCGGCAGGAATGGGTTTTGTGGCTTTGTGC	cooperative
958	seq2196_all_clean_seqs_gap0_no20_0.4	TGAGCACTGAGCACTTCCTGTGGCTTCTGAAGCTCC	independent
959	seq2197_all_clean_seqs_gap0_no20_0.4	GCAGCTGCAAACAGGAAACCACAGCAGCGTAGCGGA	cooperative
960	seq2200_all_clean_seqs_gap0_no20_0.4	GGGCCCCCGGAAAGAGCTTTGACCGCTCGAGCCTGC	independent
961	seq2201_all_clean_seqs_gap0_no20_0.4	CAGAAAGAGGAAATGATGCGAGTCCACACCGCAGGC	cooperative
962	seq2202_all_clean_seqs_gap0_no20_0.4	GCCTGCAGCTTCTTCCTGTGGCTTCTGCATCTCAGG	independent
963	seq2203_all_clean_seqs_gap0_no20_0.4	CCGCTGACATCCGCTTGGCCTGCGGCTTCTTTCTGT	independent
964	seq2204_all_clean_seqs_gap0_no20_0.4	TGTCATCCCGGAAACTGATAACAAGACCGCGAGTCA	independent
965	seq2206_all_clean_seqs_gap0_no20_0.4	GTCGTCCCGGAAACCGGGATGCGGTTATCAGAGCGA	cooperative
966	seq2207_all_clean_seqs_gap0_no20_0.4	GCCGCTGGGTAGGCGGAAGTAGCCGCAGGCATGGCA	independent
967	seq2209_all_clean_seqs_gap0_no20_0.4	GCCTGAGCGGAAACCCGGCGCCACCACAAGATGGCA	cooperative
968	seq220_all_clean_seqs_gap0_no20_0.4	CTTGTTATCCTTCCGGAGGCGGTAACTCATGAGAGA	independent
969	seq2211_all_clean_seqs_gap0_no20_0.4	GCTTAGGCTCTTTCCTGTGTGGTGAGCACTAACCTC	independent
970	seq2212_all_clean_seqs_gap0_no20_0.4	CAAGCCAACATCCTGACAGTTTAGAAACCACAGGAG	cooperative
971	seq2213_all_clean_seqs_gap0_no20_0.4	ACGGTGTGTCTCATTTCCTGTGGGTAACAGGCACCA	independent
972	seq2216_all_clean_seqs_gap0_no20_0.4	TCCCGAGAGCCGGAAGCAGCCGCAGGCCCCGCCACA	independent
973	seq2217_all_clean_seqs_gap0_no20_0.4	CCCGGACCGTTTCCGTGCTGTGGTCCCGGGTTCTGG	independent
974	seq2219_all_clean_seqs_gap0_no20_0.4	CCCCGCCTCTTCCGCTTCTGTGGTCTGATCTGCCTG	cooperative
975	seq2220_all_clean_seqs_gap0_no20_0.4	GTGCAGGCCGGAAGGAAAAGGGTTGTGGGGCTCATT	independent
976	seq2221_all_clean_seqs_gap0_no20_0.4	GCACAGGCCGGAAGGAAAAGGGTTGTGGGGCTCATT	independent
977	seq2222_all_clean_seqs_gap0_no20_0.4	GAGCACAGGAAAAGCTGGTGCCAACCACAAGTGCTT	cooperative
978	seq2223_all_clean_seqs_gap0_no20_0.4	CTAAGTGCTCTTCCTGCCAACCTGTGGGCGCCTGGC	independent
979	seq2224_all_clean_seqs_gap0_no20_0.4	GCCCAGGCAGGAAGCCAGGCGCCCACAGGTTGGCAG	independent
980	seq2228_all_clean_seqs_gap0_no20_0.4	AGCGGCCTGGGAGGAGGATGTGGTTACGTGGAGACC	cooperative
981	seq2229_all_clean_seqs_gap0_no20_0.4	CAGGAGCAGTGTAGAGGAAGTGGTTTCCATCACGGA	cooperative
982	seq2232_all_clean_seqs_gap0_no20_0.4	AGCGGCCGAAGGAAGTGACGTTTGCGGCAGTAAGGC	independent
983	seq2233_all_clean_seqs_gap0_no20_0.4	TTTTCCGACGGAAGCCTTACTGCCGCAAACGTCACT	independent
984	seq2235_all_clean_seqs_gap0_no20_0.4	ACAGGAAATGACATCAGAATCTCCAAACCACAACCA	cooperative
985	seq2236_all_clean_seqs_gap0_no20_0.4	TCGCCCGCCGCTTCCTGTCGCGGCGCCGCAGAGGCC	independent
986	seq2237_all_clean_seqs_gap0_no20_0.4	GGCCGTTCTTCCGCCTGCAGGGTGGTCAGCGGAGGT	independent
987	seq2238_all_clean_seqs_gap0_no20_0.4	GGCCAGGCAGGAAGTCCCGCGCCACAAGCGGCCGTC	independent
988	seq2239_all_clean_seqs_gap0_no20_0.4	GGTTTCGCTTCCGGGTTAGGCGGCCGCAGAAGCGTA	cooperative
989	seq2240_all_clean_seqs_gap0_no20_0.4	GAGGGGTGGGGGAGGAAGGCTGCGGTTTCTGCTGGG	cooperative
990	seq2241_all_clean_seqs_gap0_no20_0.4	AAGTTCTTCCGGGTCTGCAGTCTGTGGTGTGTTTGC	independent
991	seq2242_all_clean_seqs_gap0_no20_0.4	CTGAAGGCTGGGGAGGAAGTGACCGCCCTCATATGC	independent
992	seq2243_all_clean_seqs_gap0_no20_0.4	CCGATTTCCCCGGACGTGGTGAGACCGCGCTTCGTC	cooperative
993	seq2244_all_clean_seqs_gap0_no20_0.4	TCCCACTGCGACGGAAGCACAGCGGTTAAGATTGCA	cooperative
994	seq2245_all_clean_seqs_gap0_no20_0.4	TGCAGTCTCAACTTCCTGCGGTCAAGTGATCCTTCA	cooperative
995	seq2246_all_clean_seqs_gap0_no20_0.4	GGCTTTTCCGGGATCCCTTTCGCCTCATCACCGCAG	independent
996	seq2247_all_clean_seqs_gap0_no20_0.4	CGGCAGGCAAGCAGGAAACCGCGAGTGGAGAAAGGG	cooperative
997	seq2248_all_clean_seqs_gap0_no20_0.4	TCGGAACGGAAGGGAGGCACGAAACCGCGAGTGGAG	cooperative
998	seq2249_all_clean_seqs_gap0_no20_0.4	AGCTTGACGAAGGCTTCCTGTGGTTTGGGTTGATGT	cooperative
999	seq224_all_clean_seqs_gap0_no20_0.4	GTCGTCAGCGTCTTCCTGTCAGCGGTCGGCAGAGCC	independent
1000	seq2250_all_clean_seqs_gap0_no20_0.4	CAGTCAGACGGAAGCCCGGCTTCTGTGGTGCCTGCC	independent
1001	seq2251_all_clean_seqs_gap0_no20_0.4	GTTCAGCAGGAAGTGGATGTGGATGTGTGGTTGCCA	cooperative
1002	seq2252_all_clean_seqs_gap0_no20_0.4	GAGGGGAGGATGTCTGAGCTTTTAATTGTGGTTTCA	cooperative
1003	seq2253_all_clean_seqs_gap0_no20_0.4	GTATGGGAAGTGATCTGGCTGCAAACCGCAAGAGAG	cooperative
1004	seq2256_all_clean_seqs_gap0_no20_0.4	CCTGCCGAGGAAGTCCCACGTCACTGCGGTTAGAGT	cooperative
1005	seq2257_all_clean_seqs_gap0_no20_0.4	ATACAGACACAGGAAGTTGTGGGGAGTGCAAAAGCC	independent
1006	seq2258_all_clean_seqs_gap0_no20_0.4	GCTACGGGTTCCCCGGATGGAGCCGCAGTCCGGCCG	independent
1007	seq2259_all_clean_seqs_gap0_no20_0.4	GGTGGCAACATCCTGGGGAGGGGAACCCACAGGGGA	independent
1008	seq225_all_clean_seqs_gap0_no20_0.4	TTTATCATGAATGCAGGATGTGGGCAAACTCGCATC	cooperative
1009	seq2260_all_clean_seqs_gap0_no20_0.4	GCTTCTTCAGCCACATCCTGACCACAGCCCAGATTC	cooperative
1010	seq2261_all_clean_seqs_gap0_no20_0.4	GAGAGCTGAGCGGAAGCTCAGCTGTGGGGCTGGTTG	independent
1011	seq2262_all_clean_seqs_gap0_no20_0.4	CGACAGAGGACACTTCCTTTTGCGGGTGGCGGCGAA	cooperative
1012	seq2264_all_clean_seqs_gap0_no20_0.4	TCCCGGGGAGGAAGTGGCGAGAATGCGGGGGTGGGC	independent
1013	seq2267_all_clean_seqs_gap0_no20_0.4	GCTGCTTCCGGCCGCTGGTCGCAGGGCTGCGGGACT	independent
1014	seq2269_all_clean_seqs_gap0_no20_0.4	TGGCTTCCTGTCTGTCCTTCATCAGCCCACAGAGGC	independent
1015	seq226_all_clean_seqs_gap0_no20_0.4	ACTCGGGAATGTCCGGTCGTGGTAAGCAGGGTGGCA	independent
1016	seq2270_all_clean_seqs_gap0_no20_0.4	GTGAACTTCCTCCCCCACTGCCTATTTTTACCGCAG	independent
1017	seq2271_all_clean_seqs_gap0_no20_0.4	CTCCTCCCCCACTTCCTATTTTTACCGCAGTTGCAC	cooperative
1018	seq2272_all_clean_seqs_gap0_no20_0.4	CGCCTCATTTCCTGTGCAACTGCGGTAAAAATAGGA	cooperative
1019	seq2274_all_clean_seqs_gap0_no20_0.4	GGTTCGCGGCTTCCGGGACATTTGTACCGCAGGGGG	cooperative
1020	seq2276_all_clean_seqs_gap0_no20_0.4	ACCCCAGGTACCGGAAGACCACAATTCCCAGGAGTC	independent
1021	seq2277_all_clean_seqs_gap0_no20_0.4	TGGTGTGACCAGGATGTGAACCGCGGCAAGCTGCCT	independent
1022	seq2278_all_clean_seqs_gap0_no20_0.4	TCAGGAAGTGGTGTGACCAGCATGTGAACCGCGGCA	cooperative
1023	seq227_all_clean_seqs_gap0_no20_0.4	TTGACTCGGGAATGTCCGGTCGTGGTAAGCAGGGTG	independent
1024	seq2280_all_clean_seqs_gap0_no20_0.4	CAGCTGCCTCCAGGAAGCGGTAAGTGACTCTGGTGG	independent
1025	seq2281_all_clean_seqs_gap0_no20_0.4	ATCACAAGCAGAGGATGTGGTTAGTGTTTCGTTCCA	cooperative
1026	seq2284_all_clean_seqs_gap0_no20_0.4	AAGTTGATTTCCGGGTAGTCTGTGGTTTCCTAATCA	cooperative
1027	seq2285_all_clean_seqs_gap0_no20_0.4	CTGGCTACAGGAAAAACAAAGTCAAACCACAGCACT	cooperative
1028	seq2287_all_clean_seqs_gap0_no20_0.4	AGGGCATAAACAGGATGTGGTGTTGGATGAAACCTT	cooperative
1029	seq2288_all_clean_seqs_gap0_no20_0.4	TCCTTTTCCGGTGGCGGCGCCGCGCGGTGAGGTTGT	independent
1030	seq2289_all_clean_seqs_gap0_no20_0.4	CTGTGAGGCGGAAGTGGCGGGCTCTGTGGGCGCAAG	cooperative
1031	seq2290_all_clean_seqs_gap0_no20_0.4	AGGCCCCGCCCCTTCCGCCCACAGAGCCCGCCACTT	independent
1032	seq2291_all_clean_seqs_gap0_no20_0.4	CTTTAAGGAGGCGGAAAAGTTAACCGCGATGGGCAG	cooperative
1033	seq2294_all_clean_seqs_gap0_no20_0.4	CTTCACTATGCATCCTGTACTGCAACCACACCAAAC	independent
1034	seq2295_all_clean_seqs_gap0_no20_0.4	CAGATTCAAGGAAGTGGTGGTGGTTTGGTGTCGTTG	independent
1035	seq2297_all_clean_seqs_gap0_no20_0.4	CTGACAGTTACTTCCTGTCTTTGTGGGCGATTGTGA	independent
1036	seq2298_all_clean_seqs_gap0_no20_0.4	GAGCAAACGGAGGCAGGAAGTGGTTATGTAACTTCA	cooperative
1037	seq2299_all_clean_seqs_gap0_no20_0.4	GCGAGCACTTCCGGTGTGTGAGCCTGCGGTTGCTAC	cooperative
1038	seq2300_all_clean_seqs_gap0_no20_0.4	TGAAGGGACGGAAGGGACAGAACTTGCGGGAGGCAC	independent
1039	seq2301_all_clean_seqs_gap0_no20_0.4	GGGCGGAAGTGCGTCACTATGTCCGACCCGCAGTGC	independent
1040	seq2302_all_clean_seqs_gap0_no20_0.4	GCCCCAGCCCCCGGATGTGGTGACAGAATCGATACT	cooperative
1041	seq2303_all_clean_seqs_gap0_no20_0.4	TACTACTTACCAGCAGGATGTGGTCCCTGCCCACTG	cooperative
1042	seq2304_all_clean_seqs_gap0_no20_0.4	TGGGGCTCTTCCTGCTTATGTGACCACAGCACCTTG	independent
1043	seq2305_all_clean_seqs_gap0_no20_0.4	ACTTCCAGGAAGCCCCATAGTCCAGAAACCCACACA	independent
1044	seq2307_all_clean_seqs_gap0_no20_0.4	GGACCGGAAGTTAAGGCGTTCGCGGCGTGTGGTAAG	independent
1045	seq2308_all_clean_seqs_gap0_no20_0.4	CCCCGCGGAACTCTGGCACAGTCAGCTGACCGCAGA	cooperative
1046	seq2309_all_clean_seqs_gap0_no20_0.4	GCTTGCTCCCACAGGAAACCGCAGGCTTCGGGCACA	cooperative
1047	seq2310_all_clean_seqs_gap0_no20_0.4	CACGCCTGCGGAAGATGAAAACCACACGTCATGCAG	cooperative
1048	seq2311_all_clean_seqs_gap0_no20_0.4	CTCACAGCAGCCCCAGGAAACCACCTCTTCCTTCAG	independent
1049	seq2313_all_clean_seqs_gap0_no20_0.4	ACATTCTTCCGGTTGGACCTCCGCGGTCAGCGCTGT	cooperative
1050	seq2314_all_clean_seqs_gap0_no20_0.4	GAAAACACAGGAAGCCGTCCGCGCAACCGCGTTGCA	cooperative
1051	seq2315_all_clean_seqs_gap0_no20_0.4	CACCCGAACGGAAACACCTGCGGCTGAGGGGAGGGG	independent
1052	seq2316_all_clean_seqs_gap0_no20_0.4	GGCACCGGAAGTAGAGCTGCCCCTAGTTGCGGCAGT	independent
1053	seq2317_all_clean_seqs_gap0_no20_0.4	GTCGGAAGTGGCCGTGAGCCCAAGCCGCGGTCCCGG	independent
1054	seq2318_all_clean_seqs_gap0_no20_0.4	CGGGTGGTGGCAGGATGTGGGTAGGGGGCCAGGCGA	cooperative
1055	seq231_all_clean_seqs_gap0_no20_0.4	CACCTGCGGAAGTCACAGGGAAGCCACAGAGAGATG	independent
1056	seq2320_all_clean_seqs_gap0_no20_0.4	ACCACGAGCCCAGGATGCGGTTTATGCGCTGTCGGG	cooperative
1057	seq2321_all_clean_seqs_gap0_no20_0.4	CCTTGCTACAGGATGTTTTGACCACGAGCCCAGGAG	cooperative
1058	seq2322_all_clean_seqs_gap0_no20_0.4	ACTGAAAACAGCACAGGATGTGGTCTGCCAGGTGCC	cooperative
1059	seq2324_all_clean_seqs_gap0_no20_0.4	GGAGCATCCCGGAAGTCGTCACTGCGGCCGCTCCCG	cooperative
1060	seq2325_all_clean_seqs_gap0_no20_0.4	AGGGAGACCGGGCCGGATTGCGGGGAGTGAGCAGGT	independent
1061	seq2326_all_clean_seqs_gap0_no20_0.4	GGCGGGACTTCCGGCGTCTCCCCTCGGCGGTTGCTT	independent
1062	seq2327_all_clean_seqs_gap0_no20_0.4	AGCTTGCCGGAAGCTGGTTGTTCGCTGCGGCGACCA	independent
1063	seq2329_all_clean_seqs_gap0_no20_0.4	TCTTCAGGCGTCTTTCCGGTGGTGGTCGTTTTTGCT	independent
1064	seq232_all_clean_seqs_gap0_no20_0.4	GGTCCAGGAAGACGTCAAGGGCTTGGTTTTGTAAAC	independent
1065	seq2331_all_clean_seqs_gap0_no20_0.4	GGGGCCTCTGCTACTTCCTAGACCGCAAAATGGAGA	cooperative
1066	seq2332_all_clean_seqs_gap0_no20_0.4	GGGAGGCCCCATCCTGTGTGGCTGTGGCTTTTGCCT	independent
1067	seq2334_all_clean_seqs_gap0_no20_0.4	CTAAGCAGAGGCCGGAAGCGGTGGTTTTTAGCGGCT	independent
1068	seq2335_all_clean_seqs_gap0_no20_0.4	CTGCCCACCGGAAACGATGGCGCGAGGCCGCAGAGC	independent
1069	seq2336_all_clean_seqs_gap0_no20_0.4	GGTGACACGGCCGGCTTCCTGCCGCAGAGCTCCTGG	independent
1070	seq2337_all_clean_seqs_gap0_no20_0.4	GACATCCAGGAAGTGGTGAGAAACCACGTGTGTGTT	cooperative
1071	seq2338_all_clean_seqs_gap0_no20_0.4	CCCAAGCTACGGAAGTTAAACCTCAAACATGAAATC	independent
1072	seq2339_all_clean_seqs_gap0_no20_0.4	GCTAAAGGAAGCTCTGTACAGCTGTGGTAAGGTGGC	independent
1073	seq233_all_clean_seqs_gap0_no20_0.4	TCCTGTAGTTTCCGGCTGAAGTGGTAAGGTTTTTGA	independent
1074	seq2340_all_clean_seqs_gap0_no20_0.4	CGTACGCGCACTTCCGGTCTTTGTGGCTTGCAGCTC	independent
1075	seq2341_all_clean_seqs_gap0_no20_0.4	GCTCATTTCCTGGCCGCTCCTGGGCTTCGCGGTGAG	cooperative
1076	seq2342_all_clean_seqs_gap0_no20_0.4	GGCGCGGGCTGCTTCCGGTCTGCGGGCCTGAGGAGG	independent
1077	seq2344_all_clean_seqs_gap0_no20_0.4	CTCGGAGCGGAACTACTAGGGTGGTTTCTCCTGAGG	independent
1078	seq2346_all_clean_seqs_gap0_no20_0.4	CTGAGCCGGATGTTACTGGTTAGTGGTTTTCTTTAT	cooperative
1079	seq2347_all_clean_seqs_gap0_no20_0.4	GCTGCCACTTCCCTTGCTTATTTCATGTGGTTTGGA	independent
1080	seq2349_all_clean_seqs_gap0_no20_0.4	ACTAGAAGCGGAAGTAGTTGTGGGCGCCTTTGCAAC	independent
1081	seq234_all_clean_seqs_gap0_no20_0.4	CCGACCTTAACGACATCCTGCGGCTCAGCGTGGAGG	independent
1082	seq2350_all_clean_seqs_gap0_no20_0.4	ACCCTGAAATTACCCGGATGTGGTCCCCGCGCGCGC	independent
1083	seq2351_all_clean_seqs_gap0_no20_0.4	CGGAGGCGGCCGGAAGTAGCGCTGCGGTTGGCAGCT	cooperative
1084	seq2352_all_clean_seqs_gap0_no20_0.4	ACGCTGGAATCGCGGAAACCGCCGGTGCACGTTGGA	independent
1085	seq2353_all_clean_seqs_gap0_no20_0.4	CTGAAACAGGAAGCTGAGGGTGCGGTTGGGGGAGGA	cooperative
1086	seq2355_all_clean_seqs_gap0_no20_0.4	CTGAAGAGGAAATGTATTCCTCATGTTGTGGTTGGC	cooperative
1087	seq2357_all_clean_seqs_gap0_no20_0.4	GTTGGGCTTTGAGGATGTGGGTTCTAGAAGTTTACA	cooperative
1088	seq2358_all_clean_seqs_gap0_no20_0.4	GGGAGGTCACATCCTGCCCGCGGTCTCAGAAAAGCT	independent
1089	seq2360_all_clean_seqs_gap0_no20_0.4	GGCTTGATTGAACGAGGATGTGGTTCTTGGGTGGGA	cooperative
1090	seq2361_all_clean_seqs_gap0_no20_0.4	GGGAACTCACACCGGAAACCACAGAACCAAGAGTGG	cooperative
1091	seq2362_all_clean_seqs_gap0_no20_0.4	GCACACCGGAACTCACACCTGAAACCACAGAACCAA	cooperative
1092	seq2363_all_clean_seqs_gap0_no20_0.4	CTCCGGCGGAAGTTGTCTCTTCGCCGCCGCCGCAGC	independent
1093	seq2364_all_clean_seqs_gap0_no20_0.4	CCCCTCTCTCCCACTTCCTGTGGTCTCAGTCTTTGT	independent
1094	seq2365_all_clean_seqs_gap0_no20_0.4	GACTTCCTGTTGAAGATTGGCCTCTGCGGTACCACG	independent
1095	seq2366_all_clean_seqs_gap0_no20_0.4	CTTTGTTGAAAAGGATGTGGTCATCTGATCTTGCTG	cooperative
1096	seq2367_all_clean_seqs_gap0_no20_0.4	GAGTGGGCGGAAATCCGTGCCTGGCAGACCACAAAG	cooperative
1097	seq2368_all_clean_seqs_gap0_no20_0.4	AGGTGTACTTTCCGGGTGCAGACCGCGAATGGATCG	independent
1098	seq2370_all_clean_seqs_gap0_no20_0.4	CTCCGGGAACAGCGGAAAAGGGACCGCATGAACCTC	cooperative
1099	seq2371_all_clean_seqs_gap0_no20_0.4	GCCAGGGCAGGAAGTTGCTAACCGCCCCAGAGCAGG	independent
1100	seq2373_all_clean_seqs_gap0_no20_0.4	GCGACCCGACCCGGCGGAAACCACCTCGACAGCCTC	independent
1101	seq2375_all_clean_seqs_gap0_no20_0.4	TATTTCCTGTGCACAGAAGCAGCTGGGCCGCAGAGT	cooperative
1102	seq2376_all_clean_seqs_gap0_no20_0.4	GACATGCTCCGGAAGCTTGAGGTTTTAACGTTAAGG	independent
1103	seq2377_all_clean_seqs_gap0_no20_0.4	CGACGTCACTTCCGCTGGTTCAAGCACCGCGAGACT	independent
1104	seq2378_all_clean_seqs_gap0_no20_0.4	GCCACACAGGCAGGAAAGCCACAGCCCACGTCTCCG	independent
1105	seq2379_all_clean_seqs_gap0_no20_0.4	GATACCTAGAAGCCAGGAAACCGCGAGCTGCAGTCC	cooperative
1106	seq237_all_clean_seqs_gap0_no20_0.4	ACTACAGGAGGAAACTACAGCCTAAACCACATGCAA	independent
1107	seq2380_all_clean_seqs_gap0_no20_0.4	GGCGGCACTAGGCTTCCGCCTCACCGCAGTGGGGTT	cooperative
1108	seq2382_all_clean_seqs_gap0_no20_0.4	CTTACCTACAGTTCCGCTTGCTGTGGTTTCAGTTAC	cooperative
1109	seq2383_all_clean_seqs_gap0_no20_0.4	GGCCGACGGGAAGTGTAGTCCGGCCTGCGGTCCGGG	cooperative
1110	seq2384_all_clean_seqs_gap0_no20_0.4	GGCTTCCGCCTGCCGAGCGGCCCCGGACCGCAGGCC	independent
1111	seq2385_all_clean_seqs_gap0_no20_0.4	CCAGACCCGGCGGAACTACCGTGCCCACAAGGCAGC	independent
1112	seq2386_all_clean_seqs_gap0_no20_0.4	CGGGGCTTCCGGCGCGCTGCCTTGTGGGCACGGTAG	independent
1113	seq2389_all_clean_seqs_gap0_no20_0.4	GTGGAAAGGAAATGTGTCATCTGTGGTTTGGTTTTA	cooperative
1114	seq238_all_clean_seqs_gap0_no20_0.4	AAACTACTTTCCTTCCTACCAAAACCACACTAAAGA	independent
1115	seq2391_all_clean_seqs_gap0_no20_0.4	TGAAGCCATGGTTTCCTGTCTGCGGCTCAGATCAAG	independent
1116	seq2392_all_clean_seqs_gap0_no20_0.4	TCAAGTTTGGTAACAGGATGTGGTAGGAGGAACACA	cooperative
1117	seq2394_all_clean_seqs_gap0_no20_0.4	TCCGGAAATAGATAATATCTAGTTAAACCTCAAAAT	cooperative
1118	seq2397_all_clean_seqs_gap0_no20_0.4	AGAAGCTGCACCCGGAAATGAAACCACCAGGACCTC	independent
1119	seq2398_all_clean_seqs_gap0_no20_0.4	TCTAGTTCTGGTTTCCGGACCGCATTCGGAACTAGA	independent
1120	seq2399_all_clean_seqs_gap0_no20_0.4	CCCTCCTCTTTCGTTTCCTAACCGCAAATTCCATCA	cooperative
1121	seq239_all_clean_seqs_gap0_no20_0.4	CCAAAAAGGAAGGAAACCAGAAAGCCACAGAATGGT	cooperative
1122	seq2400_all_clean_seqs_gap0_no20_0.4	GTGCGGAAGCGCGCCAAGGCACGTGACCGCTTCTGT	cooperative
1123	seq2401_all_clean_seqs_gap0_no20_0.4	GCGCGCTTCCGCCTTCATGCTAGCAACGCCCGCAGT	independent
1124	seq2402_all_clean_seqs_gap0_no20_0.4	GTTAGAGGAAGAGGAAGCGGTCAAGAGATCGTCACA	cooperative
1125	seq2403_all_clean_seqs_gap0_no20_0.4	TCTGGGGGAGGGGAAGGATGTGGTTTGCAGAGCGGA	cooperative
1126	seq2404_all_clean_seqs_gap0_no20_0.4	CTGCCTGGCACAGGATGTGGTCATTTGTGCTGAGGA	cooperative
1127	seq2405_all_clean_seqs_gap0_no20_0.4	CCACGTAAAGGCGGAAGCGGTTGAGTGGACGCCATC	cooperative
1128	seq2406_all_clean_seqs_gap0_no20_0.4	TGGCTGTCACTTCCTGTCCCACTGTGGTTCCTGGGA	independent
1129	seq2407_all_clean_seqs_gap0_no20_0.4	CCCCACCCAGACAGGAAACTGTGGCTTCTATCAGAT	independent
1130	seq2408_all_clean_seqs_gap0_no20_0.4	AAATACCAGCCCACTTCCTGTGGCTTTGATCTGCAG	cooperative
1131	seq2409_all_clean_seqs_gap0_no20_0.4	AGCTCAATTTCCTGGCGTGTAACATGGCCACAAGGG	independent
1132	seq2410_all_clean_seqs_gap0_no20_0.4	TGACTAAGACCGGAAGAAACCACAAAAACACAAAAA	independent
1133	seq2411_all_clean_seqs_gap0_no20_0.4	AGCTTGCGCAGGAAGTCTGCGGCAGGAGGGCGTCCT	independent
1134	seq2412_all_clean_seqs_gap0_no20_0.4	TCCCTCATGAGCTTCTTCCGCCCGCAACACGAGACT	independent
1135	seq2413_all_clean_seqs_gap0_no20_0.4	TTACACAACAGGAAACTATGTTTAGCGGTTAATCCA	cooperative
1136	seq2415_all_clean_seqs_gap0_no20_0.4	GGCCGGGGGCAGGAAGCTGCGGCGCTGGCTCCCCCC	independent
1137	seq2417_all_clean_seqs_gap0_no20_0.4	CACCTGGCCCGGACGGCTGCGGTCTGGAGGGCTGTC	cooperative
1138	seq2418_all_clean_seqs_gap0_no20_0.4	GCCATTAAAGCAGCTTCCTGTGGGCGCGGCGCAGGA	independent
1139	seq2419_all_clean_seqs_gap0_no20_0.4	GCGCAGGTCCCGGATGTTGCGGACAGTATGAGGCAA	independent
1140	seq2421_all_clean_seqs_gap0_no20_0.4	ACTATTTTTAGACTTCCCCACCCCGCAGTTTCAAGG	independent
1141	seq2422_all_clean_seqs_gap0_no20_0.4	CAACCTGCTATAAGGAAGTTAAACCGCAGCTCACCG	cooperative
1142	seq2423_all_clean_seqs_gap0_no20_0.4	GCTCTGGCGGAAGATGTCCCTGCGGTGCAGCTGCCG	independent
1143	seq2424_all_clean_seqs_gap0_no20_0.4	ACCCTTCCTGGAGCATTGTCGCAGCAACCACAACAG	cooperative
1144	seq2425_all_clean_seqs_gap0_no20_0.4	CTCTTCAGCAGGAAATGATGTGGTAAAACAGGGTTA	cooperative
1145	seq2426_all_clean_seqs_gap0_no20_0.4	CGAGCTATTTACTTCCTGCGGGTGCACAGGCTGTGA	independent
1146	seq2427_all_clean_seqs_gap0_no20_0.4	TAAAGCGGAAGGGGCCGGCTCTGCGGCCTGGCCGCT	cooperative
1147	seq2428_all_clean_seqs_gap0_no20_0.4	ACATTTCCTTTTGGTATTTAAAGTAACCACACAGAA	cooperative
1148	seq2429_all_clean_seqs_gap0_no20_0.4	TTCTTCCGGCAACTGCTGCTGAGGCTGCGGTGGCGG	cooperative
1149	seq242_all_clean_seqs_gap0_no20_0.4	TTAGATGTGCCTACATCCTGACCTCAAAAACCTCTG	independent
1150	seq2430_all_clean_seqs_gap0_no20_0.4	ACAGGAAATGACTTAGGGAAAGTCCCAACCGCAATC	cooperative
1151	seq2432_all_clean_seqs_gap0_no20_0.4	GGCCGGGGACGGAAGGCGGGCCCGCAGCAGATCCTG	independent
1152	seq2434_all_clean_seqs_gap0_no20_0.4	TCTTGTTTCTTCCGTTACCGGAGCGCGGTCACGTGA	independent
1153	seq2435_all_clean_seqs_gap0_no20_0.4	CGTGGCGGAAGCCGCGGGGACTGCGGGGGCGGAGTG	independent
1154	seq2436_all_clean_seqs_gap0_no20_0.4	ATTCCTAGAGAGGAAATGCGGGCTCAGGGTGTCGGC	independent
1155	seq2438_all_clean_seqs_gap0_no20_0.4	GAGTACAGGAAATGCAAAGTAAAACCACAGTGAGAT	cooperative
1156	seq2439_all_clean_seqs_gap0_no20_0.4	AAACTACACCTCAGAGGATGTGGTTCCTTCTCTCAT	independent
1157	seq243_all_clean_seqs_gap0_no20_0.4	GACGGGATGTAGGTTTTCAGCCGTGGCCACAGGAGA	independent
1158	seq2440_all_clean_seqs_gap0_no20_0.4	AGCTCCACCGGAAACGGCCTGGCCGCAGCCAATCAG	cooperative
1159	seq2441_all_clean_seqs_gap0_no20_0.4	AGGGAAGCAGGAAGTGACTGCGGGAGTGGAGCCGGC	independent
1160	seq2442_all_clean_seqs_gap0_no20_0.4	GCAGGGGCCCATTTCCTGCCACAAGCCCACACAGGA	independent
1161	seq2443_all_clean_seqs_gap0_no20_0.4	TGCTTCCGGCGGGCGCTTGCTCCCCGCGGTCCGCAC	independent
1162	seq2444_all_clean_seqs_gap0_no20_0.4	AGGGAAGCGGCGGCGGAAGCCCCGCAGGAGGCCGGC	independent
1163	seq2445_all_clean_seqs_gap0_no20_0.4	GCACTTCCGGAGCCGGGCGTCTACAGACCGCGGCCA	cooperative
1164	seq2446_all_clean_seqs_gap0_no20_0.4	ATGTGCGTGTGCACAGGAAAACCACTGCCAGTATTT	independent
1165	seq2447_all_clean_seqs_gap0_no20_0.4	GCGGGAAAAGGGAAGTTTGCGGGAGGTCAAATCCAC	independent
1166	seq2448_all_clean_seqs_gap0_no20_0.4	TGCACTCCACTTCCCCTCGCCCGCAGTGAGCAGTCA	independent
1167	seq2449_all_clean_seqs_gap0_no20_0.4	GTGGGTAGGGAGGAAGCTGTGAAACCACCTCCCCTC	independent
1168	seq244_all_clean_seqs_gap0_no20_0.4	GTGCCACTGAGAGGAAGGGGGCAACCACAGTGGGAG	cooperative
1169	seq2450_all_clean_seqs_gap0_no20_0.4	CTGCACAAGGAAGCGCCTGTGTTGCTGTGGGCGGAG	independent
1170	seq2451_all_clean_seqs_gap0_no20_0.4	TCAGAGACTTCCGCTCAGCAGCAGCTGCGGCCAGGC	independent
1171	seq2452_all_clean_seqs_gap0_no20_0.4	TGCCTCCTCGTCACAGGATGTGGTCGCTGCACCCTG	cooperative
1172	seq2453_all_clean_seqs_gap0_no20_0.4	ACAGGAAGTCAGCTGAGTACCGAGCAAGCCGCATGC	independent
1173	seq2455_all_clean_seqs_gap0_no20_0.4	CGAAACGCGTTCCCCGGAAACCGCGCCCGGCTCCGA	independent
1174	seq2456_all_clean_seqs_gap0_no20_0.4	ACACAGGAAGGACGCACGCTCCCGCCCCAACCACAT	independent
1175	seq2457_all_clean_seqs_gap0_no20_0.4	GCACCGTCTACCCGGAAGTTGTGGGCTGGGAGGGAT	cooperative
1176	seq2458_all_clean_seqs_gap0_no20_0.4	TGCAGTCGTGAAAAAGGAAGTGGTTAAAGTGGATAC	cooperative
1177	seq2459_all_clean_seqs_gap0_no20_0.4	GTGCAGACAGGAAATAGCTGCTCTGCGGCAGCCCGA	independent
1178	seq245_all_clean_seqs_gap0_no20_0.4	ACAGCATTTCCTGGTGGCCAGATATCTGAGGTTTCA	independent
1179	seq2461_all_clean_seqs_gap0_no20_0.4	GGCAGGAGCTTCCGGCTCAGCCCTGCGGCCTGTGCC	independent
1180	seq2464_all_clean_seqs_gap0_no20_0.4	CCGGGCGCCACTTCCGGTCCCCGTGGTCACGTGACC	independent
1181	seq2465_all_clean_seqs_gap0_no20_0.4	CTACTTTCCGGTCAACGCGGCCTGCGGTACCACCTC	cooperative
1182	seq2468_all_clean_seqs_gap0_no20_0.4	GTGGGGAGAGGCAGGAAACCGCTGCCGCCGACGGGG	independent
1183	seq2470_all_clean_seqs_gap0_no20_0.4	GGACGCTTCCGGTGGAAGGGAGCTGTTGCGGGGCTT	independent
1184	seq2472_all_clean_seqs_gap0_no20_0.4	TGCCGCGGATACCCAGCCAGCGGCAGTGCGGTTAAC	cooperative
1185	seq2473_all_clean_seqs_gap0_no20_0.4	GATACCCAGCCAGCGGAAGTGCGGTTAACTGCCCGA	cooperative
1186	seq2474_all_clean_seqs_gap0_no20_0.4	ACCGGCCGAGCCAACTTCCGGCCGCAGAGGCTGCCG	independent
1187	seq2476_all_clean_seqs_gap0_no20_0.4	GTGCAGGGCCCGGAAGCTCAGTGTGGTTAAAGACAT	cooperative
1188	seq2479_all_clean_seqs_gap0_no20_0.4	GTGACGGATATCCACCGGGCCCTGTGGTTTCCAACA	cooperative
1189	seq247_all_clean_seqs_gap0_no20_0.4	GTGTTTCCTCTTTGTTTTGGGGCTGTGGTTGCCACA	cooperative
1190	seq2480_all_clean_seqs_gap0_no20_0.4	CACCCATAGCACCCCGGAAACCACCTCCACCACCTG	independent
1191	seq2481_all_clean_seqs_gap0_no20_0.4	TGGCTACCCGGAAGGCGCGTTGGCTGCGGCTACGCA	cooperative
1192	seq2482_all_clean_seqs_gap0_no20_0.4	ATGTACATAGATACAGGATGTGGGTTTGTTACAAAG	cooperative
1193	seq2483_all_clean_seqs_gap0_no20_0.4	ATGCTAGAAAGCAGGAAGCCACAGACACGCCCCAAC	independent
1194	seq2484_all_clean_seqs_gap0_no20_0.4	GAAATGAAGGCCGGATGTCAGTAACCACAAACGAGC	cooperative
1195	seq2485_all_clean_seqs_gap0_no20_0.4	GTTCTTATCCTGTGGCTCGTTTGTGGTTACTGACAT	cooperative
1196	seq2486_all_clean_seqs_gap0_no20_0.4	TGTCGTACATTTCCGCCTTGTGGGCACAATCTGATT	cooperative
1197	seq2487_all_clean_seqs_gap0_no20_0.4	GTACGACAGCGGGTTCCGGTGACCACGAAGGCGGCA	independent
1198	seq2489_all_clean_seqs_gap0_no20_0.4	TACAGCCAGGAAATGGGGAGGGTGCTGCGGGCGGCA	cooperative
1199	seq2490_all_clean_seqs_gap0_no20_0.4	GGGTCGCGGCCTTCCGGCGAACGCGGTTACCGTGGA	cooperative
1200	seq2491_all_clean_seqs_gap0_no20_0.4	AATCTGAAACAGGAAATAAGTCTGTGGTTGTGTGTT	cooperative
1201	seq2492_all_clean_seqs_gap0_no20_0.4	CTCTGAACTTCCTCTCTTTTAACCACAACTTACTAC	cooperative
1202	seq2493_all_clean_seqs_gap0_no20_0.4	GGCCTTCATTACACAGGATGCGGTTGAAATGCATCA	cooperative
1203	seq2494_all_clean_seqs_gap0_no20_0.4	GGCAGGAAAGAGCTGATGCATTTCAACCGCAGCCTG	cooperative
1204	seq2495_all_clean_seqs_gap0_no20_0.4	GACAGGAAGCCCGCGGCAGCCTCCGTGGTTGCAGAT	independent
1205	seq2496_all_clean_seqs_gap0_no20_0.4	CGGGGATGGGATTTCCGGTGGTTTTTCTTCACTTTC	independent
1206	seq2497_all_clean_seqs_gap0_no20_0.4	GGAGGAAGAGGAGGATGTGGTGAGCCGCTCCCCGCC	cooperative
1207	seq2498_all_clean_seqs_gap0_no20_0.4	TGGCTGCCACTGAGAGGATGTGGTGACAGAGGTGGG	cooperative
1208	seq2499_all_clean_seqs_gap0_no20_0.4	GCACTCATTTCCTGTCCCCTGTGGTTTAAAGGTTTT	cooperative
1209	seq249_all_clean_seqs_gap0_no20_0.4	CGAAGAGGAAGCCCCTGTATCACCCCACAAGAAGCC	independent
1210	seq24_all_clean_seqs_gap0_no20_0.4	CTGGGGATGTGTGACACTCAGAGAAACCACAAGGTG	cooperative
1211	seq2501_all_clean_seqs_gap0_no20_0.4	AGGTACCAGGCCCGGAAACCACGGAAAGGGGAACTT	independent
1212	seq2502_all_clean_seqs_gap0_no20_0.4	GCTTACACTTCCTCCCTGAACCCCTGCGGTTTCACA	cooperative
1213	seq2503_all_clean_seqs_gap0_no20_0.4	AGCGCCGGAAGTGTGTCTGCGTAAAACTGCGGCTCG	independent
1214	seq2504_all_clean_seqs_gap0_no20_0.4	ACTACAACTTCCGACTTGCATCACTGCGGTGGCGCT	independent
1215	seq2505_all_clean_seqs_gap0_no20_0.4	ACTGAACAAACCGGATGTGGTTGCCACCTGCAATCT	cooperative
1216	seq2507_all_clean_seqs_gap0_no20_0.4	GCGCGGCCCGGAAGGGGGTAACCGCTGAGTCTTTGA	cooperative
1217	seq2508_all_clean_seqs_gap0_no20_0.4	AGGGTTGGGGAGGATGTTGTGGTTATTATTGACATA	cooperative
1218	seq2509_all_clean_seqs_gap0_no20_0.4	GGACTCTGGCAGGAAGCTGTTTGTGGTTGTCACACC	cooperative
1219	seq2510_all_clean_seqs_gap0_no20_0.4	CTGCCTTTCCTGCTAGGGTACAAACCACAGCCTTAG	cooperative
1220	seq2513_all_clean_seqs_gap0_no20_0.4	CTGCGAGCTCAGAACGGAAACCACAGCAACTACCGT	cooperative
1221	seq2514_all_clean_seqs_gap0_no20_0.4	GATCTGCTTGGCTTCCTGTGGTCGCTGACTCACAGT	cooperative
1222	seq2517_all_clean_seqs_gap0_no20_0.4	TGAGGCTCAGAGGAAGTGACTGGCCCGCAGGGTCAC	independent
1223	seq2518_all_clean_seqs_gap0_no20_0.4	TGCGCCGGAAGTGCATGAGCTGCCGATGTGGTGCTT	independent
1224	seq251_all_clean_seqs_gap0_no20_0.4	CTCTTCTCAGGAAGGGGCTGTGGGATGTAGGATTCC	independent
1225	seq2520_all_clean_seqs_gap0_no20_0.4	TGGGGGCGGAAGCCTAAACCCCTCCCGCAGCCAGTC	independent
1226	seq2521_all_clean_seqs_gap0_no20_0.4	CGGCCTCTTCCGGTCACCTGGCCCGTCGCGGTCCCG	independent
1227	seq2523_all_clean_seqs_gap0_no20_0.4	TTCTCATCCGGCCGGCTTGCTTTCCCCTGCGGTCGT	cooperative
1228	seq2524_all_clean_seqs_gap0_no20_0.4	TGGGCAGGAAGTGGTATCTGATTGTGGTTTTGATTT	cooperative
1229	seq2526_all_clean_seqs_gap0_no20_0.4	TCATGCTGCTTCCTGCCCAACCCGCAGTTCCGATAA	cooperative
1230	seq2528_all_clean_seqs_gap0_no20_0.4	GAAGGTTGTAGAGGAAGTGGTTTGTTCTTCCTCCTG	independent
1231	seq2529_all_clean_seqs_gap0_no20_0.4	TCCTAAAGCAGGAAATAGTGAGGCTACCGCAGTGTC	cooperative
1232	seq252_all_clean_seqs_gap0_no20_0.4	CTAACCCTGCTTCCTCTTAGTGGTTTCCCCCAACCT	cooperative
1233	seq2531_all_clean_seqs_gap0_no20_0.4	TTCATCTCTCACTTCCTGTGGTGACGGCTGACGGGG	independent
1234	seq2533_all_clean_seqs_gap0_no20_0.4	CCCAGCCGAGGGAGGAAGCCTGCGGTCACTGCCATC	cooperative
1235	seq2534_all_clean_seqs_gap0_no20_0.4	CTGCTTCGGCCCGGCTTCCGCCCACAGTCAACTGCC	independent
1236	seq2535_all_clean_seqs_gap0_no20_0.4	AGCACGTCCCCCTTCTTCCTCCCGCAGAGGGCCTGC	independent
1237	seq2536_all_clean_seqs_gap0_no20_0.4	TGCAATTGGCAGACAGGAAACCGCGGCGTTTTCTGG	cooperative
1238	seq2537_all_clean_seqs_gap0_no20_0.4	GCGCCCTCCAGGAAACGCCGCGGTTTACTGTCTGCC	cooperative
1239	seq2539_all_clean_seqs_gap0_no20_0.4	GCGCCATTTCCGCTGCGCAAGGCACCACAGGCCCTG	independent
1240	seq253_all_clean_seqs_gap0_no20_0.4	GGGGAAAGGAAGAGGAAACCGCGAGTGCAAAGGCCC	cooperative
1241	seq2541_all_clean_seqs_gap0_no20_0.4	GGTTTCACTTCCTGCGTTGGGCCTTGTGGCCTCCTT	independent
1242	seq2544_all_clean_seqs_gap0_no20_0.4	CAGCTTCCGGGCTAATTAGCAGTCGCGGTGTGCCGC	independent
1243	seq2545_all_clean_seqs_gap0_no20_0.4	AGACCCGGACCGGAACCTTGGCGCGGTGACGCTAGT	independent
1244	seq2546_all_clean_seqs_gap0_no20_0.4	AGCCCGCCGGAAACTAGCGTCACCGCGCCAAGGTTC	independent
1245	seq2547_all_clean_seqs_gap0_no20_0.4	TGAGTCATTTCCTGGGTGGGGGCCACAAGACCAGGT	independent
1246	seq2550_all_clean_seqs_gap0_no20_0.4	CGAGCTCGGTGTTCCGCTTTTTGTGGGCCGGGTGGG	independent
1247	seq2551_all_clean_seqs_gap0_no20_0.4	TGCCTCACCTCACATCCGTTTGTGGCTGCCGAGTGC	independent
1248	seq2552_all_clean_seqs_gap0_no20_0.4	AATTCCCAGGAAGCACTCGGCAGCCACAAACTGATG	independent
1249	seq2553_all_clean_seqs_gap0_no20_0.4	CCCATTTCCTGCTCTCCAGAGTTAACCACTGAAGTC	cooperative
1250	seq2554_all_clean_seqs_gap0_no20_0.4	CCTCGGTTCGGAAACGGCGAAAGCAAACCGCAAGGA	cooperative
1251	seq2555_all_clean_seqs_gap0_no20_0.4	CGCCGGCTCCCGGATGTTGTGGGGATCAGCGCCCGC	independent
1252	seq2556_all_clean_seqs_gap0_no20_0.4	ACAAGAGGAAGTGAGTCTACCCATGATGCGGTCACA	cooperative
1253	seq2557_all_clean_seqs_gap0_no20_0.4	CACTTCCGGGTCGTCAGCTCAGTTCTGCGGTTTCTG	cooperative
1254	seq2558_all_clean_seqs_gap0_no20_0.4	TGGAGTGGAGGAAGTGGTGTTACCACAGCTCAGAGG	cooperative
1255	seq255_all_clean_seqs_gap0_no20_0.4	GATGGTGTCTTTTGGGGATGTGGGTTTGGGGGATGG	cooperative
1256	seq2560_all_clean_seqs_gap0_no20_0.4	ATCTTGGCCCATATCCTGTGGTGTTCTGCTAGAGGT	independent
1257	seq2561_all_clean_seqs_gap0_no20_0.4	CTCTTCCTGCCTGTCCGTGGCTGGTGTGGTTTGCGT	independent
1258	seq2562_all_clean_seqs_gap0_no20_0.4	GCTGAGGCCGGAAGAGGGTGGGGCCGCGGTGGCTAG	independent
1259	seq2565_all_clean_seqs_gap0_no20_0.4	TGCTTAGCAGGAAGTTAGTCTGCCTGTGGTAGCTCC	independent
1260	seq2566_all_clean_seqs_gap0_no20_0.4	CACCTCAGCTTCCTGTGTAGCTGGGACCACAGGCAT	independent
1261	seq2567_all_clean_seqs_gap0_no20_0.4	ACTCACTTCCGTTTAGCTTATCAACCACCAAGAGAC	independent
1262	seq256_all_clean_seqs_gap0_no20_0.4	AGCGGCTGCACAGGAAGTTGGTTTTCACAAAGGCAA	independent
1263	seq2570_all_clean_seqs_gap0_no20_0.4	GTGCCCCGGACCTACGGATACCACACACAGACAGGC	independent
1264	seq2571_all_clean_seqs_gap0_no20_0.4	CTGCGCGGCCGGAAGTCGGCGGTTTCCCAGACGACG	independent
1265	seq2572_all_clean_seqs_gap0_no20_0.4	GGCCCTTCTGGGGCAGGATGTGGTGCCTGCCAAAGG	independent
1266	seq2573_all_clean_seqs_gap0_no20_0.4	TCACTCTAACAGGATATTGTGGTTAACTATGTTGCC	cooperative
1267	seq2574_all_clean_seqs_gap0_no20_0.4	AGCTCTGCCAGGAAGTGAGAACCACAGGCCTCCCCT	independent
1268	seq2575_all_clean_seqs_gap0_no20_0.4	CCCCTTAGCACAGGATGTGGTCTTTGCATCTTCATT	cooperative
1269	seq2577_all_clean_seqs_gap0_no20_0.4	GGAATTTCTTTTTCCGGTCCCGCAGGGTCAGCTGAG	independent
1270	seq2578_all_clean_seqs_gap0_no20_0.4	TGACATGGCTTCCGCCTTGGGCTTTGTGGTCTCCCA	cooperative
1271	seq2579_all_clean_seqs_gap0_no20_0.4	GGGCAGGCCGGATGTGGGAGACCACAAAGCCCAAGG	cooperative
1272	seq2580_all_clean_seqs_gap0_no20_0.4	AGGCAGGGAAGTGGCGCAGAGGAGACCACAGGACAC	independent
1273	seq2581_all_clean_seqs_gap0_no20_0.4	GGACTTCCTGAACTGGGAGGTCACCGACCACAACCT	independent
1274	seq2583_all_clean_seqs_gap0_no20_0.4	CCAATGGGCAGGCGGAAACCGCGGGCTCGTGCTCCC	cooperative
1275	seq2584_all_clean_seqs_gap0_no20_0.4	GACAGCAACTCCACTTCCTGTGGGCGAGGGCCCTGT	independent
1276	seq2585_all_clean_seqs_gap0_no20_0.4	GAGGACGCGGAAGTCCTTCTTGCGGGGCGGAGCTAG	independent
1277	seq2587_all_clean_seqs_gap0_no20_0.4	GGAACAGGAAAAGCCTCCGGCAGCCCCTGCGGGCGG	independent
1278	seq2588_all_clean_seqs_gap0_no20_0.4	ACATGGTCTCGCTTCCTGTTTACACCACAGAAAGCT	cooperative
1279	seq2589_all_clean_seqs_gap0_no20_0.4	CAGCTCTCTCGCTTCCTGTGGTGTAAACATGAAGCA	independent
1280	seq258_all_clean_seqs_gap0_no20_0.4	TTTTATCCTTCCTTTTTTGTTCTTTGTGGTGGAGGT	independent
1281	seq2591_all_clean_seqs_gap0_no20_0.4	GACAAAGAGGAAGTCCCCAAAAACCACAATAACAGT	cooperative
1282	seq2594_all_clean_seqs_gap0_no20_0.4	CTCCGCCAGCCACCGGAACTGCGGCCCAGCAAAAAG	independent
1283	seq2597_all_clean_seqs_gap0_no20_0.4	GGGTGCAGACGGGAAGTTGCGGCTGCCAGCGAAGCT	cooperative
1284	seq2598_all_clean_seqs_gap0_no20_0.4	CCAGAAAGCTCCTCCTTCCGCCACAACACGATCACT	independent
1285	seq2599_all_clean_seqs_gap0_no20_0.4	ACCAACCGGAAGTGATCGTGTTGTGGCCGAAGGAGG	independent
1286	seq259_all_clean_seqs_gap0_no20_0.4	AGTTGGTTCCTTCCGGTGGGTTTGTGGGTTTGGGGT	cooperative
1287	seq2600_all_clean_seqs_gap0_no20_0.4	GGGCAGGTGCGGATGCCGAGGAGAGTGGTCACCTCG	independent
1288	seq2601_all_clean_seqs_gap0_no20_0.4	TGGTTTCCGGGCTGGGGTTAGAATAGGCCACAAGGT	independent
1289	seq2602_all_clean_seqs_gap0_no20_0.4	TCTGGGCTGACTTCCTGGCTTCGTCCCACAACTTCA	independent
1290	seq2603_all_clean_seqs_gap0_no20_0.4	AACAGAGACCCGGAAGTTGTGGGACGAAGCCAGGAC	independent
1291	seq2606_all_clean_seqs_gap0_no20_0.4	AAATCACGTACCCGGAAACCACATGCACAGAAGTGG	cooperative
1292	seq2607_all_clean_seqs_gap0_no20_0.4	CCCTGGGGCCCCACTTCCTTGCCCACAAGAAAGGAC	independent
1293	seq2609_all_clean_seqs_gap0_no20_0.4	TTTCCACTTCCTGTTCTACTTGTGGCTACTGACTCA	independent
1294	seq260_all_clean_seqs_gap0_no20_0.4	GCAGCCAGGGTAGGAAGTGGTAAGACCTCCCTGTGA	cooperative
1295	seq2610_all_clean_seqs_gap0_no20_0.4	TTTCCAGAGGATGTAGCTTCTGCGGGAGAGCTTCAA	independent
1296	seq2611_all_clean_seqs_gap0_no20_0.4	TATGGGGCCGGAAGCCATTCACCACAAACACTGTGT	cooperative
1297	seq2612_all_clean_seqs_gap0_no20_0.4	GCAAACAGCACATCCGGTGTGGTCGACGGGTCCTCC	independent
1298	seq2613_all_clean_seqs_gap0_no20_0.4	CAAAAGTGCTTCCTCTCGAGGGGTTGTGGTTCTTAC	independent
1299	seq2614_all_clean_seqs_gap0_no20_0.4	GTCCCCGACTTCCGCTCTCGGTTGGTGGTTGGCTTT	independent
1300	seq2615_all_clean_seqs_gap0_no20_0.4	GTAGCCGGGTGTTCCGGAGCGCTGCGGGCAAAGCAG	independent
1301	seq2616_all_clean_seqs_gap0_no20_0.4	CCGAGCCGGCCTCTTCCGCCGCAAGTCCCTCCCCAA	independent
1302	seq261_all_clean_seqs_gap0_no20_0.4	TGCACACATGAGGAAGGGGTAAGTGGTTTTCCCTAC	independent
1303	seq2622_all_clean_seqs_gap0_no20_0.4	GTGGTCGGGAGGGGAAGTGAGGCGGTTACCTCGGCG	independent
1304	seq2623_all_clean_seqs_gap0_no20_0.4	GCTGCCGGAAAAGGCGCCGAGGTAACCGCCTCACTT	independent
1305	seq2624_all_clean_seqs_gap0_no20_0.4	GTGGCTATGGGAAGTGGGGTGCGGTTTCTGCCGGGG	cooperative
1306	seq2625_all_clean_seqs_gap0_no20_0.4	CCAGAGGGCGGAAGTGGGAGCTGCGACCGCGCTCCC	cooperative
1307	seq2626_all_clean_seqs_gap0_no20_0.4	TCTGTTCTTCCTTTTCCTGTGCGGTGTGCCCCAAAC	independent
1308	seq2627_all_clean_seqs_gap0_no20_0.4	CCCCTATATCACAGGATGCCGCAAACTAGTAACAGG	cooperative
1309	seq2628_all_clean_seqs_gap0_no20_0.4	GTTTGAAGGGAAGTGGGTGTTGACCTGCGGGCAACT	independent
1310	seq2629_all_clean_seqs_gap0_no20_0.4	ACCCGGATGTCGTTGGGCAGGAACTGCGGTGAGGGC	cooperative
1311	seq262_all_clean_seqs_gap0_no20_0.4	AGCTAGACTACAGGAGGAAACCACAGCCTAAACCAG	cooperative
1312	seq2630_all_clean_seqs_gap0_no20_0.4	TCCCACATCCTGTGCTCGTGCAGTGGTTAGGCTCAA	independent
1313	seq2632_all_clean_seqs_gap0_no20_0.4	CCATGAGGAGGGAGGAAATAGTGGTACGAGGGCTGC	independent
1314	seq2633_all_clean_seqs_gap0_no20_0.4	GGGTCTCCAGGAAGCCACTCACCACAAACTTTGACA	cooperative
1315	seq2635_all_clean_seqs_gap0_no20_0.4	CCCCTGCCCCTTCCTGGAAGGCTGCGGTGTAACACC	cooperative
1316	seq2636_all_clean_seqs_gap0_no20_0.4	GCTGTGCCGGCAGGATGTGGTCTTTGGTTTCTGTTT	cooperative
1317	seq2637_all_clean_seqs_gap0_no20_0.4	TACCGCTGCTTCCTGCCTGCGCGGTGAGCCTGTGCC	independent
1318	seq2638_all_clean_seqs_gap0_no20_0.4	CAGTGGCAGGAAGAGGTCAGAAACCACTCGTGGTGG	independent
1319	seq2639_all_clean_seqs_gap0_no20_0.4	GCCTGTCGCAGGAACGGAAGTGGTTACGGCCCTAGT	cooperative
1320	seq263_all_clean_seqs_gap0_no20_0.4	GCTTTGCAGTTTCCTCTGTGGAACACCACACACAGT	independent
1321	seq2641_all_clean_seqs_gap0_no20_0.4	AAGGTGGAAAAAGGATGTGGTTCTAAGCTGGCTTCT	independent
1322	seq2643_all_clean_seqs_gap0_no20_0.4	TGAGGAGAGCGAGGAAGTGGTTTTCTCTTCGCACAG	cooperative
1323	seq2644_all_clean_seqs_gap0_no20_0.4	CAACAACCGGAAGTGGGGCGGGCCGCAGTACCCGCC	independent
1324	seq2645_all_clean_seqs_gap0_no20_0.4	GCCCGCCCCGGAAGTGCAAACTGTGTGGTCTGGCAG	cooperative
1325	seq2646_all_clean_seqs_gap0_no20_0.4	GCCAGCGGGGCTTCCGGCCCCGCAGGCAGAAGTCGA	independent
1326	seq2647_all_clean_seqs_gap0_no20_0.4	CCTTTCCGCGAGACCTTCCGCGGTTATCCAGCGAGT	independent
1327	seq2648_all_clean_seqs_gap0_no20_0.4	AATGATTACCTAACAGGAAAACCACATTGGTCATTT	cooperative
1328	seq2649_all_clean_seqs_gap0_no20_0.4	CTTCATCAACCCATCCTGTCTTGTGGTTAAGTCAAG	cooperative
1329	seq264_all_clean_seqs_gap0_no20_0.4	GCTTTGCAGTTTCCTCTATGGAACACCACACACAGT	independent
1330	seq2650_all_clean_seqs_gap0_no20_0.4	AAAGCATTTCCTGCCTTGACTTAACCACAAGACAGG	cooperative
1331	seq2651_all_clean_seqs_gap0_no20_0.4	CTTGCCACACTTCCTCTTGTTTTGAACCACTATATT	independent
1332	seq2652_all_clean_seqs_gap0_no20_0.4	AAAAAGCCGGATGTGAAGGCTGTGGTTCTCAACCCG	cooperative
1333	seq2654_all_clean_seqs_gap0_no20_0.4	GTCTTGTACCCTAGAGGATGTGGTAGCCCTAAATAA	cooperative
1334	seq2655_all_clean_seqs_gap0_no20_0.4	TTCTGCTACATCCTGCCCACTCCCTGTGGCTTCCAC	independent
1335	seq2656_all_clean_seqs_gap0_no20_0.4	ACCTTGCCTAGAGGAAGTGGTTTTTCGAATCTGAGT	cooperative
1336	seq2657_all_clean_seqs_gap0_no20_0.4	GAGAAACAAACAGGATGTGGTCTCTGCCCTGGAGGA	independent
1337	seq2658_all_clean_seqs_gap0_no20_0.4	GTTGCAGGAAACGATGGGTTTTGTGGTATGAACTGC	cooperative
1338	seq2659_all_clean_seqs_gap0_no20_0.4	AGCCTGGCCTCGGCAGGATGTGGGTGTAGGTCATGC	cooperative
1339	seq265_all_clean_seqs_gap0_no20_0.4	TCCAGGCATTTCCCCCATGTTGGCTCACCGCACTAT	independent
1340	seq2660_all_clean_seqs_gap0_no20_0.4	GCCTGTGGAGTTGCAGGATGTGGTTGGCGAAAAGAA	cooperative
1341	seq2661_all_clean_seqs_gap0_no20_0.4	ACGAGGTTGGCCTCATCCGGTGGTTTTCGCAGCACG	independent
1342	seq2662_all_clean_seqs_gap0_no20_0.4	AGCACAGGTTCCCAGGAAATGTGGGTTGAACAAGGC	independent
1343	seq2663_all_clean_seqs_gap0_no20_0.4	ACCTGAGCAGGAAGTAGCTGAGGTCGCGGTGCAGCA	independent
1344	seq2664_all_clean_seqs_gap0_no20_0.4	TATCACGTTTCCTGCTGCTGCACCGCGACCTCAGCT	independent
1345	seq2665_all_clean_seqs_gap0_no20_0.4	CTGTGCGAGGCAGGATGTGGTCTCCCGCCACCAGGG	cooperative
1346	seq2666_all_clean_seqs_gap0_no20_0.4	CCAGCTACACAGGATGCTGCGGTGGGCGGAATGCTC	cooperative
1347	seq2668_all_clean_seqs_gap0_no20_0.4	CCGGGAAGGCGGAAGCAGCAGAGACGCCGCAAGGCC	independent
1348	seq2669_all_clean_seqs_gap0_no20_0.4	AGACCCGGATATGCGCCGGGGACCCCCAGACCGCGC	independent
1349	seq2670_all_clean_seqs_gap0_no20_0.4	TTTCTGACACTCTCAGGATGTGGGTTTTCACACTGT	cooperative
1350	seq2671_all_clean_seqs_gap0_no20_0.4	TTTCTGACACTCTCAGGATGTGGGTTTTCGCACTGT	cooperative
1351	seq2672_all_clean_seqs_gap0_no20_0.4	TTTCTGAAACCCTCAGGATGTGGGTTTTCACACTGT	cooperative
1352	seq2673_all_clean_seqs_gap0_no20_0.4	GTCTTTCACTCCACTTCCGCCCCCACAAAACATACA	independent
1353	seq2675_all_clean_seqs_gap0_no20_0.4	AAGCAGAGCTCAGGATGTGGTGCCGTGCGAGGGCGG	independent
1354	seq2676_all_clean_seqs_gap0_no20_0.4	CAGCTTTCCGGCCTGCAGCACAGGCAATGTGGTTTT	cooperative
1355	seq2678_all_clean_seqs_gap0_no20_0.4	GCAGAGTTTACAACAGGATGTGGTTATTGGCGCTGC	cooperative
1356	seq2679_all_clean_seqs_gap0_no20_0.4	CTCACAGAGCAAGTAGGATGTGGTTTCCAGGGGCTG	cooperative
1357	seq2681_all_clean_seqs_gap0_no20_0.4	GACAAAACACAGAAAGGAAGTGGTCAACTATTGCAC	cooperative
1358	seq2682_all_clean_seqs_gap0_no20_0.4	CCTCACCCAGGAAGTGGCTGCGGCTGTCTCAGGGTT	independent
1359	seq2683_all_clean_seqs_gap0_no20_0.4	TTGGCTTTGTGTTTCCGCGGTGTTGGTAGAGTCTCG	independent
1360	seq2684_all_clean_seqs_gap0_no20_0.4	ACACAAACAGGAAGTGTTTGTGGTCCCTGCCTTTAG	cooperative
1361	seq2685_all_clean_seqs_gap0_no20_0.4	GGAGAGTTGACTTCCGGCGGCTTGTGGGAGTGCTGG	independent
1362	seq2686_all_clean_seqs_gap0_no20_0.4	AAAATTAAAGCAGGAAGTAATCAACCACATCAAATG	cooperative
1363	seq2687_all_clean_seqs_gap0_no20_0.4	CCGTGGAAGGAAACGCTGCCAACCGCAACAGAAATG	cooperative
1364	seq2688_all_clean_seqs_gap0_no20_0.4	GCTCTTCACTTCCTGTGGCTCCCGCAGCGGCCGCCG	independent
1365	seq2689_all_clean_seqs_gap0_no20_0.4	AAGTGAAGAGCTTCCGCCGGGAGACCGCGGCTGCAG	independent
1366	seq268_all_clean_seqs_gap0_no20_0.4	TTGTCGGGTATGGGATGTGGGCAGAGAGTATGATGG	independent
1367	seq2690_all_clean_seqs_gap0_no20_0.4	GGAACGGAGGCGGAAGGGGCCCTGCGGCGACGACGT	cooperative
1368	seq2691_all_clean_seqs_gap0_no20_0.4	CATCTACTGAGGAAGTGTAAGCCACAATAAGAAGCC	cooperative
1369	seq2694_all_clean_seqs_gap0_no20_0.4	CGAGTAGAGATAGCAGGAAGTGGTTTATTCTGAGGT	cooperative
1370	seq2695_all_clean_seqs_gap0_no20_0.4	AGTTTCTTCTTTCCGGTGGGTTTGTGGTCTTGCTGA	cooperative
1371	seq2698_all_clean_seqs_gap0_no20_0.4	ACACCACTCAGGAAGACAAAGCCACACCTCACACCG	independent
1372	seq2699_all_clean_seqs_gap0_no20_0.4	CCAGCAAAGGAAGCTTGGTCAACCACAGCAGCCTGT	cooperative
1373	seq269_all_clean_seqs_gap0_no20_0.4	CTTATCTTCTTCCTGTGAGCTGTGTGTGGGTGGCTC	independent
1374	seq2700_all_clean_seqs_gap0_no20_0.4	CATGGGGAGGAGGAAGTGGTGGCGGCCGCAGGCCAG	cooperative
1375	seq2701_all_clean_seqs_gap0_no20_0.4	CACTTGTCCTTCCTGGCCTGCGGCCGCCACCACTTC	independent
1376	seq2702_all_clean_seqs_gap0_no20_0.4	GTTGTCTTCTTCCTGAGTAAACCGCAGTGCAGAGAA	cooperative
1377	seq2704_all_clean_seqs_gap0_no20_0.4	GCCCAATTCCCGAATCCGGTCTGCGGCGCGCTCGGG	independent
1378	seq2705_all_clean_seqs_gap0_no20_0.4	CTACGACTTCCGTGATGCCTTGCGGTTGCTGTAGCC	cooperative
1379	seq2706_all_clean_seqs_gap0_no20_0.4	GAAGAAGTCAGGAAATGCTGCCGCAGCAGCCAGCCC	independent
1380	seq2707_all_clean_seqs_gap0_no20_0.4	CTAAACCGGAAGCCGCCCCTCTGACCGCTCTAAAAC	independent
1381	seq2708_all_clean_seqs_gap0_no20_0.4	ACAGACCAGGGGATTTCCTGTGGGTGGAGTCCTCAG	independent
1382	seq2709_all_clean_seqs_gap0_no20_0.4	CTTGGCGGAAGTGGTGTGGGGGAGGTAGCCCGCAGT	cooperative
1383	seq270_all_clean_seqs_gap0_no20_0.4	CAAGAATGAGAAAGGAAGCTGGCGGTTGGGCAGGTG	independent
1384	seq2710_all_clean_seqs_gap0_no20_0.4	TCAATGACAGGAAGTTTTTAAACCACATACGGCTAA	cooperative
1385	seq2711_all_clean_seqs_gap0_no20_0.4	TTTAAGGGCGGAAAGGCTTTAGCCGCAAAATGGCTT	cooperative
1386	seq2712_all_clean_seqs_gap0_no20_0.4	TGCAGCTATGGCCGGAAGCCTGTGGGTGTGGGAGGA	independent
1387	seq2713_all_clean_seqs_gap0_no20_0.4	CTTGCTCCCCACTTCCTACCACATTCAATGCCCGGA	independent
1388	seq2714_all_clean_seqs_gap0_no20_0.4	TATGTGTTTTAGGCAGGATGTGGGTTTTAGTCTTTC	cooperative
1389	seq2715_all_clean_seqs_gap0_no20_0.4	GGCAGCAAGAAAGGAAATAGTGTGGTTGGGTGGAGA	cooperative
1390	seq2716_all_clean_seqs_gap0_no20_0.4	AGCTGCGGAGCATCCGCTGCGGTCCTCGCCGAGACC	independent
1391	seq2717_all_clean_seqs_gap0_no20_0.4	TGCGACGGAAGCAGGAACTTGCTAACCACAAAACCC	cooperative
1392	seq2718_all_clean_seqs_gap0_no20_0.4	AGGTCTCCGGAAGTGGGTCTGCGGCGCGCGGGATGC	independent
1393	seq2719_all_clean_seqs_gap0_no20_0.4	GTCTGCTTAAAAACAGGAAACCACATATCTCCACCC	cooperative
1394	seq271_all_clean_seqs_gap0_no20_0.4	CCTGACTCTGGGTTTCCTCCCAGCCACAGACACCTG	independent
1395	seq2720_all_clean_seqs_gap0_no20_0.4	TCCCCCACTTCCTGGCAGCAGCAGTGTGGTGAGGAG	independent
1396	seq2722_all_clean_seqs_gap0_no20_0.4	CAGGTGTTCAGGAAACAAAACCACAGACTTTTTCAC	cooperative
1397	seq2723_all_clean_seqs_gap0_no20_0.4	ATCTTTTGATGAGGATGTGGTTTCCAGGCAGGTGCT	cooperative
1398	seq2724_all_clean_seqs_gap0_no20_0.4	CCTTCCTTCCTGCTGTGTACGTTGTGGTCACAGCAC	cooperative
1399	seq2726_all_clean_seqs_gap0_no20_0.4	AATGCAGCATTTCCTCTCCAGTTCACCACAGGCCCC	independent
1400	seq2728_all_clean_seqs_gap0_no20_0.4	TAACCCGGAGCGGAAGGATCCCGCAGCGTGTGCGTA	independent
1401	seq272_all_clean_seqs_gap0_no20_0.4	TGGGAACTTCCTGTGGAGGAGTGCATTGTGGGACTT	independent
1402	seq2730_all_clean_seqs_gap0_no20_0.4	CACTTCCTCCTCGGGGGCCTCAGAAAACCACAGGGC	cooperative
1403	seq2732_all_clean_seqs_gap0_no20_0.4	TCTGTGACTACGCGGATGTTGTGGGCGGCTACATGC	cooperative
1404	seq2734_all_clean_seqs_gap0_no20_0.4	GAGTTCCGCCTCGCCGTTTGTCCCTTGCGGTACCCG	cooperative
1405	seq2735_all_clean_seqs_gap0_no20_0.4	GCGCAAAGCCGGAAGGAGGGGTTTGCGGCTGGGGAG	cooperative
1406	seq2736_all_clean_seqs_gap0_no20_0.4	CTTCGACCCCGGAAGCGCTAACCACCCCGGGGGCCG	cooperative
1407	seq2738_all_clean_seqs_gap0_no20_0.4	TGGGGACAGGAAATGTTTACTGCCTGTGGCTTGCTG	independent
1408	seq2739_all_clean_seqs_gap0_no20_0.4	TTGGAAACAGACAGGAAGCCACAGGCAGTAAACATT	independent
1409	seq2740_all_clean_seqs_gap0_no20_0.4	CACCTGCCTTGCTTCCTGCGGTGCAACCGGCGGGAG	independent
1410	seq2741_all_clean_seqs_gap0_no20_0.4	CCCGCTCACGCCGGAAGTGGTTTGCGTTTTCAAGAT	cooperative
1411	seq2742_all_clean_seqs_gap0_no20_0.4	GTGGTCTCTCCCGGAAAAACCACTTCCACCGAGAAC	cooperative
1412	seq2743_all_clean_seqs_gap0_no20_0.4	CGGTGGCTTCCGGCCCATGGCGGTGGTTGGTGACTC	independent
1413	seq2744_all_clean_seqs_gap0_no20_0.4	CGCCGGACGTAGTGACGTAGCGCGCAGCCGCAGCGG	independent
1414	seq2745_all_clean_seqs_gap0_no20_0.4	CGAACGCCGGACGTTCTGGGCACGTGACCGCCACCC	cooperative
1415	seq2746_all_clean_seqs_gap0_no20_0.4	CCCACCCAGGAAGCCGTCCTAACCACAACAGCCCTC	cooperative
1416	seq2747_all_clean_seqs_gap0_no20_0.4	GGACCCAGCAGAGGATGTGGTTACAGGGCCATGATA	cooperative
1417	seq2748_all_clean_seqs_gap0_no20_0.4	ACAATAACAGGAAGTGGTGGGGACTGCGGTGACCTG	cooperative
1418	seq2749_all_clean_seqs_gap0_no20_0.4	GTCACAGGAAAGAAGGAGCCTCGCCTTAACCGCACC	cooperative
1419	seq274_all_clean_seqs_gap0_no20_0.4	ATCAAACCCCAGGATATGTTGGTTTTGTAGGTTGTC	independent
1420	seq2751_all_clean_seqs_gap0_no20_0.4	ATTAGAGGTAGAGGAAATACCACATGCAAAGGTTTG	independent
1421	seq2752_all_clean_seqs_gap0_no20_0.4	GACACAAGCCTCACAGGATGTGGTCAAAGAAGGTTG	cooperative
1422	seq2753_all_clean_seqs_gap0_no20_0.4	GGTAAAGCAACAGGATGTGGGTGTCTGACTTACAAT	independent
1423	seq2754_all_clean_seqs_gap0_no20_0.4	AGAACAGGATGTTCTGAGTACAGCATGAACCTCAAA	independent
1424	seq2755_all_clean_seqs_gap0_no20_0.4	GGATGACATCCGGCACCAACTTAACCACTAATCTCA	independent
1425	seq2756_all_clean_seqs_gap0_no20_0.4	CAGCTAGCCGGAAGAAGCTGCGGCGACAGCGTCCTG	independent
1426	seq2757_all_clean_seqs_gap0_no20_0.4	AACCCACCGGATGGAAGCTGCCACTCAGCCGCAGGA	cooperative
1427	seq2759_all_clean_seqs_gap0_no20_0.4	CCCGGAGGACGTCCGGCCTCTGTGAGCCGCAACCTT	independent
1428	seq2760_all_clean_seqs_gap0_no20_0.4	GTTTCATGTTAAGTAGGATGTGGTCAGTTAGCTTCG	cooperative
1429	seq2761_all_clean_seqs_gap0_no20_0.4	GCGAAAGGAACTTCCTTTGCATGCGGTCAGAGTGCT	cooperative
1430	seq2763_all_clean_seqs_gap0_no20_0.4	GGCCTCGGCCACATCCGGGTTCCACCGCAGATTCGG	cooperative
1431	seq2765_all_clean_seqs_gap0_no20_0.4	GTGTGGAAGGAGGAAGCGAGAATGTGGTTACTTAGG	cooperative
1432	seq2767_all_clean_seqs_gap0_no20_0.4	TGAGTCACATCCTGCAGGGCTGCGGTATCCTGGCTT	cooperative
1433	seq2768_all_clean_seqs_gap0_no20_0.4	TGTCCGCACCCCACTTCCGCCCCGCAGAGGGCAACG	independent
1434	seq2769_all_clean_seqs_gap0_no20_0.4	GGAGGCGGAAGTGGAGGTTGTTGTGGCTCCGAGGGC	independent
1435	seq2772_all_clean_seqs_gap0_no20_0.4	AATTGTCAATGGCAGGAAGCCACCACATGAAGAGAT	independent
1436	seq2774_all_clean_seqs_gap0_no20_0.4	CGATGCTTCCGGCCTCCTATTGGGTGGTTTCTTGGC	independent
1437	seq2775_all_clean_seqs_gap0_no20_0.4	AGCCACATCCTGGACAAAAGCTGTGGTCTAGTAACC	independent
1438	seq2776_all_clean_seqs_gap0_no20_0.4	GAAGCGGAAGTCGCTGAGGGGTGGTGAAGCGGTTGG	independent
1439	seq2777_all_clean_seqs_gap0_no20_0.4	AGGTTCTCCAGAGGAGGAAGTGGTTTGCTGCAGGCT	cooperative
1440	seq2778_all_clean_seqs_gap0_no20_0.4	CCCTTCGCTTCCGCTCCGCGTTCCCACAATGCAGTG	independent
1441	seq2780_all_clean_seqs_gap0_no20_0.4	CCTCTGAGGCAGGAAGCTGCGGTGAAGTCTGAAGTT	cooperative
1442	seq2781_all_clean_seqs_gap0_no20_0.4	TGACATCCTCTGAGGCAGCAAGCTGCGGTGAAGTCT	cooperative
1443	seq2782_all_clean_seqs_gap0_no20_0.4	CTCCTGAGGAAGTAGTTACAGACACCACAGCGGAGG	independent
1444	seq2785_all_clean_seqs_gap0_no20_0.4	AACTAAGTGCAGGGGAAGTTGTGGTTATTTTTTACC	cooperative
1445	seq2786_all_clean_seqs_gap0_no20_0.4	TCTCTCTACGGAAGCTGGTAGGGCTGTGGGTGCTTC	independent
1446	seq2787_all_clean_seqs_gap0_no20_0.4	CCAACGAGCACTTCCGCTTCCCGCAGCTCCAGCGGC	independent
1447	seq2789_all_clean_seqs_gap0_no20_0.4	TGGATGGCAAGCAACGGAAACCGCAAACAGGGCTGT	cooperative
1448	seq278_all_clean_seqs_gap0_no20_0.4	TTTATCATGAATGCAGGATGTGGGCAAACTCATGAC	cooperative
1449	seq334_all_clean_seqs_gap0_no20_0.4	TTTATCATGAATGCAGGATGTGGGCAAACTCATGAC	cooperative
1450	seq2790_all_clean_seqs_gap0_no20_0.4	TCTCTTCTCCCCATCCGCCCGAGACCACAGCCACTC	independent
1451	seq2791_all_clean_seqs_gap0_no20_0.4	TCCCCTCTCCCCATCCGCCCGAGACCACAGCCACTC	independent
1452	seq2792_all_clean_seqs_gap0_no20_0.4	TGCGCGCCGGCTTCCGCTGCGGCCAGTCGGGCGGCG	independent
1453	seq2794_all_clean_seqs_gap0_no20_0.4	GGGGCCCCGGATGCACTGAGCGGCTGCGGCGCGGCT	independent
1454	seq2795_all_clean_seqs_gap0_no20_0.4	GGGCCCGGGCCAGGAAGTGGTTTTGCAGAGGTGTTT	cooperative
1455	seq2796_all_clean_seqs_gap0_no20_0.4	CCTGCGGATCACGGAAGTGGCTGCGGTCGGCGCCAT	cooperative
1456	seq2797_all_clean_seqs_gap0_no20_0.4	ACCAAACGTCACATCCGCGGTGCTGCTGTAATCCCA	independent
1457	seq2798_all_clean_seqs_gap0_no20_0.4	GCACCGTCCCAGCATCCGGACACCACAGCGGCCCTT	independent
1458	seq2799_all_clean_seqs_gap0_no20_0.4	TTGCTCCCGGAAGCCCCGCCCGACCGCGGCTCCTGA	cooperative
1459	seq27_all_clean_seqs_gap0_no20_0.4	GAGGGCCTGGGAGGAAGTGGGTTTTGCATACAGTCC	cooperative
1460	seq2800_all_clean_seqs_gap0_no20_0.4	GCGAAAAACGCGGAAATGCGGTGGCGGCGGCCCGCT	cooperative
1461	seq2801_all_clean_seqs_gap0_no20_0.4	CTTGCTTAACGCTTCCTGAGGGGTGGTTTGGGTTTT	independent
1462	seq2802_all_clean_seqs_gap0_no20_0.4	GTCCCCCTTCCGGCTGCAGGTTGAGGTTTGGAACCT	independent
1463	seq2803_all_clean_seqs_gap0_no20_0.4	CACTCCCCCATTCCGGCTGCAGGTTGAGGTTTGGAA	independent
1464	seq2804_all_clean_seqs_gap0_no20_0.4	TCCAGGATGTGGGATGCCGTGCTGTACCGCATGTCA	cooperative
1465	seq2806_all_clean_seqs_gap0_no20_0.4	GGCACTTCCGGTCCTGACCTGAAGCGGTAACCGTCA	independent
1466	seq2808_all_clean_seqs_gap0_no20_0.4	ACAGATACAGCCTCAGGAAGTGGTTTTGTATCTCTG	cooperative
1467	seq280_all_clean_seqs_gap0_no20_0.4	GTCAGGAAACACATAGTTGTGTTTAACCTCAGGAAA	independent
1468	seq2810_all_clean_seqs_gap0_no20_0.4	GAAGCTCCCCAAACAGGATGTGGTTAGGGAGAGGGG	cooperative
1469	seq2812_all_clean_seqs_gap0_no20_0.4	TGCAGCCTATTTCCTCTAACCCGCAGATCCACTATG	independent
1470	seq2813_all_clean_seqs_gap0_no20_0.4	AGCCTTAATTACCCGGAAGTGCGGTCCCAGGGACTT	independent
1471	seq2814_all_clean_seqs_gap0_no20_0.4	GGCGGTGACCGGAAGAGCTGAGTCACCGCAGGCGAC	cooperative
1472	seq2816_all_clean_seqs_gap0_no20_0.4	CCCACTGCGCCAGGATGTGGTCAGGTCGGTGACGTT	cooperative
1473	seq2818_all_clean_seqs_gap0_no20_0.4	GTGTTGGGTGGCTTCCTGCGGCGTTTCCACTCTCGC	independent
1474	seq2819_all_clean_seqs_gap0_no20_0.4	TGGGCAAGATATCCTGGAAGTGGTTAAAAAAAATTA	cooperative
1475	seq281_all_clean_seqs_gap0_no20_0.4	TTCTCTGATTTTCCTTCCGCTCCCACAGCCTCTCCC	independent
1476	seq2820_all_clean_seqs_gap0_no20_0.4	TACGTCACTTCCGGGCCGCCGTCCTGCGGGCAAGGG	cooperative
1477	seq2821_all_clean_seqs_gap0_no20_0.4	GAACACGGAAACACTGAGCTTTTACTTTGACCACAC	independent
1478	seq2822_all_clean_seqs_gap0_no20_0.4	AGAAGGCGCCGGAAGTGGTCCCGCAGAGGCGGGGTG	independent
1479	seq2823_all_clean_seqs_gap0_no20_0.4	CAGAGGACAGGATGCCAACCCCAAAACCGCAGCGAC	cooperative
1480	seq2825_all_clean_seqs_gap0_no20_0.4	AGCACAAACCCAGGATGTGGTAAATGAAATGAAAAA	cooperative
1481	seq2827_all_clean_seqs_gap0_no20_0.4	CAGCTGCTGACAGGAAAACCACAGTGGAAGGGGAAG	cooperative
1482	seq2828_all_clean_seqs_gap0_no20_0.4	AGTGGCAGTGCAGGAAGTGGTTTGTCTGGTACAATC	cooperative
1483	seq2830_all_clean_seqs_gap0_no20_0.4	GGCTCGGCAAACATCCGGCTCCGCGGTGGAACGGGA	independent
1484	seq2831_all_clean_seqs_gap0_no20_0.4	CCGGGTAGGATCCGGTTGCCTTTCTGCGGTGGAGGA	cooperative
1485	seq2833_all_clean_seqs_gap0_no20_0.4	TGAGAAAACAGGAAGCGCCCAGTCACCACAGAAAGC	independent
1486	seq2834_all_clean_seqs_gap0_no20_0.4	GCGCACACATGCTTCCTGTGGTGACTGGGCGCTTCA	independent
1487	seq2835_all_clean_seqs_gap0_no20_0.4	AGCACTTCCGTTTGGGCAGGGCTGCGGGCCGGAGGG	independent
1488	seq2836_all_clean_seqs_gap0_no20_0.4	GTTGAGTTCCGGGGGAGGTTGAGTTCCTGCGGTCAA	cooperative
1489	seq2837_all_clean_seqs_gap0_no20_0.4	GCAGCCCAGCTTCCTGCAGACCAAAACCACAAGCAG	cooperative
1490	seq2838_all_clean_seqs_gap0_no20_0.4	ACCCCGGAAGTGTGGGCGCGGCTGCGGTTTAACCCG	cooperative
1491	seq2841_all_clean_seqs_gap0_no20_0.4	GGGATCTACTTCCTCTCTCGGCCGCGGCCGCAGCAC	independent
1492	seq2842_all_clean_seqs_gap0_no20_0.4	CCCCTCAGCTTCCGGGTGCTGCGGCCGCGGCCGAGA	independent
1493	seq2844_all_clean_seqs_gap0_no20_0.4	TTGATTGGAGCAGGATGTGGTCAGAACAGTATGCAG	cooperative
1494	seq2845_all_clean_seqs_gap0_no20_0.4	TGGGGAGGCAGGAAACGGGCCTTGTGGTTGGGGGGT	cooperative
1495	seq2846_all_clean_seqs_gap0_no20_0.4	CACGGAGCCACTTCCGGCGGCTGTGGGCGCAAAACC	independent
1496	seq2850_all_clean_seqs_gap0_no20_0.4	CGGGAGGGGCAGGAAGCGGACTGCGGTGGGGAAGGG	cooperative
1497	seq2851_all_clean_seqs_gap0_no20_0.4	AACAGCACACAGGAAGTTACCGCTGAAGCAAAGGAG	cooperative
1498	seq2853_all_clean_seqs_gap0_no20_0.4	AGGCGAAGGATGACTTCCTGCGGCACTACACAGTGT	independent
1499	seq2854_all_clean_seqs_gap0_no20_0.4	GAGCTAGCCACTTCCTCCCCCACAACTACACCCAGG	independent
1500	seq2855_all_clean_seqs_gap0_no20_0.4	GTGGGGCGGGCTTCCGGCGCTCCCACCGCGAGCCGA	independent
1501	seq2856_all_clean_seqs_gap0_no20_0.4	TGGCTGTGTCCCGGAAGTGGTCATAAGCTGGGTCCC	independent
1502	seq2858_all_clean_seqs_gap0_no20_0.4	AAAGGCGGAAGGGGGGCAGGGAACCCACAAAACAGA	independent
1503	seq285_all_clean_seqs_gap0_no20_0.4	GGTTTTGGTAGGAAGGAAAGTGGTTTTCATAGGAAG	independent
1504	seq2860_all_clean_seqs_gap0_no20_0.4	CCCGGCCACTTCCGCCTATTGCGGGCGTCGGCTAGG	cooperative
1505	seq2861_all_clean_seqs_gap0_no20_0.4	TGGGGGATGGCAGCAGGATGTGGTTATCTCAGAAAG	cooperative
1506	seq2862_all_clean_seqs_gap0_no20_0.4	GGGCCCTTCCTGTGGCGCCTGCCGAGCTGTGGTTGG	independent
1507	seq2863_all_clean_seqs_gap0_no20_0.4	CTCCAGGGACAACCCGGAAACCACATTGCCCAGCGT	independent
1508	seq2864_all_clean_seqs_gap0_no20_0.4	AGCAGCTGCCAGAGGAAGTCTGCGGTCGGAACAGGC	cooperative
1509	seq2865_all_clean_seqs_gap0_no20_0.4	CTCAGGAATGCGGAAGTGCTCTGTGGGCACCCACCA	independent
1510	seq286_all_clean_seqs_gap0_no20_0.4	ACCATCCTGTAGTCTGTTAAGTGAGCAACCGCATTA	cooperative
1511	seq2870_all_clean_seqs_gap0_no20_0.4	GCTAGACAGGAAACAGTGAGCTTCTGTGGGCAGGAG	cooperative
1512	seq2871_all_clean_seqs_gap0_no20_0.4	TCTGATGTGCCTTCTTCCTGACCACAGCAACTACTA	independent
1513	seq2872_all_clean_seqs_gap0_no20_0.4	ACCCCAAGCCCAGGATGTGGTTTGGCCACTATTGAG	cooperative
1514	seq2873_all_clean_seqs_gap0_no20_0.4	CCTTGCTGCAGGATGCTCTAACCACAAGCCCAGGAG	cooperative
1515	seq2874_all_clean_seqs_gap0_no20_0.4	CAACGGCGTAGCCGGAAGTCAGTGGTTTTCGCCCCA	cooperative
1516	seq2875_all_clean_seqs_gap0_no20_0.4	TGTGCTGACTACAGGATGCTGTGGTTAGTCAGGTTG	cooperative
1517	seq2876_all_clean_seqs_gap0_no20_0.4	AGAATTACCAGGAAGCCGAGCGCTGCGGGCTAGCGG	independent
1518	seq2878_all_clean_seqs_gap0_no20_0.4	ACTTTCGCGACGCAGGAAGCGCCCACAAAGGGAGGA	independent
1519	seq2880_all_clean_seqs_gap0_no20_0.4	CACTGATTAAGAGGAAGTGTGTGTGGTTATTACCGT	cooperative
1520	seq2881_all_clean_seqs_gap0_no20_0.4	GAAGAGAAAGGAAACGGCTCGCGGTTTCTGGGGTTC	cooperative
1521	seq2882_all_clean_seqs_gap0_no20_0.4	GCTGGTATGGCAGGAAGTTTCTCACCACAGTATACT	cooperative
1522	seq2883_all_clean_seqs_gap0_no20_0.4	GTTGCCCCACTTCCTGCCAGTGGTTTTTGGTTGGCC	independent
1523	seq2884_all_clean_seqs_gap0_no20_0.4	GTTATTCTCCCCTTCCTGTGGTGTGTTTTGATGGTA	independent
1524	seq2885_all_clean_seqs_gap0_no20_0.4	AGCCTACATCCTGCACTGCTTAACCACAGCCCGCCT	cooperative
1525	seq2886_all_clean_seqs_gap0_no20_0.4	AGAACCACTTCCTCTCAGTAAACCACAGAGACTGTA	cooperative
1526	seq2887_all_clean_seqs_gap0_no20_0.4	CGAGCAGGAAGTGGCAAGATTTGATAGGCGGTCAGG	independent
1527	seq2888_all_clean_seqs_gap0_no20_0.4	CCTCGCCCCCTTCCGCACCCACCCCACCGCGCTCCG	independent
1528	seq2889_all_clean_seqs_gap0_no20_0.4	AAGAAAAAGGGAGGATGTGGTTTAGCAAAAGCACTG	cooperative
1529	seq2890_all_clean_seqs_gap0_no20_0.4	GAGTGACTGCTAACGGATGTGTGGTTTCTTTAGTTT	cooperative
1530	seq2892_all_clean_seqs_gap0_no20_0.4	TCTACATCCTGCAGTTCTCCATTGTGGCCATTAGGT	independent
1531	seq2893_all_clean_seqs_gap0_no20_0.4	ATCATCTAGGAGACAGGATGTGGTTAGGGTGTTAAA	cooperative
1532	seq2896_all_clean_seqs_gap0_no20_0.4	ACCATAAGGACCGGAAGCAGAGACCACACTGGTGCT	independent
1533	seq2898_all_clean_seqs_gap0_no20_0.4	GAAATGAGAGAACGGAAACCACAAGTCAAGGGGCTT	cooperative
1534	seq2899_all_clean_seqs_gap0_no20_0.4	CGTTCTCTCATTTCCTGTGTGCACCCACATGAACCA	independent
1535	seq2900_all_clean_seqs_gap0_no20_0.4	GAGGCCCAGGATGTGGCTGGAGGCCTGTGGTGGGAC	cooperative
1536	seq2901_all_clean_seqs_gap0_no20_0.4	ACTTTAATAGAGTCCGGATGCGGTTAGGCTGACAGA	cooperative
1537	seq2902_all_clean_seqs_gap0_no20_0.4	TCTAACGCTGAAGGAGGATGTGGTTTCCTATTGGAC	cooperative
1538	seq2904_all_clean_seqs_gap0_no20_0.4	GTTTCCACTTCCTGCTGTGCAGCAGTACCACCAAGA	independent
1539	seq2905_all_clean_seqs_gap0_no20_0.4	AAGTGGAGAGCGGAAGTGAGCTGTGGGTGACTGCAG	independent
1540	seq2906_all_clean_seqs_gap0_no20_0.4	TCTGGGACAGGAAAGACTTGTGGTTACTGCTGTTGA	cooperative
1541	seq2907_all_clean_seqs_gap0_no20_0.4	AGCCGTCATTCAGGATGTGGTGACAGACATGGAGAC	cooperative
1542	seq2908_all_clean_seqs_gap0_no20_0.4	TCCTAGCCATTTCCTATCCACCCTGTGGCTAATTTG	independent
1543	seq2909_all_clean_seqs_gap0_no20_0.4	CTAGGCCACCGGAAGTCTCCGCAGTGGTTTTGCAAA	independent
1544	seq290_all_clean_seqs_gap0_no20_0.4	TTACGTTAAGGAGGAAACTCTGTGGTTAAACTGTAG	cooperative
1545	seq2910_all_clean_seqs_gap0_no20_0.4	AAACTCCCCCACTTCCGCCCACAGCCCTCTGGGCTT	independent
1546	seq2913_all_clean_seqs_gap0_no20_0.4	GGGGACCGGAAAGGGAGGGGTGGGCCGCAGGCGCCG	independent
1547	seq2914_all_clean_seqs_gap0_no20_0.4	AGATTAGATGCAGGATGTGGTATACAAAGGCACGTT	cooperative
1548	seq2915_all_clean_seqs_gap0_no20_0.4	ATGGCGAAGCAGGATGCCCTCAACCCACATACGGCA	independent
1549	seq2916_all_clean_seqs_gap0_no20_0.4	TCACATTTTGCCGGATGTGGGTTGAGGGCATGCTGC	cooperative
1550	seq2917_all_clean_seqs_gap0_no20_0.4	CACCTCACAGCCCGGATACAAACCGCCTACCCGCCC	independent
1551	seq2918_all_clean_seqs_gap0_no20_0.4	AACAGTACTTCCGGGGCAAGTGAGCGCCCACAAGGC	independent
1552	seq291_all_clean_seqs_gap0_no20_0.4	CCAACTTTTGAGGGATGTGGTTACGTTTTCTAGATC	cooperative
1553	seq2920_all_clean_seqs_gap0_no20_0.4	CCACTCCAGGAAACTCCTCCAGGTGAGCCCACAACT	independent
1554	seq2921_all_clean_seqs_gap0_no20_0.4	TGATGCAGGAAGGGGTGGAGTCACCACAGGAGGTAG	independent
1555	seq2922_all_clean_seqs_gap0_no20_0.4	ATGTCCCCAGGAGGATGTGGTGTGTCCACAGGAGGA	cooperative
1556	seq2923_all_clean_seqs_gap0_no20_0.4	GAATGGCGGATGTGGCTGGGGAGAGAAAGCCGCAGA	cooperative
1557	seq2924_all_clean_seqs_gap0_no20_0.4	TGGGGCTAGGCTTCCGGGGCTCTGCGGTCCTCGGCC	cooperative
1558	seq2925_all_clean_seqs_gap0_no20_0.4	TAAATACCTCACAGGAAATTTGAGGTTGGATGAGAT	independent
1559	seq2926_all_clean_seqs_gap0_no20_0.4	GGAGGGGCTGGCCGGAAGTGAACCGCAGAGCACGCT	cooperative
1560	seq2927_all_clean_seqs_gap0_no20_0.4	GCCACATATTTCCTGTGACAACCCTGTGGTGTGGCT	independent
1561	seq2928_all_clean_seqs_gap0_no20_0.4	TTGAATATGAAAGGAAGTGGTTAGGTGATGTGTTCT	cooperative
1562	seq2929_all_clean_seqs_gap0_no20_0.4	GCGAGAGGGAGGAAGTGACTCACCAACCACAACAAA	cooperative
1563	seq292_all_clean_seqs_gap0_no20_0.4	TTGGTGACCTCTTCCTGTCCGCTGTGGTGTTGTTAC	independent
1564	seq2930_all_clean_seqs_gap0_no20_0.4	CTTCTACTTCCTGCCCCGCCCCCAGCTGTGGTCACA	independent
1565	seq2931_all_clean_seqs_gap0_no20_0.4	ATTTCGCTGAAAACAGGAAACCACGAAGCCCAGATG	cooperative
1566	seq2932_all_clean_seqs_gap0_no20_0.4	GAGGAGGCTGAGGAGGAAGTGCGGTGGCTGTTCTGC	independent
1567	seq2933_all_clean_seqs_gap0_no20_0.4	CTCTTCTTCAGGGTTTCCTGTGGGTACACTGAGAAC	independent
1568	seq2934_all_clean_seqs_gap0_no20_0.4	AGCAGATTTGCTGCAGGAAACCACCGAGTCTCACGG	independent
1569	seq2935_all_clean_seqs_gap0_no20_0.4	CAGGGCACCTCCTACTTCCCCCCGCAGATAACTACC	independent
1570	seq2936_all_clean_seqs_gap0_no20_0.4	CCTGGGCAAGGCCGGATGCCTGTGGCTTCCAGGCTG	independent
1571	seq2937_all_clean_seqs_gap0_no20_0.4	GGACTTCCTGAAGCCAGATCGGTTTACCACAGTCAG	independent
1572	seq2938_all_clean_seqs_gap0_no20_0.4	CCGCTGAGAACAGGATGTGGGTGTCAGGAGGTGAAG	independent
1573	seq2939_all_clean_seqs_gap0_no20_0.4	AGCGCTTCCTGGCTCCGGCCCCGCCCCTGCGGTCGG	cooperative
1574	seq293_all_clean_seqs_gap0_no20_0.4	GAGCCTGTTGCTTCCGGTTCAGAGCCCACATGCTGG	independent
1575	seq2940_all_clean_seqs_gap0_no20_0.4	TGGTTTCTCACTGGCGGATGTGGGTGGGTCGCCTCC	independent
1576	seq2941_all_clean_seqs_gap0_no20_0.4	TTGCTTTATCACTTCCTGTTTGAGGTTTATATCCAT	independent
1577	seq2942_all_clean_seqs_gap0_no20_0.4	CAAAGGTTAAATGCAGGATGTGGTTTCTGCAGACTC	cooperative
1578	seq2943_all_clean_seqs_gap0_no20_0.4	GTGACCCAATACTTCCTGCCACAATACTGAGAACTC	independent
1579	seq2945_all_clean_seqs_gap0_no20_0.4	GCGCAAGCAGGAAGCGTTTGCGGTGATCCCGGCGAC	cooperative
1580	seq2946_all_clean_seqs_gap0_no20_0.4	GTTTCAGTATTTCCTGGTGCGGCGTACCACACCTAC	independent
1581	seq2947_all_clean_seqs_gap0_no20_0.4	CCGCTTCCGGGACGCGAATCGCTCTGCGGCTGCGTC	independent
1582	seq2948_all_clean_seqs_gap0_no20_0.4	TCTCTATGGTTTCCGTTGGGTGTGTGGTTTTTTTGT	cooperative
1583	seq294_all_clean_seqs_gap0_no20_0.4	CATGGTGGTGACGCAGGATGTGGTGGTGGTGTAGAA	cooperative
1584	seq2950_all_clean_seqs_gap0_no20_0.4	TCCCCTTTCCGGGAAGGGTTGGGGATCTGACCACGT	independent
1585	seq2951_all_clean_seqs_gap0_no20_0.4	GCTTCTTCCGGCCGGGCCGAGAGGTGGTTACATTCG	independent
1586	seq2952_all_clean_seqs_gap0_no20_0.4	ACCCTACTTCCGTTGCTGTGTTGCGGAGGTGACCTA	independent
1587	seq2955_all_clean_seqs_gap0_no20_0.4	AGGTCGCCCTCCGGATGCGGTCCCCACACCGCCTGC	cooperative
1588	seq2956_all_clean_seqs_gap0_no20_0.4	GCCCCGGAAGCTCCTTAAGGAGGACCGTGTGGGTTT	cooperative
1589	seq2957_all_clean_seqs_gap0_no20_0.4	AGATGGTGTGGCCGGATGGGGACCACATTGAAGAGA	independent
1590	seq2958_all_clean_seqs_gap0_no20_0.4	GCTCTGGGTCACACAGGATGTGGTTTTTGAAGTTTG	cooperative
1591	seq2959_all_clean_seqs_gap0_no20_0.4	CCACCACTCTAAGCAGGATGCGGTGCGACCCAAGAG	independent
1592	seq295_all_clean_seqs_gap0_no20_0.4	TGGGGTGGTGACATGGGATGTGGTTTTGGGGTTGCA	cooperative
1593	seq2960_all_clean_seqs_gap0_no20_0.4	TGCGCCAGCCTTCCTGTCGTGGTCACCGGTGGCAGC	independent
1594	seq2962_all_clean_seqs_gap0_no20_0.4	CTCCTGTTCCGGCTCAAAGGGAAACCGCTGCTTTTC	cooperative
1595	seq2963_all_clean_seqs_gap0_no20_0.4	CAAGTAATCTGCTCAGGAAGTGGTTTGAATAGAGGA	cooperative
1596	seq2964_all_clean_seqs_gap0_no20_0.4	TCCTGGCAGAGACCGGAAGTGCGGTCCGCGGAGCGT	independent
1597	seq2965_all_clean_seqs_gap0_no20_0.4	GGAAAGCGGAAGAAAAAAGCAAGATGGGACCGCAAG	cooperative
1598	seq2966_all_clean_seqs_gap0_no20_0.4	CTTTTTGATTTCCTCAAGCATCCCACAAATACACAG	independent
1599	seq2967_all_clean_seqs_gap0_no20_0.4	AACAGACAGGATGTGGCCTCTGCCAAAACCACCATC	cooperative
1600	seq2968_all_clean_seqs_gap0_no20_0.4	GTTGGGTGGGGAAGTGGATGGTGGTTTTGGCAGAGG	independent
1601	seq2969_all_clean_seqs_gap0_no20_0.4	CCTGTTTCCTGCCATCTGCCCTTCCTTTGTGGTCAA	cooperative
1602	seq2970_all_clean_seqs_gap0_no20_0.4	GACTGAGATTTCCTGCCAGCAACCACATGGCTTGTC	independent
1603	seq2971_all_clean_seqs_gap0_no20_0.4	AGCCGCCACTTCCTGTCTCTGCGGGTGCATGCTCTT	independent
1604	seq2973_all_clean_seqs_gap0_no20_0.4	GGTTGTAAGTTCACAGGATGTGGTGTGTCCCTGTGG	independent
1605	seq2974_all_clean_seqs_gap0_no20_0.4	CTCCATCTGCCCGGAAAACCGCAGCCGCCCCAACCT	cooperative
1606	seq2975_all_clean_seqs_gap0_no20_0.4	AGGACCGGAAGTGCCCGAGGGCGGCCGCAGAACGGT	cooperative
1607	seq2976_all_clean_seqs_gap0_no20_0.4	GGTCCGGAAACGATTCTGGACCTGCGGGTATATCCA	independent
1608	seq2977_all_clean_seqs_gap0_no20_0.4	TCTTGCCCGGGTCGGAAATGGTGGTCACGAGCGCTT	independent
1609	seq2978_all_clean_seqs_gap0_no20_0.4	GCTGACCCGGAAGCGCTCGTGACCACCATCTCCGAC	independent
1610	seq2979_all_clean_seqs_gap0_no20_0.4	TCTGCCGCCAGCCCATCCGCGACCGCATCCAGATCT	cooperative
1611	seq297_all_clean_seqs_gap0_no20_0.4	ATCTTCAGGAAGCGGTATCAACCTGAAAACCACCAC	cooperative
1612	seq2980_all_clean_seqs_gap0_no20_0.4	ACAAGGACTTCCGCCTCCCTGCGGTCCCTCCCCTAC	independent
1613	seq2981_all_clean_seqs_gap0_no20_0.4	AAAACAAGGACTTCCGCCTCCCTGCGGTCCCTCCCC	independent
1614	seq2982_all_clean_seqs_gap0_no20_0.4	GCGGGGCGCAGGAAGCGGGGCGAAACCACTGTTGGC	cooperative
1615	seq2983_all_clean_seqs_gap0_no20_0.4	CCCACCCGGAAATGAGCCAACAGTGGTTTCGCCCCG	independent
1616	seq2984_all_clean_seqs_gap0_no20_0.4	CCCTGAGCACTTCCCCGTAAGGCTGCGGTGCACGGG	independent
1617	seq2985_all_clean_seqs_gap0_no20_0.4	GAGGAACCCAAAGTAGGATGTGGTTTTGCAATTGGA	cooperative
1618	seq2988_all_clean_seqs_gap0_no20_0.4	TCAATAAGACAGGATGTTCTCCAACCGCATTAAGCT	cooperative
1619	seq2992_all_clean_seqs_gap0_no20_0.4	GAAATCACATCCTTTTGCAAAACCACAGGTGTTTTG	cooperative
1620	seq2993_all_clean_seqs_gap0_no20_0.4	GGACCGGTGTCTGGCGGATGCGGTCGTGAAGATAGG	cooperative
1621	seq2994_all_clean_seqs_gap0_no20_0.4	ACACCGGAAGCCCAACAGCATGCCGAGTAACCACCC	independent
1622	seq2995_all_clean_seqs_gap0_no20_0.4	GAAGCCCAACAGGATGCCGAGTAACCACCCACTGAA	independent
1623	seq2996_all_clean_seqs_gap0_no20_0.4	CAGACCAGCCCAGGAAACAAGGAACCACAAAGCCAC	cooperative
1624	seq2997_all_clean_seqs_gap0_no20_0.4	TGAGGGCATAGGAAGTGATGGCCGCAAGGGGATGCC	cooperative
1625	seq2999_all_clean_seqs_gap0_no20_0.4	CAGTGACAGGAAGTGGTTCAGCGGTTGTTTAGGGCT	independent
1626	seq29_all_clean_seqs_gap0_no20_0.4	CTTACAGATAAGGAAACTGAGGTTAAAATGTAGGGG	independent
1627	seq3000_all_clean_seqs_gap0_no20_0.4	ATTACAGGAAGTATGTCCTCCTCTGCCTAACCACTG	independent
1628	seq3001_all_clean_seqs_gap0_no20_0.4	GAAACCCCATGGGCAGGATGTGGGTGAGCTGTCTGG	cooperative
1629	seq3002_all_clean_seqs_gap0_no20_0.4	CAGTCAAGAGGAAATTATAAACCACTGCCTCTTTGA	independent
1630	seq3003_all_clean_seqs_gap0_no20_0.4	GCCCTGACCCACATCCTGCCGCAGCCTGCTTGTCCT	cooperative
1631	seq3004_all_clean_seqs_gap0_no20_0.4	TTGGTTGTTGCCAGAGGATGTGGGTTGGCGGGGGAG	cooperative
1632	seq3005_all_clean_seqs_gap0_no20_0.4	GTAAATAAAGAGGAAGTCCCTATGCGGGGGATGGGG	independent
1633	seq3006_all_clean_seqs_gap0_no20_0.4	CACCTCGGGGGTTTCCGGTCCGTGGTTAGCTCCTTC	cooperative
1634	seq3007_all_clean_seqs_gap0_no20_0.4	CCTCTGTTCTTCACAGGAAGCCACAGGCCTCCCCTG	independent
1635	seq3008_all_clean_seqs_gap0_no20_0.4	TACTTAGAGGAAATGTGGCCTGTGGTCTTGTCTCAC	cooperative
1636	seq3009_all_clean_seqs_gap0_no20_0.4	CTGTTTCCTGCCTTTGCTGTCTGTGACCGCATCAGT	cooperative
1637	seq300_all_clean_seqs_gap0_no20_0.4	GTAGGGAAGACGGGATGTGGGTTTTCAGCCGTGGCC	cooperative
1638	seq3013_all_clean_seqs_gap0_no20_0.4	CATTTCAGTCCAGGATGTGGGTGCACACACCGCTTC	cooperative
1639	seq3017_all_clean_seqs_gap0_no20_0.4	CCCTGCCATTTCCTGCCCAATACCGCGTATGCAACT	independent
1640	seq3019_all_clean_seqs_gap0_no20_0.4	AGGCGGCAGGAAATGACCCCATCCCGCAGCCTGGGC	cooperative
1641	seq3020_all_clean_seqs_gap0_no20_0.4	GAGTTGCTTCCGGCCGTGTTGGTGGTCTGAATTGAG	independent
1642	seq3021_all_clean_seqs_gap0_no20_0.4	GTTCAGCGGACGGCTTCCTGCGGCTTGCTGGGGCCG	independent
1643	seq3022_all_clean_seqs_gap0_no20_0.4	TGGAAGCGGCTTCCGGGGTGAATGCGGTTGGATCGT	cooperative
1644	seq3023_all_clean_seqs_gap0_no20_0.4	TGCGCCGGGAGGAAGGGCTCCAAAACCACAGGGCGG	cooperative
1645	seq3024_all_clean_seqs_gap0_no20_0.4	GCCGCGCGGAAGCCTCCGCCCTGTGGTTTTGGAGCC	cooperative
1646	seq3025_all_clean_seqs_gap0_no20_0.4	ATCAAAGAACGGATATTGCTGTGACACCGCGGGGAC	independent
1647	seq3026_all_clean_seqs_gap0_no20_0.4	TGAGCCCCAGCAAGGGGAAGTGGTTAACCCAGGGTC	cooperative
1648	seq3027_all_clean_seqs_gap0_no20_0.4	CCAAAAACCCCAGGAGGATGTGGTGAGGAGGGAAGG	cooperative
1649	seq3028_all_clean_seqs_gap0_no20_0.4	CCCGCCGGAAGGACGCGTCTGCGTCTCTGCGGCGAG	independent
1650	seq3029_all_clean_seqs_gap0_no20_0.4	GCCCCCGGAAGCTGTCGCCCCGTGCGGTGTGTGCTG	independent
1651	seq3030_all_clean_seqs_gap0_no20_0.4	GCCATCCAGGAAGTACAGACTCCCTGACCGCACTGA	cooperative
1652	seq3032_all_clean_seqs_gap0_no20_0.4	CTGACAGCTTCCGCACAAAGCGCGGTCTATTTCTCC	independent
1653	seq3033_all_clean_seqs_gap0_no20_0.4	ACCGCCGGAAGTTTCTGCCGCGGCTTTGCGGGGACG	cooperative
1654	seq3034_all_clean_seqs_gap0_no20_0.4	ACAGGCTGTCTGCTTCCGTCAGCGGTTATTCCCTTG	independent
1655	seq3037_all_clean_seqs_gap0_no20_0.4	CTCTGAAGGAAGTGATGTTAGACGGCTGTGGGTGGT	cooperative
1656	seq3038_all_clean_seqs_gap0_no20_0.4	GAAGTGATGTTAGACGGATGTGGGTGGTGCCTCCGG	cooperative
1657	seq3039_all_clean_seqs_gap0_no20_0.4	CAGTTTGCCCCGGATGTTGACCGCCTTGAAGTCGTA	independent
1658	seq3040_all_clean_seqs_gap0_no20_0.4	CAGCCTTGCCGGAAGGCAGAGTTTGTGGTCAGACCG	cooperative
1659	seq3041_all_clean_seqs_gap0_no20_0.4	TTACAGGGGCCGGAAGTGGCCTGCGGGCGGAGAAGT	independent
1660	seq3043_all_clean_seqs_gap0_no20_0.4	CACCAGGACGCAACAGGAAACCACAAAGGCCTGAGA	cooperative
1661	seq3044_all_clean_seqs_gap0_no20_0.4	TAAATAGGAAGTCAGAGTTTACTGCCGAACCCACAG	independent
1662	seq3045_all_clean_seqs_gap0_no20_0.4	AAGTCAGAGTTTACTTCCGAACCCACAGTGCCAAGC	independent
1663	seq3046_all_clean_seqs_gap0_no20_0.4	ATGCGAGTCTGCTTCCTGCCACAAATCACAATTTGA	independent
1664	seq3047_all_clean_seqs_gap0_no20_0.4	AAAAAATGGAGGAAGTTACCTCCAGTGGTTTTGTGA	independent
1665	seq3048_all_clean_seqs_gap0_no20_0.4	AATATCCTGTATGTCATGCTTAAAAAGCCACAAAAC	cooperative
1666	seq3049_all_clean_seqs_gap0_no20_0.4	CAGGCACACATCCGGGAGCGGCCTGCGCCGCAAGGC	independent
1667	seq304_all_clean_seqs_gap0_no20_0.4	AGAAACGTCAATTTCCTGGCCACAGAATCCACTGCC	independent
1668	seq3051_all_clean_seqs_gap0_no20_0.4	ATGAGCTATTTCCTGCCTTGTGGTCAGAGCCAGACT	cooperative
1669	seq3053_all_clean_seqs_gap0_no20_0.4	CTCAGGGTACCAGGATGTGGTTTAGCTTAGGGGTGG	cooperative
1670	seq3054_all_clean_seqs_gap0_no20_0.4	CCTCCCACCTTGGCAGGAAGCGGTTTATCAGATTAA	cooperative
1671	seq3056_all_clean_seqs_gap0_no20_0.4	GAACCACTTCCCTGAAACCATTTACCACATAAATCT	cooperative
1672	seq3057_all_clean_seqs_gap0_no20_0.4	CGAGGGAGCCGGAAAGATGGTGGTTACCAGATCTGC	cooperative
1673	seq3059_all_clean_seqs_gap0_no20_0.4	AGGCTCATTTCCTGTTTTCATGTGGTTTAGAGAAAA	cooperative
1674	seq3060_all_clean_seqs_gap0_no20_0.4	AGGTTAATACCCGGAACTACCACAACCGTCTTCCCT	independent
1675	seq3061_all_clean_seqs_gap0_no20_0.4	CTCACTTCCCCGGCAGCTCCCTCGCCCCGACCGCAG	independent
1676	seq3062_all_clean_seqs_gap0_no20_0.4	GAACCTGGGAGGCGGAAGTTGCGGTTAGCCGAGATC	cooperative
1677	seq3063_all_clean_seqs_gap0_no20_0.4	TAGGCCGGAAAGCACCACCGTCCTCCCGCAGGCCGC	independent
1678	seq3064_all_clean_seqs_gap0_no20_0.4	TTACGACACTTCCGGCGACGCCCCGCAGCCTTCACC	independent
1679	seq3065_all_clean_seqs_gap0_no20_0.4	CTTCCATCCAGGAAGCTTGTGGTGCAACAGCAGTGT	independent
1680	seq3066_all_clean_seqs_gap0_no20_0.4	CGGGACACAGGAAGCCGTTGTGGGGCCCCGGGGCCA	independent
1681	seq3067_all_clean_seqs_gap0_no20_0.4	TGCTCAAATGCAGGATGTGGTCTGAGAGTTTCTCCT	cooperative
1682	seq3068_all_clean_seqs_gap0_no20_0.4	AAGCCCTAGAGGAAATTAGTACGTAACCACCTTCTG	independent
1683	seq306_all_clean_seqs_gap0_no20_0.4	CTGAGTGAGACAGGATGTGGGCAGACCTCTAACACA	cooperative
1684	seq3072_all_clean_seqs_gap0_no20_0.4	CTCTGGCAGGAAGCTCTGAGGGCTAAACCACAAAAA	cooperative
1685	seq3074_all_clean_seqs_gap0_no20_0.4	AACGGACCCGGAAGGGGCAGGTCTTGTGGGCGGGTC	independent
1686	seq3075_all_clean_seqs_gap0_no20_0.4	CAAGAGAAAGGAAGTGGAAGCTCTTGTGGTCTGGAA	cooperative
1687	seq3077_all_clean_seqs_gap0_no20_0.4	CTCAGAGCTGCGGAAACTACAACTCCCACAAGGCTG	independent
1688	seq3080_all_clean_seqs_gap0_no20_0.4	GCTCTGCAGGATGTGGCTGTGACCGCAGTGAGGAGC	cooperative
1689	seq3081_all_clean_seqs_gap0_no20_0.4	CCCGACTTCCGCCGCTGGTGGCCACCCGCAGGTAGT	cooperative
1690	seq3082_all_clean_seqs_gap0_no20_0.4	CTTCAGCCGCCACTTCCCCGCCCCCGCAGCCCGACA	independent
1691	seq3085_all_clean_seqs_gap0_no20_0.4	TGGCTGTTCAGCCTTCCGCTTGTGGCTCCACCCCCG	independent
1692	seq3086_all_clean_seqs_gap0_no20_0.4	TCTCGTCCGGTCCTTGCTCCCCCTCCCCGCAGCGCT	independent
1693	seq3087_all_clean_seqs_gap0_no20_0.4	TGGTTCCACCGACCGGAAGGGCCACAAGGATCCCCG	independent
1694	seq3089_all_clean_seqs_gap0_no20_0.4	GACGCTCTCTTCCTGTCTTTGTGGCTCCAGAAAGGC	independent
1695	seq308_all_clean_seqs_gap0_no20_0.4	AGCGGATTCCGGACATAACAATCTACAGCGGTCTTA	independent
1696	seq6_all_clean_seqs_gap0_no20_0.4	AGCGGATTCCGGACATAACAATCTACAGCGGTCTTA	independent
1697	seq3091_all_clean_seqs_gap0_no20_0.4	GCCCCCGGCTGGGCAGGATGTGGTGGCAGCTGCAGG	independent
1698	seq3092_all_clean_seqs_gap0_no20_0.4	CCAAGTGTAAAACGGAAGCTCAACCACGAATCTTAC	cooperative
1699	seq3093_all_clean_seqs_gap0_no20_0.4	CCCGGGGGCAGGAAATGTCGCCTTACCCACAGCCTT	cooperative
1700	seq3094_all_clean_seqs_gap0_no20_0.4	TGTGTAACTTCCTGGCTTTGGTGGTTTCCCCCTCCT	independent
1701	seq3096_all_clean_seqs_gap0_no20_0.4	CTGTGACACGTGCGGAAGCTGTGGTAAGTGCATCCA	cooperative
1702	seq3098_all_clean_seqs_gap0_no20_0.4	CAGCACGCAGGAAGCACATGTGGTGGGGCTCTTCCA	independent
1703	seq3099_all_clean_seqs_gap0_no20_0.4	GCTAAGAGCAGGAAATGATCTGGGAACCACCATCAC	independent
1704	seq3100_all_clean_seqs_gap0_no20_0.4	ACCCACTTCCTGTTAGAGCATCTTTGCAACCACAGG	independent
1705	seq3101_all_clean_seqs_gap0_no20_0.4	CGACTTCCGTCCCTGGGTGGGATCGAACCACCAACC	independent
1706	seq3102_all_clean_seqs_gap0_no20_0.4	GAGCCCAACCGGCATCCGTCGCGGTTGGACGTGGGC	independent
1707	seq3103_all_clean_seqs_gap0_no20_0.4	AGCTGCAGTTGGGCAGGAAACCACAATGTCGAAGAC	cooperative
1708	seq3104_all_clean_seqs_gap0_no20_0.4	AGTCAGCAGAGAGGAAGTGGTTAGTCCTGCCTTGAA	cooperative
1709	seq3105_all_clean_seqs_gap0_no20_0.4	AAACCCTGAGTAATCGGAAGTGGTTAGGAGTGAGAG	cooperative
1710	seq3106_all_clean_seqs_gap0_no20_0.4	CAGAGGCCCGGCCTCTTCCGCCACAACTCCGGCCCG	independent
1711	seq3107_all_clean_seqs_gap0_no20_0.4	TCGCACCGGAACCCCTTGGCGGATTATGTGGGTTCC	cooperative
1712	seq3108_all_clean_seqs_gap0_no20_0.4	AGCTGCATTTCCGGGCAGGCAATGAAACCACAGAGT	cooperative
1713	seq3109_all_clean_seqs_gap0_no20_0.4	GCATTTACGGGCAGGAAATGAAACCACAGAGTACAA	cooperative
1714	seq3110_all_clean_seqs_gap0_no20_0.4	GTGAGCCTGTAAAGGAAATTGAGGTTATGTGGCTCA	cooperative
1715	seq3113_all_clean_seqs_gap0_no20_0.4	GCCCCTAAACCGGATGCGGCAGCCACCGCGGACCCC	cooperative
1716	seq3114_all_clean_seqs_gap0_no20_0.4	ATAGACTCAGGAAGTGATTGTGGTAAGATTCTATAT	cooperative
1717	seq3115_all_clean_seqs_gap0_no20_0.4	GTATCACTTCCTGTTTTCCTCTGTGGCTTACTGCTG	independent
1718	seq3116_all_clean_seqs_gap0_no20_0.4	AGCTTCCTGTTTGGCCTTGCTGATGTCACCGCATTA	independent
1719	seq3117_all_clean_seqs_gap0_no20_0.4	TGTGTATGAGAACGGATATAGGTGGTTTTATAAGGA	cooperative
1720	seq3118_all_clean_seqs_gap0_no20_0.4	GTCGGGAAGTAGGCGGGGTGACGTGTGGTTGACGAG	independent
1721	seq3119_all_clean_seqs_gap0_no20_0.4	CGGCTGTTTTCCAGGATGTTGTGGTCATGGCGGTGT	cooperative
1722	seq3121_all_clean_seqs_gap0_no20_0.4	TGGCTGTGAGCTGCAGGATGTGGTCAGGAGAGGAAG	cooperative
1723	seq3122_all_clean_seqs_gap0_no20_0.4	AGGCCTCGCTTCCTCTCCTGACCACACCCTGCAGCT	cooperative
1724	seq3123_all_clean_seqs_gap0_no20_0.4	GAGGGGGAGGTTTCCGGGGCCTGTGGTTACTACACT	cooperative
1725	seq3124_all_clean_seqs_gap0_no20_0.4	TCATAAGGAAGTGGAGTGTAGTAACCACAGGCCCCG	cooperative
1726	seq3125_all_clean_seqs_gap0_no20_0.4	CATCCAGGACGGAAACAGCATCCCCACCGCGGGAGC	independent
1727	seq3126_all_clean_seqs_gap0_no20_0.4	GGTTCTCTAGGGAGAGGATGTGGGTTTGTCTCTGGG	cooperative
1728	seq3127_all_clean_seqs_gap0_no20_0.4	TTTGCACACATCCTGGCCTCCGCCTGACCACCTCCT	independent
1729	seq3128_all_clean_seqs_gap0_no20_0.4	AGGCTGTGTGAAGGATGTGGTCAGGCGGAGGCCAGG	cooperative
1730	seq3129_all_clean_seqs_gap0_no20_0.4	CTTCTGAGAGGAGGATGTGGTCAGATACCTACAAAT	cooperative
1731	seq312_all_clean_seqs_gap0_no20_0.4	GTCCCCCGGAACCGTCTCCTCCCCCGCACGCGCCGC	independent
1732	seq3130_all_clean_seqs_gap0_no20_0.4	GCAGAAGAGGAAATGGTTTGCCTGTGCGGTGGGGGA	cooperative
1733	seq3131_all_clean_seqs_gap0_no20_0.4	CTGTGGCCTAGAAGCTTCCTGCCGCAGCTCTGAGGA	independent
1734	seq3132_all_clean_seqs_gap0_no20_0.4	CGTGTGGGAGGCCGGAAGTTGCGGCTTCATTACTCG	cooperative
1735	seq3134_all_clean_seqs_gap0_no20_0.4	TTCACTTCCACCACTTCCTGTGGGTTTTGTTCATCC	cooperative
1736	seq3135_all_clean_seqs_gap0_no20_0.4	CAGAACGGTCCCCGGAACACTGCGGTTCCCGCCTGG	cooperative
1737	seq3136_all_clean_seqs_gap0_no20_0.4	ACTTCACTTCCCAACCTCCCCTGTGGTTAGGTGTGG	cooperative
1738	seq3137_all_clean_seqs_gap0_no20_0.4	CTGGTAGAAAAGGAAGCAGGTTGTGGTGAGCATTTA	cooperative
1739	seq3138_all_clean_seqs_gap0_no20_0.4	CTGAAACAGGAAACAGACAAAGCCACAAGGTTCGCA	cooperative
1740	seq3139_all_clean_seqs_gap0_no20_0.4	AACATCCGGTTCCCGGTTCTGCCCCCTACCGCAGCT	cooperative
1741	seq313_all_clean_seqs_gap0_no20_0.4	GCGGCGAACCGGACGCCCCAACCACCCGCCCCCCAC	independent
1742	seq3140_all_clean_seqs_gap0_no20_0.4	GACTGGACAACTTCCTGGTGGAAAACCGCGACTCTT	cooperative
1743	seq3142_all_clean_seqs_gap0_no20_0.4	GCTTTTCCGCTCCCAGAGTGCCCCGCCCACAGTTCA	independent
1744	seq3143_all_clean_seqs_gap0_no20_0.4	CAGAAAAGGCAGGAAGTGGTACAAACCACAAAAGGC	cooperative
1745	seq3144_all_clean_seqs_gap0_no20_0.4	TTTGTGCCCCAACTTCCTCTGTGGCTTTTGGGTGGG	cooperative
1746	seq3145_all_clean_seqs_gap0_no20_0.4	AGGTGGGAGGAAGTTCCTACCCCGGCGCGGTGTGCA	independent
1747	seq3146_all_clean_seqs_gap0_no20_0.4	TGACGGCAGGCAGGATGTGGTGAGACAAATCCACTC	cooperative
1748	seq3148_all_clean_seqs_gap0_no20_0.4	CAAGCCACTTCCTTTCTTGCTCCCACAACCTGTGTT	independent
1749	seq3149_all_clean_seqs_gap0_no20_0.4	TGGAGAGCACAGGAAGTGGCCCACAGCCCAGGCCAA	independent
1750	seq3150_all_clean_seqs_gap0_no20_0.4	ACCCAGGAGGCGGAAGTTGTGGTGAGCCGAGATCGC	cooperative
1751	seq3152_all_clean_seqs_gap0_no20_0.4	TATCAATAAGGAAGTACAATCACCAAACCACAAGCC	cooperative
1752	seq3153_all_clean_seqs_gap0_no20_0.4	GACCAGGCGAGAGGATGTGGGTATGAGGGAGGAGCT	cooperative
1753	seq3154_all_clean_seqs_gap0_no20_0.4	TCGGCGGATATGAAAAAAAGTCCGTGGTCACGTGCA	independent
1754	seq3159_all_clean_seqs_gap1_no20_0.4	AAGGCGGAGGAAGGGAAAATTGTGGTTGGGCAGAGG	cooperative
1755	seq3164_all_clean_seqs_gap1_no20_0.4	AAAGAGGAAATCACATACCCGAAAACCACATGCACA	cooperative
1756	seq3165_all_clean_seqs_gap1_no20_0.4	GACCAATGTAAACAAGGATGTGGGTTCTCCGGCCAC	cooperative
1757	seq3166_all_clean_seqs_gap1_no20_0.4	TACAGGAACTTCCTGCGCGGCTGCTGTGGTTGCGAG	cooperative
1758	seq3167_all_clean_seqs_gap1_no20_0.4	GCGCGGCCAGAGAAAGGATGTGGTATAGCAGAAAGT	cooperative
1759	seq3169_all_clean_seqs_gap1_no20_0.4	AGTGGCTACCACTTCCTTCTCTTACCACAGTTCCTT	cooperative
1760	seq3170_all_clean_seqs_gap1_no20_0.4	TGCTTAGCGGGAAGTGCTTACACCACAAAACAAGAC	cooperative
1761	seq3171_all_clean_seqs_gap1_no20_0.4	CCGCCGCGACACTTCCGGCGGCCACCACAGGGTATT	independent
1762	seq3172_all_clean_seqs_gap1_no20_0.4	GTTCATCCAGGAAACCCCAACCCAGTGCCGCAGTAT	independent
1763	seq3174_all_clean_seqs_gap1_no20_0.4	ACACCTCAGGAAGTGGCAGAGACCACAACAAGTCAG	cooperative
1764	seq3175_all_clean_seqs_gap1_no20_0.4	TGGACGTAACACTCAGGAAGTGGTCAACCTTGCTGC	cooperative
1765	seq3176_all_clean_seqs_gap1_no20_0.4	CTTCTCGCGGAAGCGGCACAAGCCGCAGTACAGCGC	independent
1766	seq3178_all_clean_seqs_gap1_no20_0.4	GGGTTGGGTGCCGGATGCGGTGAGTGAGGTTCTCAT	cooperative
1767	seq3179_all_clean_seqs_gap1_no20_0.4	TCTTGAGGGTCAGGATGTGGTGAGGCCAGAGAAGGC	cooperative
1768	seq3180_all_clean_seqs_gap1_no20_0.4	GTGAGTCACTTCCTGACCATGTGGGTTTTTGGTACG	cooperative
1769	seq3181_all_clean_seqs_gap1_no20_0.4	TCACTCCTCTTCCTTCCTGCCACCCACAGGGTCAGC	independent
1770	seq3183_all_clean_seqs_gap1_no20_0.4	AGCCAGGAAATCCGCACCTACACAGCCCAACCACAG	independent
1771	seq3184_all_clean_seqs_gap1_no20_0.4	AATGGGCTTGGTTTCCTGTGGGTTTGTAGCTTTGTA	independent
1772	seq3185_all_clean_seqs_gap1_no20_0.4	ACTTACTTCCCGACGTCACAGCCACCGAAACCACAG	independent
1773	seq3186_all_clean_seqs_gap1_no20_0.4	CCTTTACGTTTTCCTGTTGCGGGTTCTATCGCTCTG	cooperative
1774	seq3187_all_clean_seqs_gap1_no20_0.4	AGGGCATTTCCTTTGGGGCTGGTGGTCACGGACAAC	independent
1775	seq318_all_clean_seqs_gap0_no20_0.4	GTCTTCACATGTAGGGGAAGTGGGTTAGCGTAGGAG	cooperative
1776	seq56_all_clean_seqs_gap0_no20_0.4	GTCTTCACATGTAGGGGAAGTGGGTTAGCGTAGGAG	independent
1777	seq3190_all_clean_seqs_gap1_no20_0.4	GACTGCACTTCCTCTGCTTCGAGGTCGGTGGTTAGC	independent
1778	seq3192_all_clean_seqs_gap1_no20_0.4	GCAGCTCTGGCAGGATGCGGTTAAATATGTAGCCAC	cooperative
1779	seq3193_all_clean_seqs_gap1_no20_0.4	GCTTCTGAGGAAGTGCGTTTTGTGGGTAGGTGGAGT	cooperative
1780	seq3194_all_clean_seqs_gap1_no20_0.4	TAGCCACTAACCGGAAACGTTAAACCACAGCTCCGT	cooperative
1781	seq3196_all_clean_seqs_gap1_no20_0.4	GCCCAGTTCTCGCATCCGGTCTGCGGCGCGCTCGGG	independent
1782	seq31_all_clean_seqs_gap0_no20_0.4	TGCCTTCTACTCCGGAACTCAGACCGCTGCCTTCTA	independent
1783	seq321_all_clean_seqs_gap0_no20_0.4	GGCCGGAAAGGGTCTTGAGAGGAGGTGGTTGCCTTA	independent
1784	seq323_all_clean_seqs_gap0_no20_0.4	TTCAGGTGACTTCCGGCCGGACCGCTGAGGACGCGG	independent
1785	seq85_all_clean_seqs_gap0_no20_0.4	TTCAGGTGACTTCCGGCCGGACCGCTGAGGACGCGG	independent
1786	seq328_all_clean_seqs_gap0_no20_0.4	AGATCAACTTCCACATCCGGTGGTAACAGGGCCCTA	independent
1787	seq331_all_clean_seqs_gap0_no20_0.4	TTTACGGGATGTAGGCGGCGGCGGCGGTAGTGGTAG	independent
1788	seq332_all_clean_seqs_gap0_no20_0.4	GGACAAAACATCATAGGAAGTGGGTTTTGGGGTGAG	independent
1789	seq635_all_clean_seqs_gap0_no20_0.4	GGACAAAACATCATAGGAAGTGGGTTTTGGGGTGAG	cooperative
1790	seq336_all_clean_seqs_gap0_no20_0.4	CTTCAAAGTCAGGAAACCGTTAAACCACACTGCATC	cooperative
1791	seq696_all_clean_seqs_gap0_no20_0.4	CTTCAAAGTCAGGAAACCGTTAAACCACACTGCATC	cooperative
1792	seq342_all_clean_seqs_gap0_no20_0.4	ACGTTTCGGGGTTTCCGGGCCAGCGGTTTCGGGCGC	cooperative
1793	seq348_all_clean_seqs_gap0_no20_0.4	TAGGCAGGCAGGATGTGCCTATAAGCCACATGAATG	independent
1794	seq350_all_clean_seqs_gap0_no20_0.4	CAGAAACATCCCTCCTGCCGCCGCTTTGTGGTACCA	independent
1795	seq351_all_clean_seqs_gap0_no20_0.4	CTGTCCGCGACATCCGGGACCTGCGGGACCGCCGAT	independent
1796	seq353_all_clean_seqs_gap0_no20_0.4	CCCGCTGTCACTTCCTGCTTCCCTCCCGCACACGTG	independent
1797	seq354_all_clean_seqs_gap0_no20_0.4	GCGCCCGGAAGGAAGGCTGGGGTAGGTTGTGGTTTC	cooperative
1798	seq358_all_clean_seqs_gap0_no20_0.4	AACAAACCGGATGGGGTTCCCACCCGCAATCTTGTC	cooperative
1799	seq360_all_clean_seqs_gap0_no20_0.4	AACCTCCGACTTCCGGCCGCGCAGCGGTGGGCTGAG	independent
1800	seq363_all_clean_seqs_gap0_no20_0.4	CGAGTCAGGAAATCACAGCTCTGCGGGTGGGCTCCT	independent
1801	seq366_all_clean_seqs_gap0_no20_0.4	CACTCCCCGCATCCGGTCTGCGGCGCGCTCGGGGCC	independent
1802	seq367_all_clean_seqs_gap0_no20_0.4	CCCACAGGAAATCCCCTGGTCTGTGGCGCCTCTGAT	independent
1803	seq368_all_clean_seqs_gap0_no20_0.4	AACACTATTTCCTTTCTTGCTGCCCACATTTTAACA	independent
1804	seq369_all_clean_seqs_gap0_no20_0.4	AAAACGCGGAAATACGGTGGCTGCGGCCCGCGGGCA	independent
1805	seq36_all_clean_seqs_gap0_no20_0.4	GCCTCCTCAGGAAATTGCCCAAAATAGCCACATGTC	independent
1806	seq371_all_clean_seqs_gap0_no20_0.4	GACCTGACAACATCCTGGCGCAGTGGGTTGGCCCTG	independent
1807	seq372_all_clean_seqs_gap0_no20_0.4	CCCTGGACGGGAAGCGGCGGCCAGATCCGCAAGCCC	independent
1808	seq375_all_clean_seqs_gap0_no20_0.4	CCAGCCCAGGAAACAAGGAACCCCAAAGCCACAGGA	independent
1809	seq376_all_clean_seqs_gap0_no20_0.4	AGGGTGTGGAGGAAGTGGCTTACAACCACTTTGTCT	independent
1810	seq377_all_clean_seqs_gap0_no20_0.4	CCATCCAGGAAGCTTATGGTGCAACCGCAGTGTGCC	cooperative
1811	seq379_all_clean_seqs_gap0_no20_0.4	GCTGGGGCAGGAAGCTTCTAGGCCACAGACAGGACG	independent
1812	seq37_all_clean_seqs_gap0_no20_0.4	TGCTTCCCGTCCGTGTCGCGGCCCTGCGGTTGGCGG	cooperative
1813	seq381_all_clean_seqs_gap0_no20_0.4	AGAGTCTTTTTTCCTGAGCGTTTGCGGTTTTGACTT	cooperative
1814	seq383_all_clean_seqs_gap0_no20_0.4	AACCAAGAGGATTTCCTGCCCACACACTCAGCGTCT	independent
1815	seq384_all_clean_seqs_gap0_no20_0.4	GGGGAACGGAAGCTGCTGTCGTTACTGGCGGTTGTA	independent
1816	seq386_all_clean_seqs_gap0_no20_0.4	GTACGCTCTTCACTTCCCGTACCCGCGCCCGGCAGG	independent
1817	seq387_all_clean_seqs_gap0_no20_0.4	CATTTACAGAAAAGGAAACCGCAAGTTTGAGCAAGT	cooperative
1818	seq390_all_clean_seqs_gap0_no20_0.4	TGGCTGGGCAGGAAGGCCTGTGGCTTACGGTTCCTG	independent
1819	seq391_all_clean_seqs_gap0_no20_0.4	GATACAGTGCTCAGGAAACCACATGAAACCAGAGTA	independent
1820	seq395_all_clean_seqs_gap0_no20_0.4	GGAGGGGAGCAGGAAGCTGAGGTTTTGTGAGTCAGA	independent
1821	seq396_all_clean_seqs_gap0_no20_0.4	GAAAGACAGGATGTGGGATAGATCTCAACCACCTTT	cooperative
1822	seq397_all_clean_seqs_gap0_no20_0.4	GAAAGCTGCACTATTTCCTGAGGTTAGAGGTTTAAA	independent
1823	seq398_all_clean_seqs_gap0_no20_0.4	ATGGGGAACGGGAAATACGGCGGGAACCACAATCGC	cooperative
1824	seq39_all_clean_seqs_gap0_no20_0.4	AAATCCACTCAGAGGAAACCACAGGCCTGGCCCAGC	cooperative
1825	seq3_all_clean_seqs_gap0_no20_0.4	CAGGCCTGTGATTTCCTCTGAGTGGTTTTCTTGGCC	independent
1826	seq400_all_clean_seqs_gap0_no20_0.4	GCTAAGGTGAAAGGAAGTGGGTTTTGTCTTTTTTTT	independent
1827	seq401_all_clean_seqs_gap0_no20_0.4	GCACTGTAGGCAGGATGTGGGCAGGGGAAACTCAGG	cooperative
1828	seq403_all_clean_seqs_gap0_no20_0.4	AGGTTGAAAGCACTTCCGCTGCGGCCCCCGTAGGAA	independent
1829	seq404_all_clean_seqs_gap0_no20_0.4	CCTCCTGGGAACTTCCTGCGGGGGCCGAAGCTGAAG	independent
1830	seq405_all_clean_seqs_gap0_no20_0.4	CCTCCCGACCGGAAGCCCCGCCACAGAGCGGGTTGT	independent
1831	seq406_all_clean_seqs_gap0_no20_0.4	AACAACAGGATGCTCTCTAGTCTAACAGTGGTAACA	independent
1832	seq408_all_clean_seqs_gap0_no20_0.4	CCGCCCTCCACCGAGTTCCGGCCACAGAGCGGGCCC	independent
1833	seq411_all_clean_seqs_gap0_no20_0.4	CTCGCCCCATTTCCCGTAAATATCAGCCACAGACCA	independent
1834	seq413_all_clean_seqs_gap0_no20_0.4	GCGATCGGAGCGGAAGTGGAGCTACCGCCACCGCCG	independent
1835	seq414_all_clean_seqs_gap0_no20_0.4	CGAGCTCGCAAGAGGAAACCGCGGCGCGGAGGCAGC	cooperative
1836	seq415_all_clean_seqs_gap0_no20_0.4	GCGGAGTGTTACGTAGGAAGTGGTTGTGACGTCATT	cooperative
1837	seq416_all_clean_seqs_gap0_no20_0.4	GGGAACTGGGGAAGGGGATGTGGTAACCAGAACCAC	cooperative
1838	seq417_all_clean_seqs_gap0_no20_0.4	CACCTAAAGCCATTGGGATGTGGTTTCTCTTTTTCA	cooperative
1839	seq418_all_clean_seqs_gap0_no20_0.4	CTGTCAGGATGTTGGCTTGTGAGCCCACAATCCTCT	independent
1840	seq419_all_clean_seqs_gap0_no20_0.4	CCCACTTCCTGTCCCTGCATGCTGTGGGGCAGGCAG	independent
1841	seq41_all_clean_seqs_gap0_no20_0.4	CTGTTCTCATCCGCCCGCTCTGAGTCACCCACACCT	independent
1842	seq422_all_clean_seqs_gap0_no20_0.4	CCGAAGAGGAAGCTCCACAGGACCTCCGCGGTCAGC	cooperative
1843	seq423_all_clean_seqs_gap0_no20_0.4	ACAAAACAAACACATCCCCCAAACCGCCAAACTACA	independent
1844	seq424_all_clean_seqs_gap0_no20_0.4	CCCTTTTCCTTCCGGCCTGTGCGGCTTATAAGATCT	independent
1845	seq425_all_clean_seqs_gap0_no20_0.4	GAGAATGAAGAGGAAATGTGGGGACAGACAGAACTG	independent
1846	seq428_all_clean_seqs_gap0_no20_0.4	ACTTGACTTCCTGTGGGGTGTGTGGTGTCTGCACTT	independent
1847	seq429_all_clean_seqs_gap0_no20_0.4	TGCCCCCTCCCCCTTCCGCTGTGGCCACCGGCTTTG	independent
1848	seq434_all_clean_seqs_gap0_no20_0.4	CCGTGTCAGTGAGGATGTGGGCTGCCGGGCTGGGCG	independent
1849	seq437_all_clean_seqs_gap0_no20_0.4	AACAAAGAGAGAGGAAGTGGGTTGGGCGGGGGGGGT	independent
1850	seq438_all_clean_seqs_gap0_no20_0.4	ATCAGAGCGGAAATCTCAGTCTTGTGTGGGGACCTG	independent
1851	seq439_all_clean_seqs_gap0_no20_0.4	CGGCAGGGAAGCAGGAAACCGCGAGTGGAGAAAGGG	cooperative
1852	seq440_all_clean_seqs_gap0_no20_0.4	CCTCACAGGGACTTCCTTCCCCGCGGTTCAGGAATC	independent
1853	seq441_all_clean_seqs_gap0_no20_0.4	GGGGAAGAGGGGAGGATGTCTGAGGTTTTAATTGTA	cooperative
1854	seq445_all_clean_seqs_gap0_no20_0.4	AGCGGCTTCCTGCTGGGCTTTTGCACTCCCCACAAC	independent
1855	seq447_all_clean_seqs_gap0_no20_0.4	CGAAGCCGGAAATGCTGAGTGTGCGGGGCCGAACGT	independent
1856	seq448_all_clean_seqs_gap0_no20_0.4	TAAGTGCAGGAAACGGCTGTGTGGGTGTCAGTGATT	independent
1857	seq44_all_clean_seqs_gap0_no20_0.4	ATTTTTCCTTCCTTCTCCCGTCCCCGCAGAGTGCAA	independent
1858	seq450_all_clean_seqs_gap0_no20_0.4	AGAAGGAACTACACAGGAAACCCACTGCCTCGATGG	independent
1859	seq451_all_clean_seqs_gap0_no20_0.4	GCACGCCATCGAGGAAGTGGGTTTACTGTGTATTTC	independent
1860	seq452_all_clean_seqs_gap0_no20_0.4	GTCCCCTCCCCAGGATGTGGCCACCCGCTAGAGCAT	cooperative
1861	seq453_all_clean_seqs_gap0_no20_0.4	GACGGCCCCAGCGGAAGTGGTTGCCTTGGTTTGCGC	independent
1862	seq456_all_clean_seqs_gap0_no20_0.4	ACCTCAGGTACCGGAAGACCACAATTCCCAGGAGTC	independent
1863	seq459_all_clean_seqs_gap0_no20_0.4	AAAACAACTTCCTTCCCCTCTCTCTCCACCACAGTC	independent
1864	seq464_all_clean_seqs_gap0_no20_0.4	AGCTTTCCTTTTCCGGTTGCGGCGCCGCGCGTTGAT	independent
1865	seq466_all_clean_seqs_gap0_no20_0.4	CTCCCCCCACGACTTCCCTCTGTGGCCCCGGGCCGC	independent
1866	seq467_all_clean_seqs_gap0_no20_0.4	TCGGTGAAGGACGGAAGATGATAGCCACATTTCTTC	independent
1867	seq469_all_clean_seqs_gap0_no20_0.4	GAAGTCACTCAGGGAGGAAACCACAGGGCCGGTCCG	cooperative
1868	seq46_all_clean_seqs_gap0_no20_0.4	TTGTCAGATGGCGAAGGAAACCGCGAAATTCGCCAT	cooperative
1869	seq470_all_clean_seqs_gap0_no20_0.4	AGCACGCCGGGAAATGGAGTCTCAGGTGGTTTTTAA	independent
1870	seq471_all_clean_seqs_gap0_no20_0.4	TCAGTGCACTCGGATGTTGGCCGCAGTTGGGGTTAT	independent
1871	seq472_all_clean_seqs_gap0_no20_0.4	AGGCCGCTTCCTCCCACATGAAACCGCAGGCTTCGG	cooperative
1872	seq473_all_clean_seqs_gap0_no20_0.4	CCACGTCCACAAAGGAAACCGCGGCCTGCCCGGGGA	cooperative
1873	seq474_all_clean_seqs_gap0_no20_0.4	CTCTGCCCGCTTCCGCTGGCGGTACCTCAGAGCCGC	independent
1874	seq477_all_clean_seqs_gap0_no20_0.4	AGGAGCCGGAAGTCCCGCCCACGCACCCCCCGCAGG	independent
1875	seq479_all_clean_seqs_gap0_no20_0.4	GTTCCTAGGCAGGCAGGATGTGGCTATAAGCTACAT	independent
1876	seq480_all_clean_seqs_gap0_no20_0.4	TATTGTGTACTTCCCCTTCATGTTGTGGTTGGCTTT	independent
1877	seq482_all_clean_seqs_gap0_no20_0.4	GGTGCCTGGGGAGGATGTGGGCTGACTGGGAGGGGT	cooperative
1878	seq483_all_clean_seqs_gap0_no20_0.4	AGTTTCTCCAGGAAGCGCTGAGGTTTTCTCAGAAGT	independent
1879	seq484_all_clean_seqs_gap0_no20_0.4	ACTCCGCCCCTTCCGCCTGGCGGTTCCACTTCTCGG	independent
1880	seq485_all_clean_seqs_gap0_no20_0.4	CCAGGCGGAAGCGGCCGGGAGTAGCGCTGCGGTTGG	cooperative
1881	seq487_all_clean_seqs_gap0_no20_0.4	AAAACCTTGTTGAAAGGATGTGGCTTAGCGAGAGGT	independent
1882	seq488_all_clean_seqs_gap0_no20_0.4	CTGAGACCTCGGGCAGGATGTGGCTTCCCCAGAGTT	cooperative
1883	seq489_all_clean_seqs_gap0_no20_0.4	CCAGGGGCACACCGGAACCCACACCTGAAATCACAG	independent
1884	seq48_all_clean_seqs_gap0_no20_0.4	CCATTCCCGGGCTTCCGCGGTGTCCCCACCCCCTAA	independent
1885	seq490_all_clean_seqs_gap0_no20_0.4	GACACCCCACACCGGAAACCTCAGACAGTCCTCAGC	independent
1886	seq491_all_clean_seqs_gap0_no20_0.4	TGACGGCCAGGAAGCCTGAAGCCGCAGGGGCCGCCG	cooperative
1887	seq493_all_clean_seqs_gap0_no20_0.4	CCGGGACCGGAAGAGGGAGCCGTGGTTGCTGGAACT	independent
1888	seq497_all_clean_seqs_gap0_no20_0.4	CCGAGACACATGGGATGTGGGCGGGAGGAGGAATTG	independent
1889	seq498_all_clean_seqs_gap0_no20_0.4	GTGCTGAGCAGCTTCCCGTCTGCGGTGAAGACAGCC	cooperative
1890	seq49_all_clean_seqs_gap0_no20_0.4	GTCACCATTTCCGGGCCTCCGCGGTGTCCCCACCCC	independent
1891	seq500_all_clean_seqs_gap0_no20_0.4	CTGGTTTCATTTCCGGGTGCGGCTTCTGTCATAAAG	independent
1892	seq506_all_clean_seqs_gap0_no20_0.4	CCATTTCCTGATTCTAATGTTCATCAACCACTTTTG	independent
1893	seq507_all_clean_seqs_gap0_no20_0.4	TCAGCTGACACAGGAAGTGGTAAAGCTATTATCTGT	cooperative
1894	seq508_all_clean_seqs_gap0_no20_0.4	TTTTCTTTCCTAGGAAGTGGTTGCTGGGTTCTGAGG	independent
1895	seq509_all_clean_seqs_gap0_no20_0.4	TGTGTAAGAGGAAACACCAAAACCACAAATATGAAA	cooperative
1896	seq511_all_clean_seqs_gap0_no20_0.4	CAGGGTGTCGGCTTCCGGCGGTTGCCCACTTTCGGC	independent
1897	seq512_all_clean_seqs_gap0_no20_0.4	TGTGAGAAGCCGGATCCTGTGGTGACCCAGTGGCCT	independent
1898	seq513_all_clean_seqs_gap0_no20_0.4	CCACTGCCGGAAGGGGAACTGTGGGGGTGCGCGAGT	independent
1899	seq514_all_clean_seqs_gap0_no20_0.4	CCTGAGCGCCCGGAAGGAAGGCTGTGGTAGGTTGTC	cooperative
1900	seq516_all_clean_seqs_gap0_no20_0.4	GGGAGGTGTCCAGGAAGTGGTTGGAGAGTCTGGTCT	independent
1901	seq517_all_clean_seqs_gap0_no20_0.4	AGTCAAACAGGATGTGGCTGGGGAGGCGGTTGTCAC	independent
1902	seq518_all_clean_seqs_gap0_no20_0.4	GCAGAGAGGAGGGGATGTGGTTTCACAGCTTGCTCC	cooperative
1903	seq51_all_clean_seqs_gap0_no20_0.4	GAAGCCAGGAAATGGTGCGTGTGCGGGGCCGGGCGC	independent
1904	seq520_all_clean_seqs_gap0_no20_0.4	ATATATCACCCCTTCCTTGCAAAACCACAAGACCAA	cooperative
1905	seq522_all_clean_seqs_gap0_no20_0.4	GTGCGGCGGGAAACGCGTTCCCCGGCAACCGCGCCC	independent
1906	seq523_all_clean_seqs_gap0_no20_0.4	TGCAGTCGTGAAAAAGGAAGTGGTTAAAGTGGCTAC	cooperative
1907	seq525_all_clean_seqs_gap0_no20_0.4	CCCAGGCTTCCGGGTTGAATATGTGGGCTGAGGCGA	independent
1908	seq526_all_clean_seqs_gap0_no20_0.4	TCCCCACACTTCCGGCCCCGCCCGCACAGCCGCACC	independent
1909	seq527_all_clean_seqs_gap0_no20_0.4	GCAATGCCGCTACCGGAAGTGCGGGTCGCGCTCCCG	independent
1910	seq528_all_clean_seqs_gap0_no20_0.4	GGACGCCGCCGGAAGCGCGACCCGCACTCCCGGTAG	independent
1911	seq530_all_clean_seqs_gap0_no20_0.4	GAAGGAAGTGGAGACAGTAAGGGGAAACCACAAACC	cooperative
1912	seq532_all_clean_seqs_gap0_no20_0.4	TGCTCAGAAGGGCATCCGGTTGCGGAGAAGGTACAC	independent
1913	seq533_all_clean_seqs_gap0_no20_0.4	CTTAAATGGGAAATGTAGGTGTGGTTAAGTCACAAA	independent
1914	seq536_all_clean_seqs_gap0_no20_0.4	CGCCCACCACTTCCTGCTGGCGGTCGGCAAGCGTTG	cooperative
1915	seq537_all_clean_seqs_gap0_no20_0.4	TGCAAGAGGAAGCTGGGGTTTGTGGTTCATGTTTTG	cooperative
1916	seq538_all_clean_seqs_gap0_no20_0.4	CAAAGCAACCCAAGGGGATGTGGTCACTGGGGTGAG	cooperative
1917	seq542_all_clean_seqs_gap0_no20_0.4	ACTGAACAAACCGGATGTGGTTCCCACCTGCAATCT	independent
1918	seq544_all_clean_seqs_gap0_no20_0.4	GACAGAGGAAACTAGGTGTGACAACCACAAACAGCT	independent
1919	seq545_all_clean_seqs_gap0_no20_0.4	CTGCTAGCGGAAGCAGCCAAGCCCACAGGCTCCAGG	independent
1920	seq546_all_clean_seqs_gap0_no20_0.4	GCAGGCGTGCGCTTCCGCTCCAACCCGCGCACTTCG	independent
1921	seq547_all_clean_seqs_gap0_no20_0.4	CCCGTTCTCCGGAAGTGCGCGGGTTGGAGCTGAAGC	independent
1922	seq54_all_clean_seqs_gap0_no20_0.4	CATGAGAAACATCCTGCCCAACCACCTGACTACAAG	independent
1923	seq550_all_clean_seqs_gap0_no20_0.4	CTCGTGGGTGCCGGAAGTGGAGGCGGTTGGTGGGGT	independent
1924	seq551_all_clean_seqs_gap0_no20_0.4	GCTATCCCCGCCCCTTCCTGTGGGCTGGCGCCCGAT	independent
1925	seq552_all_clean_seqs_gap0_no20_0.4	CTGCGCTTCCGCTTCACCCGGAGTACAGCGGTCCTG	independent
1926	seq554_all_clean_seqs_gap0_no20_0.4	AATCATCAGGGAAATGCAAATCAAAACCACAATCAG	cooperative
1927	seq556_all_clean_seqs_gap0_no20_0.4	CCTGTCTGCTTCCGCCCGGCTTCGGCCCACAGTCAA	independent
1928	seq559_all_clean_seqs_gap0_no20_0.4	TCAAGAAAACAGGAAACTCTCAAAACCAAGTTCTGA	independent
1929	seq560_all_clean_seqs_gap0_no20_0.4	GGCCCAGGAAAGAGGCAGGGGTGCGGTTTCCCTCCG	cooperative
1930	seq561_all_clean_seqs_gap0_no20_0.4	CCTGACTTCCTCCTCCCCCTCCCGCCACAATTCCGC	independent
1931	seq565_all_clean_seqs_gap0_no20_0.4	ACCACCCCCCGTTTCCTCCGAAGTGGTTGGTGCCTT	independent
1932	seq567_all_clean_seqs_gap0_no20_0.4	TCGGAGACGGCGAAAGGAAACCGCAAGGAGGCCACC	cooperative
1933	seq568_all_clean_seqs_gap0_no20_0.4	TGGAAGGCCGGAAAAGGTTTACCACCACACTCCGGT	cooperative
1934	seq569_all_clean_seqs_gap0_no20_0.4	TAGACTAACAGGGGAGGAAGTGGGTTGCAAGCCGTG	independent
1935	seq571_all_clean_seqs_gap0_no20_0.4	CTGGGCTCGCCAGGCGGAAGTGGTTGGAGACTGCGT	independent
1936	seq572_all_clean_seqs_gap0_no20_0.4	CAGCCCTCTTCCTGCCTGTCTGTGGCTGGTGAGGTT	independent
1937	seq574_all_clean_seqs_gap0_no20_0.4	AGTACAAAGGGGAAATGTCTCTTGGTGGTTGATAAG	independent
1938	seq576_all_clean_seqs_gap0_no20_0.4	GCCTGAAGCAGAGGATGTGGCTTCTGGCCCTCCCCT	independent
1939	seq580_all_clean_seqs_gap0_no20_0.4	TTGGAGACACACAAAGGATGTGGGCTGTGCGTGTGT	independent
1940	seq581_all_clean_seqs_gap0_no20_0.4	AAATCACATACCCGGAAACCACATGCACAGAAGTGG	cooperative
1941	seq583_all_clean_seqs_gap0_no20_0.4	CTTCTTTCCAGAGGATGTGGCTTCAGCGGGAGAGCT	cooperative
1942	seq587_all_clean_seqs_gap0_no20_0.4	GCCGGTGAGGGCGGAAGTGGTAAGACTGACGTGTCC	independent
1943	seq588_all_clean_seqs_gap0_no20_0.4	CTTCCCTTGCCCCGGAAAAGGGCGGTAAGAGGGAGC	independent
1944	seq589_all_clean_seqs_gap0_no20_0.4	TTCTTCCCCCTTCCGGTCGCTGAGTGGTTGAGGCCG	independent
1945	seq590_all_clean_seqs_gap0_no20_0.4	AGCGTTGTCTTCCGGCCTCAACCACTCAGCGACCGG	independent
1946	seq592_all_clean_seqs_gap0_no20_0.4	CTCTTCCGCTCAGTCATCCTCAGAGGTGGTAAGACT	independent
1947	seq597_all_clean_seqs_gap0_no20_0.4	GCAAGGTGGAGAGGAGGATGTGGCTTACCAGCAATT	independent
1948	seq598_all_clean_seqs_gap0_no20_0.4	GATGGGCGAGTCAGGAAACCACAGCTCTGAGGGTGG	cooperative
1949	seq599_all_clean_seqs_gap0_no20_0.4	GAAGCAGACAGGAAGTGGGTCTGAGCGGTGGAGGGA	independent
1950	seq59_all_clean_seqs_gap0_no20_0.4	TGAATCATCCTGAGTTACCCGTTCTGTAACCGCCCC	independent
1951	seq5_all_clean_seqs_gap0_no20_0.4	GAACCCCAAGTTCCGGCTGGCACTGCGGCGGAGCCT	independent
1952	seq600_all_clean_seqs_gap0_no20_0.4	CCCACTTCCTGTCTGCTTCCCTCCACCGCTCAGACC	independent
1953	seq602_all_clean_seqs_gap0_no20_0.4	AAGCTGAAAAGGGGATGTGGTTGCCTGCCTGTGGGA	cooperative
1954	seq604_all_clean_seqs_gap0_no20_0.4	GATACTCTTCCTGTCATCCCATCCCCACAGCCTTAG	independent
1955	seq605_all_clean_seqs_gap0_no20_0.4	GCAAGGCAACAGGAAATTGTGGGGAAATTTTAAAAA	independent
1956	seq606_all_clean_seqs_gap0_no20_0.4	CCATGCGCTGCTTCCTTCCACTTACCGCCCTCGCAC	independent
1957	seq608_all_clean_seqs_gap0_no20_0.4	GGGCTCGGGGAGGAAGCGGTGGTTTCTCTTTGAAGC	independent
1958	seq610_all_clean_seqs_gap0_no20_0.4	ACAGGAAACTAAAATAAGAACAGAAAACCAAGACAG	independent
1959	seq611_all_clean_seqs_gap0_no20_0.4	AGAGGCAGCTTCCGGAGACTGCTCTGTGGCCAGTTT	independent
1960	seq614_all_clean_seqs_gap0_no20_0.4	ACAGTTTCCTTGCTGTGATGTCAGCCCCCGCCGCAG	independent
1961	seq619_all_clean_seqs_gap0_no20_0.4	ACCGGATGCCGGGGCACCGCCAGATGTGGCCACGAG	independent
1962	seq620_all_clean_seqs_gap0_no20_0.4	AGCGCGCCGCCGACCGGATGCGGGAACTGGGCTCGG	cooperative
1963	seq623_all_clean_seqs_gap0_no20_0.4	AGGAGAACTTCCGCCCTTACTATATTACCGCCGGTA	independent
1964	seq624_all_clean_seqs_gap0_no20_0.4	TGTCGGGCGGATGTGTACCGGCGGTAATATAGTAAG	independent
1965	seq626_all_clean_seqs_gap0_no20_0.4	TTCAGAAAAAAAGGAAGTGGTAAATTCTTGCTGATT	cooperative
1966	seq628_all_clean_seqs_gap0_no20_0.4	CTGCGTCCCGGAAGGAGCGAGCTTGCGGAGCGTGAA	independent
1967	seq631_all_clean_seqs_gap0_no20_0.4	GAAGGCGGTTCCGGTTCGCGGCGGTTCCCGGGTTTT	independent
1968	seq637_all_clean_seqs_gap0_no20_0.4	CTGAGCCGGGACCGGAAGCCGCACCGCCCCCCGCGC	independent
1969	seq639_all_clean_seqs_gap0_no20_0.4	GGAGCAACCGGCCGGATACCGCCACAGCCCTGGCAG	independent
1970	seq63_all_clean_seqs_gap0_no20_0.4	CCTTCCTTCCGGGGTCGGCCCCGCCCGCAAGCGCCG	independent
1971	seq640_all_clean_seqs_gap0_no20_0.4	CACCTGCCTTGCTTCCTGCGGTGCAACCAGCGGGAG	independent
1972	seq644_all_clean_seqs_gap0_no20_0.4	AACAGCTTTTGTCCAGGATGTGGCTTCATAGCCTTG	independent
1973	seq646_all_clean_seqs_gap0_no20_0.4	TGCACCCGCCACTTCCGCATCGAACCGCCGCTTCAA	independent
1974	seq650_all_clean_seqs_gap0_no20_0.4	GGGCGCGACTTCCGGGGCGGCGGTTGCATCAGATTC	independent
1975	seq652_all_clean_seqs_gap0_no20_0.4	TGGTTAGGGAGAGGGGGATGTGGTTAGGGTGAGGGA	cooperative
1976	seq653_all_clean_seqs_gap0_no20_0.4	TGAGCTCAGGCCGGAAGCGGTGGATGATGGCACACA	independent
1977	seq654_all_clean_seqs_gap0_no20_0.4	GTAGAGACAGGAAATTATGTTGGTTTTCTTGCAGAA	independent
1978	seq655_all_clean_seqs_gap0_no20_0.4	TGCTTAGAACACGGAAACACTGAGGTTTTACTTTGA	independent
1979	seq657_all_clean_seqs_gap0_no20_0.4	CACCTGCAGTGAAGAGGATGTGGGCAAAGATTATGC	cooperative
1980	seq658_all_clean_seqs_gap0_no20_0.4	CCCAACCATTTCCGCCACACCTCCAACCCACTGCCG	independent
1981	seq659_all_clean_seqs_gap0_no20_0.4	ATGTTTGGGGCCGGAAGTGGGTTGGAGGTGTGGCGG	independent
1982	seq65_all_clean_seqs_gap0_no20_0.4	AAAGGGCAGACTTCCCTGCCCACATCTCTGCTCCTG	independent
1983	seq661_all_clean_seqs_gap0_no20_0.4	GGTGTGTTCTGGGGAGGAAGTGGGTTTTCAGGTTGT	cooperative
1984	seq662_all_clean_seqs_gap0_no20_0.4	GTTGGGGTGCGTGTAGGATGTGGTCTGGGATGATTA	cooperative
1985	seq665_all_clean_seqs_gap0_no20_0.4	CGAAGGAGGAAGCTGCACAGGGTGTCTGTGGCTGGC	independent
1986	seq666_all_clean_seqs_gap0_no20_0.4	GACTCCATTTCCCGTCGGCTCGCGGTGGGAGCGCCG	independent
1987	seq667_all_clean_seqs_gap0_no20_0.4	GCCTGCACCCTAGTTCCGGTGTGGGTGGAGGGGCCG	independent
1988	seq669_all_clean_seqs_gap0_no20_0.4	CGGGAACACCCACTTCCGCCACAGACCTGCTCAAAA	independent
1989	seq66_all_clean_seqs_gap0_no20_0.4	GCATTGTGCTTCCGCTCGGGGAAAGACCGCTTACGG	independent
1990	seq671_all_clean_seqs_gap0_no20_0.4	ACACCTCAGGCAGGATGTGGTAGGGGTTGCCCCAGA	cooperative
1991	seq673_all_clean_seqs_gap0_no20_0.4	TTACTTCTCAGGAAGCGCTGTGGGGCTGGGGTTGCT	independent
1992	seq674_all_clean_seqs_gap0_no20_0.4	ATGCCAAGGGACTTCCCTCCACAACCGCCCCCAGCT	independent
1993	seq675_all_clean_seqs_gap0_no20_0.4	TGGGGAGCAGGAAGCTGGGGGCGGTTGTGGAGGGAC	independent
1994	seq676_all_clean_seqs_gap0_no20_0.4	CAGCAAGCGTCCAGGAAGTGTGTGGGGGAGGTGTGG	independent
1995	seq67_all_clean_seqs_gap0_no20_0.4	GACGGGAGCACCGGAAGCGGTCTTTCCCCGAGCGGA	independent
1996	seq680_all_clean_seqs_gap0_no20_0.4	CTAGCAGGAAACAGACAGACCCAGCCACAGAATCTC	independent
1997	seq681_all_clean_seqs_gap0_no20_0.4	ATGACTTAGCAACATCCTGACAACCACTACATTGTC	independent
[truncated: 204 more rows]
